# Supplementary material for: Reactive wetting enabled anchoring of non-wettable iron oxide in liquid metal for miniature soft robot
Source: Nat Commun. 2023 Oct 7;14:6276. doi: 10.1038/s41467-023-41920-4 (PMC10560245; doi:10.1038/s41467-023-41920-4)
Supplement: Supplementary file 15 — Source Data [file 41467_2023_41920_MOESM15_ESM.zip]

Archive with 31 entries (31 files):
- [Fig. 2C] FTIR.xlsx
- [Fig. 2D] XRD of magnetic particle.xlsx
- [Fig. 2F] Contact angle.xlsx
- [Fig. 3B] ICP-OES for magnetic agent releasing.xlsx
- [Fig. 3D] XRD of IMCs.xlsx
- [Fig. 4A] Viscosity.xlsx
- [Fig. 4B] Modulus.xlsx
- [Fig. 4C] Active deformation.xlsx
- [Fig. 4D] Passive deforamtion.xlsx
- [Fig. 6B] cck8.xlsx
- [Fig. 6C] ICP-OES for metal element releasing.xlsx
- [Fig. S10] Contact angles in the third stage.xlsx
- [Fig. S11] Contact angles in the final stage.xlsx
- [Fig. S13C] Atomic concentrations in line scanning.xlsx
- [Fig. S17] XRD for Ga-FPA and Ag2Ga.xlsx
- [Fig. S18] XRD for EGaIn-x% Ag.xlsx
- [Fig. S19] XRD for Ga+Ag and Ga+Ag+In.xlsx
- [Fig. S1] Particle size distribution.xlsx
- [Fig. S20] Rheological properties.xlsx
- [Fig. S21] Magnetic property.xlsx
- [Fig. S22] Active deformation.xlsx
- [Fig. S23] Stability of LMMSR after actuation.xlsx
- [Fig. S24] Stability in magnetic responsiveness after actuation.xlsx
- [Fig. S25] Mass proportion of leaked magnetic agent.xlsx
- [Fig. S29] Cell viability of HEK293 cells cultured with different ferrofluids.xlsx
- [Fig. S2B] Size comparison.xlsx
- [Fig. S31] XRD for samples before and after HCl treatment.xlsx
- [Fig. S32] Viability of HEK293 cells co-cultured with metal element medium.xlsx
- [Fig. S6] Hysteresis loops at room temperature for different magnetic particles.xlsx
- [Fig. S8] All Contact angles.xlsx
- [Fig. S9] Contact angles in the first stage.xlsx
