# Supplementary material for: Reactive wetting enabled anchoring of non-wettable iron oxide in liquid metal for miniature soft robot
Source: Nat Commun. 2023 Oct 7;14:6276. doi: 10.1038/s41467-023-41920-4 (PMC10560245; doi:10.1038/s41467-023-41920-4)
Supplement: Supplementary file 15 — Source Data [file 41467_2023_41920_MOESM15_ESM.zip › [Fig. 2C] FTIR.xlsx]

## Sheet: Sheet1
Fe3O4@PDA			Fe3O4
wavenumber (cm-1)	transmittance (a.u.)		wavenumber (cm-1)	transmittance (a.u.)
399.193	83.6133		399.193	51.3341
401.121	84.2965		401.121	52.2078
403.05	84.0316		403.05	52.1516
404.978	83.6615		404.978	51.9555
406.906	83.5834		406.906	52.1866
408.835	83.431		408.835	52.6003
410.763	83.6924		410.763	52.7898
412.692	83.7517		412.692	53.2045
414.62	83.8082		414.62	53.58
416.549	84.1198		416.549	53.7781
418.477	84.4976		418.477	54.1357
420.406	84.5986		420.406	54.3724
422.334	84.4498		422.334	54.4379
424.263	84.3717		424.263	54.6724
426.191	84.2418		426.191	54.8359
428.12	84.4287		428.12	55.0277
430.048	84.7051		430.048	55.1453
431.977	84.8247		431.977	55.3653
433.905	84.7543		433.905	55.7331
435.834	84.733		435.834	56.1016
437.762	84.9548		437.762	56.4437
439.69	85.2376		439.69	56.5442
441.619	85.2377		441.619	56.6551
443.547	85.4519		443.547	57.099
445.476	85.7252		445.476	57.2974
447.404	85.8696		447.404	57.5359
449.333	85.9768		449.333	57.8392
451.261	86.0889		451.261	58.009
453.19	86.278		453.19	58.1588
455.118	86.5553		455.118	58.3928
457.047	86.6701		457.047	58.7311
458.975	87.1709		458.975	59.0075
460.904	87.5598		460.904	59.2456
462.832	87.8876		462.832	59.5129
464.76	87.9394		464.76	59.701
466.689	88.1771		466.689	60.0662
468.617	88.4126		468.617	60.4057
470.546	88.7482		470.546	60.7719
472.474	88.6358		472.474	61.0548
474.403	88.7203		474.403	61.2366
476.331	89.0998		476.331	61.6006
478.26	89.4588		478.26	62.0381
480.188	89.6346		480.188	62.1855
482.117	89.9345		482.117	62.6012
484.045	90.1835		484.045	62.8741
485.974	90.317		485.974	63.1832
487.902	90.4147		487.902	63.5452
489.831	90.5975		489.831	63.9959
491.759	90.7935		491.759	64.1894
493.688	91.0221		493.688	64.6158
495.616	90.9991		495.616	64.8469
497.544	91.0019		497.544	65.1776
499.473	90.9449		499.473	65.3974
501.401	91.0401		501.401	65.8349
503.33	91.0768		503.33	66.1369
505.258	91.1872		505.258	66.4542
507.187	91.1175		507.187	66.6656
509.115	91.2258		509.115	67.054
511.044	91.1751		511.044	67.1869
512.972	91.014		512.972	67.6784
514.901	90.8523		514.901	67.9096
516.829	90.7652		516.829	68.1923
518.758	90.7769		518.758	68.4728
520.686	90.7521		520.686	68.7402
522.615	90.58		522.615	68.7915
524.543	90.2125		524.543	69.0024
526.471	89.5939		526.471	68.8819
528.4	89.0933		528.4	68.8899
530.328	88.7069		530.328	68.8432
532.257	88.2654		532.257	68.8089
534.185	87.7097		534.185	68.4344
536.114	87.0988		536.114	68.1082
538.042	86.2823		538.042	67.637
539.971	85.4523		539.971	67.3246
541.899	84.5842		541.899	66.6748
543.828	83.8313		543.828	65.9838
545.756	82.9174		545.756	64.9974
547.685	81.9707		547.685	64.207
549.613	80.8788		549.613	63.0734
551.542	79.6751		551.542	61.689
553.47	78.4955		553.47	59.9882
555.398	77.3366		555.398	58.2145
557.327	76.0973		557.327	56.1374
559.255	74.8275		559.255	54.0001
561.184	73.5364		561.184	51.6319
563.112	72.0649		563.112	49.3128
565.041	70.7687		565.041	47.0908
566.969	69.6101		566.969	45.1827
568.898	68.639		568.898	43.4584
570.826	67.8226		570.826	42.0143
572.755	67.0096		572.755	40.822
574.683	66.3412		574.683	40.0158
576.612	65.827		576.612	39.3427
578.54	65.3718		578.54	38.877
580.468	65.0318		580.468	38.5755
582.397	64.7346		582.397	38.4607
584.325	64.6393		584.325	38.4213
586.254	64.5093		586.254	38.5052
588.182	64.3916		588.182	38.6539
590.111	64.2795		590.111	38.8879
592.039	64.2889		592.039	39.1644
593.968	64.3822		593.968	39.5705
595.896	64.5452		595.896	39.8651
597.825	64.663		597.825	40.2472
599.753	64.8861		599.753	40.6847
601.682	65.0208		601.682	41.0892
603.61	65.1913		603.61	41.4218
605.539	65.338		605.539	41.8678
607.467	65.6017		607.467	42.2764
609.395	65.7902		609.395	42.728
611.324	66.0165		611.324	43.0601
613.252	66.2573		613.252	43.4493
615.181	66.5078		615.181	43.8296
617.109	66.7789		617.109	44.2902
619.038	67.1182		619.038	44.6781
620.966	67.3982		620.966	45.1106
622.895	67.7569		622.895	45.4847
624.823	68.0837		624.823	45.9579
626.752	68.4964		626.752	46.3239
628.68	68.8572		628.68	46.7785
630.609	69.2769		630.609	47.1634
632.537	69.7231		632.537	47.6026
634.466	70.2117		634.466	47.972
636.394	70.6927		636.394	48.3888
638.322	71.21		638.322	48.7282
640.251	71.6381		640.251	49.1862
642.179	72.0903		642.179	49.5263
644.108	72.5006		644.108	49.9105
646.036	73.002		646.036	50.2548
647.965	73.5331		647.965	50.6853
649.893	74.0683		649.893	50.9822
651.822	74.5228		651.822	51.3745
653.75	74.9701		653.75	51.7236
655.679	75.3497		655.679	52.0868
657.607	75.717		657.607	52.3403
659.536	76.146		659.536	52.6739
661.464	76.6552		661.464	52.9556
663.393	77.1252		663.393	53.3895
665.321	77.5253		665.321	53.7365
667.25	77.8525		667.25	54.0896
669.178	78.2329		669.178	54.4616
671.106	78.5515		671.106	54.8284
673.035	78.9127		673.035	55.1247
674.963	79.2951		674.963	55.5218
676.892	79.7172		676.892	55.8106
678.82	80.0838		678.82	56.1737
680.749	80.4012		680.749	56.4974
682.677	80.6846		682.677	56.9171
684.606	80.9867		684.606	57.2317
686.534	81.3174		686.534	57.5712
688.463	81.6758		688.463	57.8735
690.391	82.0122		690.391	58.2153
692.32	82.3612		692.32	58.526
694.248	82.6566		694.248	58.9016
696.177	82.9114		696.177	59.1298
698.105	83.1878		698.105	59.4609
700.033	83.4993		700.033	59.7908
701.962	83.8047		701.962	60.1467
703.89	84.081		703.89	60.4442
705.819	84.3209		705.819	60.7683
707.747	84.5672		707.747	60.9907
709.676	84.8436		709.676	61.3519
711.604	85.1109		711.604	61.672
713.533	85.4025		713.533	61.9755
715.461	85.7695		715.461	62.2166
717.39	86.0986		717.39	62.6046
719.318	86.3831		719.318	62.9401
721.247	86.7013		721.247	63.3284
723.175	87.0806		723.175	63.6481
725.104	87.5251		725.104	64.0473
727.032	87.9881		727.032	64.3567
728.96	88.444		728.96	64.7802
730.889	88.8681		730.889	65.1238
732.817	89.2534		732.817	65.4942
734.746	89.6156		734.746	65.8273
736.674	89.9981		736.674	66.2484
738.603	90.4247		738.603	66.5691
740.531	90.89		740.531	66.9699
742.46	91.3243		742.46	67.2354
744.388	91.6636		744.388	67.5794
746.317	91.8839		746.317	67.8663
748.245	92.0672		748.245	68.1913
750.174	92.308		750.174	68.4337
752.102	92.6295		752.102	68.7705
754.03	92.9577		754.03	68.9795
755.959	93.2394		755.959	69.2659
757.888	93.4033		757.888	69.4809
759.816	93.514		759.816	69.7408
761.744	93.6061		761.744	69.9031
763.673	93.7581		763.673	70.1656
765.601	93.9593		765.601	70.3912
767.53	94.1752		767.53	70.6367
769.458	94.3692		769.458	70.7961
771.387	94.4843		771.387	71.0338
773.315	94.5017		773.315	71.1563
775.244	94.5386		775.244	71.3618
777.172	94.6334		777.172	71.5263
779.101	94.8049		779.101	71.731
781.029	94.9396		781.029	71.8918
782.957	95.0232		782.957	72.1218
784.886	95.0882		784.886	72.2611
786.814	95.1415		786.814	72.4266
788.743	95.1654		788.743	72.5244
790.671	95.2681		790.671	72.6886
792.6	95.4054		792.6	72.8212
794.528	95.517		794.528	72.9997
796.457	95.5392		796.457	73.1272
798.385	95.5468		798.385	73.3123
800.314	95.5519		800.314	73.4968
802.242	95.6007		802.242	73.7
804.171	95.6761		804.171	73.8607
806.099	95.7909		806.099	74.0687
808.028	95.8705		808.028	74.2154
809.956	95.8645		809.956	74.4136
811.885	95.8087		811.885	74.574
813.813	95.8217		813.813	74.7758
815.741	95.931		815.741	74.9515
817.67	96.1097		817.67	75.1445
819.598	96.2688		819.598	75.2844
821.527	96.3728		821.527	75.4829
823.455	96.418		823.455	75.629
825.384	96.4577		825.384	75.8173
827.312	96.4968		827.312	75.9703
829.241	96.6257		829.241	76.1834
831.169	96.8464		831.169	76.3575
833.098	97.0361		833.098	76.5616
835.026	97.0995		835.026	76.6985
836.955	97.1287		836.955	76.8507
838.883	97.1338		838.883	76.9917
840.812	97.1817		840.812	77.1743
842.74	97.2937		842.74	77.2656
844.668	97.4527		844.668	77.4416
846.597	97.5531		846.597	77.5764
848.525	97.5947		848.525	77.7464
850.454	97.5624		850.454	77.8754
852.382	97.5439		852.382	78.0106
854.311	97.5771		854.311	78.0756
856.239	97.6984		856.239	78.2416
858.168	97.8301		858.168	78.3463
860.096	97.9017		860.096	78.445
862.025	97.8876		862.025	78.5115
863.953	97.8863		863.953	78.6349
865.881	97.8251		865.881	78.6918
867.81	97.8093		867.81	78.7867
869.739	97.8808		869.739	78.8416
871.667	98.0072		871.667	79.0383
873.595	98.0939		873.595	79.2016
875.524	98.1182		875.524	79.3371
877.452	98.0609		877.452	79.3541
879.381	98.025		879.381	79.4326
881.309	98.0679		881.309	79.4857
883.238	98.2209		883.238	79.5832
885.166	98.3732		885.166	79.704
887.095	98.4757		887.095	79.8778
889.023	98.5022		889.023	79.9787
890.952	98.4961		890.952	80.1484
892.88	98.5282		892.88	80.3249
894.808	98.64		894.808	80.5318
896.737	98.7618		896.737	80.6914
898.665	98.8982		898.665	80.8612
900.594	98.9805		900.594	80.9828
902.522	99.0211		902.522	81.1317
904.451	99.0105		904.451	81.2837
906.379	99.0291		906.379	81.4284
908.308	99.0927		908.308	81.5451
910.236	99.2184		910.236	81.7162
912.165	99.3356		912.165	81.8853
914.093	99.4101		914.093	82.065
916.022	99.4167		916.022	82.1733
917.95	99.4089		917.95	82.236
919.879	99.4134		919.879	82.4068
921.807	99.5016		921.807	82.6814
923.736	99.5918		923.736	82.8474
925.664	99.6742		925.664	82.9747
927.592	99.7041		927.592	83.1287
929.521	99.6965		929.521	83.2458
931.449	99.6524		931.449	83.3238
933.378	99.6481		933.378	83.4354
935.306	99.6286		935.306	83.4492
937.235	99.6392		937.235	83.4571
939.163	99.6719		939.163	83.643
941.092	99.6921		941.092	83.8462
943.02	99.6979		943.02	83.9824
944.949	99.718		944.949	84.1661
946.877	99.745		946.877	84.2825
948.806	99.7994		948.806	84.3741
950.734	99.855		950.734	84.4797
952.663	99.8924		952.663	84.5834
954.591	99.8748		954.591	84.6686
956.519	99.8402		956.519	84.7805
958.448	99.793		958.448	84.853
960.376	99.7975		960.376	84.9344
962.305	99.8637		962.305	85.0338
964.233	99.9384		964.233	85.1574
966.162	99.9577		966.162	85.2451
968.09	99.9325		968.09	85.3669
970.019	99.8562		970.019	85.4558
971.947	99.8124		971.947	85.5379
973.876	99.8145		973.876	85.627
975.804	99.9009		975.804	85.776
977.733	99.9835		977.733	85.8569
979.661	100		979.661	85.9618
981.59	99.9341		981.59	86.0618
983.518	99.8561		983.518	86.1569
985.447	99.815		985.447	86.2348
987.375	99.8551		987.375	86.3445
989.303	99.9155		989.303	86.4162
991.232	99.9812		991.232	86.5263
993.16	99.9844		993.16	86.6014
995.089	99.9238		995.089	86.7044
997.017	99.844		997.017	86.8054
998.946	99.7882		998.946	86.899
1000.87	99.7796		1000.87	86.9297
1002.8	99.8487		1002.8	87.0309
1004.73	99.8832		1004.73	87.1321
1006.66	99.857		1006.66	87.212
1008.59	99.786		1008.59	87.238
1010.52	99.7114		1010.52	87.2741
1012.45	99.6332		1012.45	87.3144
1014.37	99.6072		1014.37	87.393
1016.3	99.6401		1016.3	87.425
1018.23	99.6763		1018.23	87.4202
1020.16	99.6387		1020.16	87.3834
1022.09	99.5568		1022.09	87.4316
1024.02	99.4611		1024.02	87.435
1025.94	99.4265		1025.94	87.4209
1027.87	99.4392		1027.87	87.3954
1029.8	99.484		1029.8	87.366
1031.73	99.4859		1031.73	87.331
1033.66	99.4408		1033.66	87.3278
1035.59	99.3585		1035.59	87.2629
1037.52	99.2821		1037.52	87.1982
1039.44	99.2579		1039.44	87.1413
1041.37	99.3125		1041.37	87.114
1043.3	99.3633		1043.3	87.0697
1045.23	99.3596		1045.23	87.0484
1047.16	99.3017		1047.16	86.9984
1049.09	99.2369		1049.09	87.0243
1051.01	99.2043		1051.01	87.102
1052.94	99.2317		1052.94	87.2116
1054.87	99.3124		1054.87	87.3058
1056.8	99.4088		1056.8	87.456
1058.73	99.4345		1058.73	87.584
1060.66	99.3989		1060.66	87.73
1062.59	99.3341		1062.59	87.8312
1064.51	99.3236		1064.51	87.9188
1066.44	99.3743		1066.44	87.9869
1068.37	99.4657		1068.37	88.1072
1070.3	99.5168		1070.3	88.1684
1072.23	99.4961		1072.23	88.1982
1074.16	99.4059		1074.16	88.1782
1076.08	99.3353		1076.08	88.2528
1078.01	99.3465		1078.01	88.3336
1079.94	99.42		1079.94	88.4022
1081.87	99.4655		1081.87	88.3812
1083.8	99.4493		1083.8	88.3853
1085.73	99.3777		1085.73	88.3778
1087.65	99.3075		1087.65	88.4525
1089.58	99.2732		1089.58	88.5218
1091.51	99.3012		1091.51	88.6708
1093.44	99.3661		1093.44	88.7986
1095.37	99.4416		1095.37	89.0327
1097.3	99.4657		1097.3	89.2753
1099.23	99.4528		1099.23	89.5477
1101.15	99.4198		1101.15	89.7567
1103.08	99.3899		1103.08	90.0005
1105.01	99.3818		1105.01	90.1797
1106.94	99.4035		1106.94	90.3993
1108.87	99.4208		1108.87	90.5557
1110.8	99.3863		1110.8	90.7187
1112.72	99.296		1112.72	90.8595
1114.65	99.209		1114.65	91.0662
1116.58	99.162		1116.58	91.1964
1118.51	99.1683		1118.51	91.3217
1120.44	99.1764		1120.44	91.4034
1122.37	99.169		1122.37	91.5433
1124.3	99.1312		1124.3	91.6393
1126.22	99.1027		1126.22	91.7736
1128.15	99.0943		1128.15	91.8457
1130.08	99.1041		1130.08	91.9523
1132.01	99.1708		1132.01	92.0717
1133.94	99.2821		1133.94	92.2655
1135.87	99.3268		1135.87	92.4262
1137.8	99.2873		1137.8	92.5561
1139.72	99.2162		1139.72	92.5879
1141.65	99.1653		1141.65	92.6904
1143.58	99.1752		1143.58	92.8363
1145.51	99.2373		1145.51	93.0254
1147.44	99.2825		1147.44	93.1504
1149.37	99.2704		1149.37	93.3119
1151.3	99.2007		1151.3	93.4177
1153.22	99.1282		1153.22	93.5308
1155.15	99.1068		1155.15	93.6241
1157.08	99.1432		1157.08	93.7328
1159.01	99.1995		1159.01	93.8163
1160.94	99.231		1160.94	93.958
1162.87	99.2065		1162.87	94.0338
1164.79	99.1517		1164.79	94.1076
1166.72	99.0868		1166.72	94.1924
1168.65	99.056		1168.65	94.3234
1170.58	99.0747		1170.58	94.4071
1172.51	99.1261		1172.51	94.4897
1174.44	99.1398		1174.44	94.5352
1176.37	99.0802		1176.37	94.5978
1178.29	98.952		1178.29	94.5799
1180.22	98.7978		1180.22	94.5965
1182.15	98.7263		1182.15	94.6863
1184.08	98.7426		1184.08	94.8598
1186.01	98.7909		1186.01	95.0111
1187.93	98.8448		1187.93	95.1783
1189.86	98.8333		1189.86	95.2596
1191.79	98.7533		1191.79	95.3408
1193.72	98.654		1193.72	95.36
1195.65	98.5845		1195.65	95.4655
1197.58	98.572		1197.58	95.546
1199.51	98.5959		1199.51	95.6046
1201.43	98.6095		1201.43	95.6358
1203.36	98.5841		1203.36	95.7361
1205.29	98.525		1205.29	95.783
1207.22	98.4573		1207.22	95.8797
1209.15	98.4046		1209.15	95.9312
1211.08	98.3849		1211.08	95.9848
1213.01	98.3872		1213.01	96.0306
1214.93	98.3753		1214.93	96.1481
1216.86	98.3472		1216.86	96.204
1218.79	98.2769		1218.79	96.2694
1220.72	98.1837		1220.72	96.2673
1222.65	98.1093		1222.65	96.3054
1224.58	98.0591		1224.58	96.3301
1226.51	98.0181		1226.51	96.4158
1228.43	97.99		1228.43	96.4206
1230.36	97.9425		1230.36	96.4329
1232.29	97.8878		1232.29	96.4577
1234.22	97.8155		1234.22	96.5279
1236.15	97.7347		1236.15	96.536
1238.08	97.6692		1238.08	96.5887
1240	97.6012		1240	96.5692
1241.93	97.525		1241.93	96.593
1243.86	97.4359		1243.86	96.6259
1245.79	97.3171		1245.79	96.6553
1247.72	97.204		1247.72	96.6348
1249.65	97.1094		1249.65	96.6444
1251.58	97.0168		1251.58	96.6385
1253.5	96.9021		1253.5	96.6698
1255.43	96.7656		1255.43	96.68
1257.36	96.6011		1257.36	96.6958
1259.29	96.4184		1259.29	96.669
1261.22	96.2346		1261.22	96.6888
1263.15	96.1012		1263.15	96.733
1265.07	96.009		1265.07	96.8185
1267	95.9452		1267	96.8981
1268.93	95.8705		1268.93	96.9827
1270.86	95.8128		1270.86	97.0485
1272.79	95.7843		1272.79	97.1312
1274.72	95.783		1274.72	97.1632
1276.64	95.7952		1276.64	97.1845
1278.57	95.8266		1278.57	97.2121
1280.5	95.8527		1280.5	97.2522
1282.43	95.8595		1282.43	97.2748
1284.36	95.8302		1284.36	97.3127
1286.29	95.7937		1286.29	97.3422
1288.22	95.7727		1288.22	97.3592
1290.14	95.7919		1290.14	97.37
1292.07	95.8352		1292.07	97.4093
1294	95.8952		1294	97.4055
1295.93	95.9555		1295.93	97.428
1297.86	96.018		1297.86	97.4476
1299.79	96.0684		1299.79	97.4535
1301.71	96.1327		1301.71	97.4499
1303.64	96.2164		1303.64	97.4508
1305.57	96.3187		1305.57	97.4327
1307.5	96.4008		1307.5	97.4465
1309.43	96.4759		1309.43	97.4342
1311.36	96.534		1311.36	97.4564
1313.29	96.5849		1313.29	97.4801
1315.21	96.6466		1315.21	97.5121
1317.14	96.7218		1317.14	97.5791
1319.07	96.7735		1319.07	97.651
1321	96.8249		1321	97.6731
1322.93	96.8616		1322.93	97.7144
1324.86	96.875		1324.86	97.7461
1326.79	96.8712		1326.79	97.7926
1328.71	96.8548		1328.71	97.8113
1330.64	96.8243		1330.64	97.8253
1332.57	96.7834		1332.57	97.8271
1334.5	96.7415		1334.5	97.8568
1336.43	96.7214		1336.43	97.9065
1338.36	96.6904		1338.36	98.0131
1340.28	96.6638		1340.28	97.9719
1342.21	96.68		1342.21	97.9073
1344.14	96.7046		1344.14	97.9335
1346.07	96.6989		1346.07	97.9903
1348	96.6752		1348	98.0327
1349.93	96.6515		1349.93	98.076
1351.86	96.6678		1351.86	98.0918
1353.78	96.7056		1353.78	98.1565
1355.71	96.7585		1355.71	98.1981
1357.64	96.7977		1357.64	98.2075
1359.57	96.8396		1359.57	98.2027
1361.5	96.8449		1361.5	98.2442
1363.43	96.7849		1363.43	98.1961
1365.35	96.7624		1365.35	98.1384
1367.28	96.791		1367.28	98.1432
1369.21	96.7877		1369.21	98.0808
1371.14	96.8065		1371.14	98.0578
1373.07	96.8007		1373.07	98.1177
1375	96.6861		1375	98.0338
1376.92	96.6095		1376.92	97.9251
1378.85	96.565		1378.85	97.8591
1380.78	96.5095		1380.78	97.7588
1382.71	96.4413		1382.71	97.6693
1384.64	96.4121		1384.64	97.6707
1386.57	96.4603		1386.57	97.7554
1388.5	96.4958		1388.5	97.7675
1390.42	96.5067		1390.42	97.7953
1392.35	96.4947		1392.35	97.811
1394.28	96.4994		1394.28	97.8561
1396.21	96.4726		1396.21	97.8173
1398.14	96.4615		1398.14	97.7578
1400.07	96.3547		1400.07	97.5982
1401.99	96.3047		1401.99	97.5748
1403.92	96.2858		1403.92	97.5858
1405.85	96.262		1405.85	97.5014
1407.78	96.2515		1407.78	97.4206
1409.71	96.2602		1409.71	97.3979
1411.64	96.2265		1411.64	97.3448
1413.57	96.2061		1413.57	97.3319
1415.49	96.1834		1415.49	97.3665
1417.42	96.145		1417.42	97.4066
1419.35	96.0111		1419.35	97.2313
1421.28	95.9953		1421.28	97.2847
1423.21	95.9808		1423.21	97.4436
1425.14	95.8925		1425.14	97.444
1427.07	95.8624		1427.07	97.4489
1428.99	95.8664		1428.99	97.5469
1430.92	95.8085		1430.92	97.5966
1432.85	95.7701		1432.85	97.6723
1434.78	95.7449		1434.78	97.6736
1436.71	95.6762		1436.71	97.6649
1438.64	95.5911		1438.64	97.7432
1440.57	95.5774		1440.57	97.8869
1442.49	95.5656		1442.49	97.9773
1444.42	95.6025		1444.42	98.0603
1446.35	95.6721		1446.35	98.1291
1448.28	95.729		1448.28	98.224
1450.21	95.7445		1450.21	98.3117
1452.13	95.7488		1452.13	98.4263
1454.06	95.6983		1454.06	98.5114
1455.99	95.6658		1455.99	98.5924
1457.92	95.5199		1457.92	98.6218
1459.85	95.5622		1459.85	98.7188
1461.78	95.4986		1461.78	98.7915
1463.71	95.4411		1463.71	98.8748
1465.63	95.256		1465.63	98.9106
1467.56	95.1712		1467.56	99.0265
1469.49	95.133		1469.49	99.1474
1471.42	95.0964		1471.42	99.329
1473.35	94.8114		1473.35	99.3703
1475.28	94.7171		1475.28	99.4676
1477.2	94.4328		1477.2	99.5154
1479.13	94.1471		1479.13	99.6164
1481.06	93.8285		1481.06	99.6725
1482.99	93.5473		1482.99	99.6886
1484.92	93.3645		1484.92	99.7273
1486.85	93.2607		1486.85	99.8618
1488.78	93.1543		1488.78	100
1490.7	93.0977		1490.7	99.8666
1492.63	93.0712		1492.63	99.7301
1494.56	93.0871		1494.56	99.7656
1496.49	93.0914		1496.49	99.7462
1498.42	93.2005		1498.42	99.7609
1500.35	93.2262		1500.35	99.7261
1502.28	93.2264		1502.28	99.7437
1504.2	93.2051		1504.2	99.5945
1506.13	93.352		1506.13	99.7649
1508.06	93.1301		1508.06	99.5442
1509.99	93.2014		1509.99	99.5412
1511.92	93.1827		1511.92	99.3949
1513.85	93.2431		1513.85	99.4016
1515.78	93.2969		1515.78	99.4011
1517.7	93.2542		1517.7	99.2541
1519.63	93.205		1519.63	99.1258
1521.56	93.1242		1521.56	99.0778
1523.49	93.1172		1523.49	98.9274
1525.42	93.1606		1525.42	98.9712
1527.35	93.1483		1527.35	98.804
1529.27	93.1633		1529.27	98.7291
1531.2	93.1938		1531.2	98.7271
1533.13	93.1936		1533.13	98.7102
1535.06	93.0956		1535.06	98.4524
1536.99	93.0933		1536.99	98.4671
1538.92	93.0782		1538.92	98.4546
1540.85	92.7447		1540.85	98.4144
1542.77	92.7658		1542.77	98.2918
1544.7	92.7864		1544.7	98.1231
1546.63	92.7849		1546.63	97.909
1548.56	92.8252		1548.56	97.979
1550.49	92.7078		1550.49	97.8376
1552.42	92.6081		1552.42	97.7222
1554.34	92.4929		1554.34	97.6246
1556.27	92.4665		1556.27	97.5149
1558.2	92.552		1558.2	97.5
1560.13	92.2447		1560.13	96.9331
1562.06	92.2147		1562.06	97.1432
1563.99	92.2112		1563.99	97.2306
1565.91	92.0793		1565.91	97.1081
1567.84	92.0592		1567.84	97.1211
1569.77	91.8992		1569.77	96.9354
1571.7	91.7944		1571.7	96.7968
1573.63	91.7118		1573.63	96.7956
1575.56	91.5195		1575.56	96.6784
1577.49	91.3252		1577.49	96.5132
1579.41	91.3566		1579.41	96.5797
1581.34	91.2928		1581.34	96.5058
1583.27	91.2238		1583.27	96.4451
1585.2	91.1229		1585.2	96.3696
1587.13	91.0138		1587.13	96.3253
1589.06	90.8492		1589.06	96.2759
1590.98	90.682		1590.98	96.1874
1592.91	90.5236		1592.91	96.0727
1594.84	90.387		1594.84	96.0121
1596.77	90.2483		1596.77	95.877
1598.7	90.1352		1598.7	95.7515
1600.63	89.9456		1600.63	95.6233
1602.56	89.7207		1602.56	95.4672
1604.48	89.4971		1604.48	95.2395
1606.41	89.353		1606.41	95.1213
1608.34	89.1955		1608.34	94.9275
1610.27	89.0818		1610.27	94.6694
1612.2	88.953		1612.2	94.4148
1614.13	88.8256		1614.13	94.2777
1616.06	88.561		1616.06	93.9294
1617.98	88.3196		1617.98	93.5668
1619.91	88.2845		1619.91	93.5776
1621.84	88.2988		1621.84	93.5472
1623.77	88.2486		1623.77	93.2764
1625.7	88.2621		1625.7	93.1753
1627.63	88.2385		1627.63	93.0694
1629.55	88.186		1629.55	92.9228
1631.48	88.1913		1631.48	92.8767
1633.41	88.2813		1633.41	92.8498
1635.34	88.4791		1635.34	92.8525
1637.27	88.6802		1637.27	92.8547
1639.2	88.8507		1639.2	92.9339
1641.12	89.0435		1641.12	93.0118
1643.05	89.2332		1643.05	93.087
1644.98	89.4691		1644.98	93.236
1646.91	89.8753		1646.91	93.5277
1648.84	90.2657		1648.84	93.6028
1650.77	90.3502		1650.77	93.5518
1652.7	90.8048		1652.7	93.7113
1654.62	91.3139		1654.62	93.8187
1656.55	91.5632		1656.55	94.1967
1658.48	91.8713		1658.48	94.4202
1660.41	92.2379		1660.41	94.6975
1662.34	92.7032		1662.34	94.9938
1664.27	93.1612		1664.27	95.2288
1666.19	93.5113		1666.19	95.5353
1668.12	93.8756		1668.12	95.8815
1670.05	94.3226		1670.05	96.23
1671.98	94.6707		1671.98	96.4463
1673.91	95.0191		1673.91	96.6469
1675.84	95.5272		1675.84	96.8631
1677.77	95.9053		1677.77	97.2344
1679.69	96.2003		1679.69	97.5861
1681.62	96.4941		1681.62	97.8404
1683.55	96.7716		1683.55	98.0197
1685.48	97.0623		1685.48	98.0877
1687.41	97.3564		1687.41	98.4811
1689.34	97.6717		1689.34	98.7184
1691.27	97.9108		1691.27	98.7987
1693.19	98.0535		1693.19	98.9116
1695.12	98.1481		1695.12	98.9767
1697.05	98.2092		1697.05	99.1588
1698.98	98.3833		1698.98	99.1527
1700.91	98.6454		1700.91	98.9322
1702.84	98.7528		1702.84	99.2283
1704.77	98.8706		1704.77	99.4065
1706.69	98.871		1706.69	99.3087
1708.62	98.8874		1708.62	99.2634
1710.55	98.9068		1710.55	99.2687
1712.48	98.9778		1712.48	99.3111
1714.41	99.0332		1714.41	99.3921
1716.34	99.0087		1716.34	99.3339
1718.26	99.0909		1718.26	99.1149
1720.19	99.1931		1720.19	99.1309
1722.12	99.1996		1722.12	99.2231
1724.05	99.1951		1724.05	99.1791
1725.98	99.2297		1725.98	99.1661
1727.91	99.3432		1727.91	99.2617
1729.84	99.4309		1729.84	99.3829
1731.76	99.4071		1731.76	99.3346
1733.69	99.3185		1733.69	99.1744
1735.62	99.3437		1735.62	99.0554
1737.55	99.459		1737.55	99.3164
1739.48	99.511		1739.48	99.2724
1741.4	99.5952		1741.4	99.308
1743.33	99.677		1743.33	99.4112
1745.26	99.7183		1745.26	99.4796
1747.19	99.7732		1747.19	99.6203
1749.12	99.7404		1749.12	99.6095
1751.05	99.7151		1751.05	99.4206
1752.98	99.748		1752.98	99.4376
1754.9	99.8595		1754.9	99.5332
1756.83	99.9087		1756.83	99.5667
1758.76	99.922		1758.76	99.5792
1760.69	99.9366		1760.69	99.6234
1762.62	99.886		1762.62	99.5222
1764.55	99.8795		1764.55	99.5599
1766.47	99.9094		1766.47	99.5629
1768.4	99.9345		1768.4	99.5371
1770.33	99.9808		1770.33	99.6221
1772.26	99.8785		1772.26	99.5687
1774.19	99.8786		1774.19	99.4589
1776.12	99.8866		1776.12	99.5133
1778.05	99.8722		1778.05	99.505
1779.97	99.8709		1779.97	99.536
1781.9	99.858		1781.9	99.4444
1783.83	99.8713		1783.83	99.4363
1785.76	99.8593		1785.76	99.372
1787.69	99.8324		1787.69	99.4165
1789.62	99.8335		1789.62	99.4662
1791.55	99.7628		1791.55	99.4339
1793.47	99.6845		1793.47	99.3232
1795.4	99.6941		1795.4	99.4013
1797.33	99.7356		1797.33	99.3625
1799.26	99.7733		1799.26	99.3782
1801.19	99.7081		1801.19	99.2989
1803.12	99.6267		1803.12	99.2246
1805.05	99.5784		1805.05	99.2111
1806.97	99.5721		1806.97	99.2316
1808.9	99.5982		1808.9	99.2169
1810.83	99.6024		1810.83	99.2007
1812.76	99.5649		1812.76	99.1072
1814.69	99.5397		1814.69	99.0815
1816.62	99.4849		1816.62	99.0349
1818.54	99.4264		1818.54	99.0269
1820.47	99.3974		1820.47	99.0009
1822.4	99.4231		1822.4	99.0313
1824.33	99.4582		1824.33	99.0125
1826.26	99.4194		1826.26	98.9428
1828.19	99.3952		1828.19	98.9933
1830.12	99.2793		1830.12	98.9578
1832.04	99.2024		1832.04	98.8099
1833.97	99.2033		1833.97	98.8464
1835.9	99.2069		1835.9	98.837
1837.83	99.2091		1837.83	98.795
1839.76	99.1887		1839.76	98.7235
1841.69	99.1539		1841.69	98.7974
1843.61	99.06		1843.61	98.6993
1845.54	98.9757		1845.54	98.624
1847.47	98.9783		1847.47	98.6286
1849.4	98.9928		1849.4	98.5814
1851.33	98.9903		1851.33	98.5171
1853.26	98.9655		1853.26	98.5198
1855.18	98.8981		1855.18	98.4707
1857.11	98.815		1857.11	98.4616
1859.04	98.7472		1859.04	98.4091
1860.97	98.7474		1860.97	98.4074
1862.9	98.7791		1862.9	98.3409
1864.83	98.8082		1864.83	98.3791
1866.76	98.7871		1866.76	98.4223
1868.68	98.6766		1868.68	98.3805
1870.61	98.5605		1870.61	98.1797
1872.54	98.5189		1872.54	98.1788
1874.47	98.5132		1874.47	98.1319
1876.4	98.5413		1876.4	98.1251
1878.33	98.5484		1878.33	98.0613
1880.26	98.5079		1880.26	98.062
1882.18	98.4215		1882.18	98.0159
1884.11	98.337		1884.11	97.9839
1886.04	98.2857		1886.04	97.9318
1887.97	98.3161		1887.97	97.9948
1889.9	98.3189		1889.9	97.8951
1891.83	98.3238		1891.83	97.8479
1893.75	98.2949		1893.75	97.8181
1895.68	98.1933		1895.68	97.7925
1897.61	98.0965		1897.61	97.7105
1899.54	98.0592		1899.54	97.7007
1901.47	98.0626		1901.47	97.6299
1903.4	98.0902		1903.4	97.62
1905.33	98.0822		1905.33	97.5667
1907.25	98.0436		1907.25	97.607
1909.18	97.9403		1909.18	97.5408
1911.11	97.8547		1911.11	97.5007
1913.04	97.8157		1913.04	97.4302
1914.97	97.8383		1914.97	97.4386
1916.9	97.8746		1916.9	97.3861
1918.82	97.8511		1918.82	97.314
1920.75	97.803		1920.75	97.2962
1922.68	97.7096		1922.68	97.3259
1924.61	97.6067		1924.61	97.1789
1926.54	97.5889		1926.54	97.1533
1928.47	97.5882		1928.47	97.0739
1930.39	97.6106		1930.39	97.0854
1932.32	97.5869		1932.32	97.0283
1934.25	97.5214		1934.25	97.0095
1936.18	97.4277		1936.18	96.9235
1938.11	97.3675		1938.11	96.9041
1940.04	97.3583		1940.04	96.9054
1941.97	97.3843		1941.97	96.9329
1943.89	97.3652		1943.89	96.7718
1945.82	97.3384		1945.82	96.776
1947.75	97.2589		1947.75	96.6912
1949.68	97.1785		1949.68	96.6812
1951.61	97.115		1951.61	96.6202
1953.54	97.1116		1953.54	96.6105
1955.46	97.1242		1955.46	96.5036
1957.39	97.1265		1957.39	96.424
1959.32	97.0771		1959.32	96.3287
1961.25	97.0163		1961.25	96.3999
1963.18	96.9339		1963.18	96.3603
1965.11	96.8986		1965.11	96.4042
1967.04	96.8782		1967.04	96.3335
1968.96	96.9044		1968.96	96.291
1970.89	96.9025		1970.89	96.2054
1972.82	96.8578		1972.82	96.1768
1974.75	96.7642		1974.75	96.1019
1976.68	96.6891		1976.68	96.1388
1978.61	96.642		1978.61	96.0725
1980.54	96.6486		1980.54	96.0666
1982.46	96.6603		1982.46	95.9441
1984.39	96.6632		1984.39	95.9484
1986.32	96.6068		1986.32	95.903
1988.25	96.5253		1988.25	95.9129
1990.18	96.4492		1990.18	95.8406
1992.11	96.4069		1992.11	95.8561
1994.03	96.3932		1994.03	95.7248
1995.96	96.4271		1995.96	95.7122
1997.89	96.4081		1997.89	95.628
1999.82	96.3625		1999.82	95.6381
2001.75	96.2731		2001.75	95.5656
2003.68	96.1989		2003.68	95.5697
2005.61	96.1499		2005.61	95.4701
2007.53	96.1673		2007.53	95.4433
2009.46	96.1808		2009.46	95.3599
2011.39	96.1745		2011.39	95.3651
2013.32	96.1085		2013.32	95.3188
2015.25	96.0323		2015.25	95.3587
2017.18	95.932		2017.18	95.2615
2019.1	95.9099		2019.1	95.2525
2021.03	95.9195		2021.03	95.1837
2022.96	95.9456		2022.96	95.161
2024.89	95.93		2024.89	95.0632
2026.82	95.8702		2026.82	95.0332
2028.75	95.7718		2028.75	94.9416
2030.67	95.7165		2030.67	94.9525
2032.6	95.6855		2032.6	94.9128
2034.53	95.7094		2034.53	94.9062
2036.46	95.7143		2036.46	94.8067
2038.39	95.7067		2038.39	94.834
2040.32	95.6347		2040.32	94.793
2042.25	95.5477		2042.25	94.7488
2044.17	95.4803		2044.17	94.6361
2046.1	95.4779		2046.1	94.6411
2048.03	95.4838		2048.03	94.5815
2049.96	95.5004		2049.96	94.5837
2051.89	95.4649		2051.89	94.5117
2053.82	95.4147		2053.82	94.4793
2055.74	95.3297		2055.74	94.4138
2057.67	95.2804		2057.67	94.4186
2059.6	95.2613		2059.6	94.3473
2061.53	95.2866		2061.53	94.352
2063.46	95.2925		2063.46	94.3016
2065.39	95.2664		2065.39	94.275
2067.32	95.1889		2067.32	94.1773
2069.24	95.1253		2069.24	94.1839
2071.17	95.0697		2071.17	94.1147
2073.1	95.0691		2073.1	94.1113
2075.03	95.0631		2075.03	94.0366
2076.96	95.0701		2076.96	94.0259
2078.89	95.036		2078.89	93.9339
2080.82	94.9828		2080.82	93.9394
2082.74	94.8996		2082.74	93.8738
2084.67	94.8734		2084.67	93.8619
2086.6	94.8698		2086.6	93.7863
2088.53	94.894		2088.53	93.7732
2090.46	94.8712		2090.46	93.6987
2092.39	94.8414		2092.39	93.7233
2094.32	94.7815		2094.32	93.6316
2096.24	94.7299		2096.24	93.6073
2098.17	94.6764		2098.17	93.5592
2100.1	94.6821		2100.1	93.571
2102.03	94.6877		2102.03	93.489
2103.96	94.6867		2103.96	93.502
2105.89	94.6258		2105.89	93.3944
2107.81	94.5727		2107.81	93.3624
2109.74	94.5172		2109.74	93.2948
2111.67	94.5007		2111.67	93.3023
2113.6	94.4838		2113.6	93.1973
2115.53	94.4963		2115.53	93.193
2117.46	94.4838		2117.46	93.1343
2119.39	94.4479		2119.39	93.1337
2121.31	94.3674		2121.31	93.0738
2123.24	94.3269		2123.24	93.0839
2125.17	94.2941		2125.17	92.983
2127.1	94.305		2127.1	92.9868
2129.03	94.3035		2129.03	92.9122
2130.96	94.302		2130.96	92.8982
2132.88	94.2408		2132.88	92.818
2134.81	94.1793		2134.81	92.8045
2136.74	94.1144		2136.74	92.7366
2138.67	94.1111		2138.67	92.7528
2140.6	94.1041		2140.6	92.6696
2142.53	94.114		2142.53	92.6268
2144.45	94.0814		2144.45	92.5682
2146.38	94.0448		2146.38	92.5722
2148.31	93.9774		2148.31	92.4968
2150.24	93.9302		2150.24	92.4979
2152.17	93.9016		2152.17	92.4346
2154.1	93.9215		2154.1	92.39
2156.03	93.9116		2156.03	92.3475
2157.95	93.8966		2157.95	92.3573
2159.88	93.8306		2159.88	92.2564
2161.81	93.7781		2161.81	92.2122
2163.74	93.7268		2163.74	92.1867
2165.67	93.7219		2165.67	92.1731
2167.6	93.7117		2167.6	92.0779
2169.53	93.7212		2169.53	92.0819
2171.45	93.6835		2171.45	92.0353
2173.38	93.6385		2173.38	92.0087
2175.31	93.5684		2175.31	91.957
2177.24	93.5447		2177.24	91.9306
2179.17	93.5206		2179.17	91.8454
2181.1	93.5214		2181.1	91.8223
2183.02	93.4979		2183.02	91.7584
2184.95	93.4754		2184.95	91.7333
2186.88	93.4111		2186.88	91.6927
2188.81	93.3744		2188.81	91.6731
2190.74	93.3317		2190.74	91.5931
2192.67	93.3329		2192.67	91.5795
2194.59	93.3162		2194.59	91.4993
2196.52	93.3055		2196.52	91.4919
2198.45	93.2462		2198.45	91.4442
2200.38	93.209		2200.38	91.4046
2202.31	93.1628		2202.31	91.3202
2204.24	93.1394		2204.24	91.3184
2206.17	93.1114		2206.17	91.2507
2208.09	93.116		2208.09	91.2522
2210.02	93.0806		2210.02	91.1831
2211.95	93.0465		2211.95	91.1589
2213.88	92.977		2213.88	91.0707
2215.81	92.9438		2215.81	91.0667
2217.74	92.9115		2217.74	90.999
2219.66	92.9158		2219.66	90.9797
2221.59	92.9003		2221.59	90.9147
2223.52	92.8813		2223.52	90.9171
2225.45	92.8131		2225.45	90.8329
2227.38	92.7646		2227.38	90.8177
2229.31	92.7139		2229.31	90.7548
2231.24	92.7098		2231.24	90.7485
2233.16	92.7033		2233.16	90.6768
2235.09	92.7014		2235.09	90.6645
2237.02	92.6494		2237.02	90.582
2238.95	92.6086		2238.95	90.5557
2240.88	92.5417		2240.88	90.4841
2242.81	92.506		2242.81	90.4955
2244.74	92.4787		2244.74	90.4007
2246.66	92.4927		2246.66	90.3539
2248.59	92.4751		2248.59	90.2852
2250.52	92.4507		2250.52	90.281
2252.45	92.382		2252.45	90.2283
2254.38	92.3326		2254.38	90.2484
2256.31	92.2839		2256.31	90.1865
2258.23	92.2757		2258.23	90.1853
2260.16	92.2543		2260.16	90.119
2262.09	92.2549		2262.09	90.0911
2264.02	92.2079		2264.02	90.0065
2265.95	92.1693		2265.95	89.9773
2267.88	92.1073		2267.88	89.9362
2269.8	92.0849		2269.8	89.9296
2271.73	92.0573		2271.73	89.8337
2273.66	92.0592		2273.66	89.8025
2275.59	92.0283		2275.59	89.7273
2277.52	92.0008		2277.52	89.6951
2279.45	91.94		2279.45	89.6624
2281.38	91.9103		2281.38	89.6891
2283.3	91.8652		2283.3	89.6483
2285.23	91.8607		2285.23	89.6362
2287.16	91.8374		2287.16	89.5711
2289.09	91.8249		2289.09	89.5802
2291.02	91.7675		2291.02	89.5521
2292.95	91.7334		2292.95	89.5643
2294.88	91.6864		2294.88	89.496
2296.8	91.6698		2296.8	89.4958
2298.73	91.639		2298.73	89.4403
2300.66	91.6403		2300.66	89.4322
2302.59	91.6119		2302.59	89.3397
2304.52	91.5924		2304.52	89.3725
2306.45	91.5225		2306.45	89.3783
2308.38	91.5034		2308.38	89.4325
2310.3	91.479		2310.3	89.3286
2312.23	91.4935		2312.23	89.3213
2314.16	91.4519		2314.16	89.2888
2316.09	91.4389		2316.09	89.309
2318.02	91.3715		2318.02	89.1699
2319.95	91.3485		2319.95	89.2413
2321.87	91.2843		2321.87	89.2675
2323.8	91.2848		2323.8	89.3499
2325.73	91.2231		2325.73	89.1037
2327.66	91.2179		2327.66	89.0924
2329.59	91.1611		2329.59	88.9183
2331.52	91.1465		2331.52	89.0818
2333.45	91.0341		2333.45	89.0083
2335.37	91.0158		2335.37	88.9042
2337.3	90.9522		2337.3	88.4784
2339.23	90.9995		2339.23	88.4509
2341.16	90.9682		2341.16	88.4872
2343.09	90.955		2343.09	88.5996
2345.01	90.8519		2345.01	88.4025
2346.94	90.8516		2346.94	88.5171
2348.87	90.7871		2348.87	88.4282
2350.8	90.761		2350.8	88.4841
2352.73	90.6771		2352.73	88.3051
2354.66	90.6838		2354.66	88.3646
2356.59	90.6056		2356.59	88.1686
2358.51	90.6191		2358.51	88.3186
2360.44	90.5971		2360.44	88.3526
2362.37	90.5318		2362.37	88.3627
2364.3	90.4869		2364.3	87.9585
2366.23	90.5081		2366.23	88.1171
2368.16	90.4369		2368.16	88.1118
2370.09	90.4247		2370.09	88.1134
2372.01	90.3403		2372.01	87.8528
2373.94	90.3181		2373.94	87.8339
2375.87	90.2562		2375.87	87.6272
2377.8	90.243		2377.8	87.614
2379.73	90.1906		2379.73	87.4993
2381.66	90.1722		2381.66	87.4469
2383.59	90.1146		2383.59	87.2993
2385.51	90.0764		2385.51	87.2707
2387.44	90.0259		2387.44	87.1332
2389.37	90.0058		2389.37	87.108
2391.3	89.9627		2391.3	87.0009
2393.23	89.9518		2393.23	86.9693
2395.16	89.9024		2395.16	86.8751
2397.08	89.8725		2397.08	86.9367
2399.01	89.8173		2399.01	86.8556
2400.94	89.7957		2400.94	86.8097
2402.87	89.758		2402.87	86.7267
2404.8	89.7486		2404.8	86.7751
2406.73	89.7091		2406.73	86.6811
2408.66	89.687		2408.66	86.662
2410.58	89.6247		2410.58	86.5684
2412.51	89.5937		2412.51	86.5906
2414.44	89.5473		2414.44	86.4822
2416.37	89.5329		2416.37	86.47
2418.3	89.4977		2418.3	86.3715
2420.23	89.4828		2420.23	86.4097
2422.15	89.4249		2422.15	86.3141
2424.08	89.3912		2424.08	86.303
2426.01	89.3339		2426.01	86.1889
2427.94	89.3135		2427.94	86.1805
2429.87	89.268		2429.87	86.0753
2431.8	89.2611		2431.8	86.0961
2433.72	89.2244		2433.72	85.9991
2435.65	89.1973		2435.65	85.9739
2437.58	89.1357		2437.58	85.8749
2439.51	89.0983		2439.51	85.9206
2441.44	89.0538		2441.44	85.7987
2443.37	89.0453		2443.37	85.8253
2445.3	89.0006		2445.3	85.7128
2447.22	88.975		2447.22	85.7096
2449.15	88.926		2449.15	85.6113
2451.08	88.9061		2451.08	85.6377
2453.01	88.8528		2453.01	85.5611
2454.94	88.8204		2454.94	85.5753
2456.87	88.7694		2456.87	85.4104
2458.8	88.7614		2458.8	85.437
2460.72	88.7147		2460.72	85.3621
2462.65	88.685		2462.65	85.3812
2464.58	88.6347		2464.58	85.2859
2466.51	88.626		2466.51	85.3368
2468.44	88.575		2468.44	85.2187
2470.37	88.5456		2470.37	85.1868
2472.29	88.5028		2472.29	85.0583
2474.22	88.4898		2474.22	85.1306
2476.15	88.4319		2476.15	85.0366
2478.08	88.4024		2478.08	85.075
2480.01	88.3557		2480.01	84.9297
2481.94	88.3405		2481.94	84.8869
2483.86	88.2947		2483.86	84.7882
2485.79	88.2727		2485.79	84.8524
2487.72	88.2219		2487.72	84.7362
2489.65	88.1996		2489.65	84.7515
2491.58	88.1436		2491.58	84.6315
2493.51	88.123		2493.51	84.645
2495.44	88.076		2495.44	84.5497
2497.36	88.0623		2497.36	84.5566
2499.29	88.019		2499.29	84.4524
2501.22	87.9984		2501.22	84.4941
2503.15	87.9416		2503.15	84.4009
2505.08	87.9163		2505.08	84.4029
2507.01	87.8658		2507.01	84.2988
2508.93	87.842		2508.93	84.2996
2510.86	87.8046		2510.86	84.1703
2512.79	87.8038		2512.79	84.1692
2514.72	87.749		2514.72	84.0819
2516.65	87.7202		2516.65	84.1045
2518.58	87.6671		2518.58	84.0215
2520.51	87.6372		2520.51	84.0228
2522.43	87.5794		2522.43	83.9149
2524.36	87.5578		2524.36	83.9286
2526.29	87.5194		2526.29	83.8421
2528.22	87.5062		2528.22	83.8626
2530.15	87.4497		2530.15	83.7383
2532.08	87.4231		2532.08	83.7401
2534.01	87.3669		2534.01	83.6556
2535.93	87.3439		2535.93	83.6479
2537.86	87.2947		2537.86	83.5537
2539.79	87.2774		2539.79	83.5512
2541.72	87.2395		2541.72	83.4538
2543.65	87.2255		2543.65	83.4887
2545.58	87.158		2545.58	83.3794
2547.5	87.1152		2547.5	83.3915
2549.43	87.0597		2549.43	83.3191
2551.36	87.051		2551.36	83.3542
2553.29	87.009		2553.29	83.2632
2555.22	86.9914		2555.22	83.25
2557.15	86.9457		2557.15	83.0713
2559.07	86.9179		2559.07	83.0891
2561	86.8541		2561	83.0536
2562.93	86.8279		2562.93	83.0926
2564.86	86.7848		2564.86	82.9627
2566.79	86.7706		2566.79	82.9597
2568.72	86.7186		2568.72	82.8733
2570.65	86.6945		2570.65	82.9322
2572.57	86.6419		2572.57	82.7825
2574.5	86.6232		2574.5	82.7727
2576.43	86.573		2576.43	82.6773
2578.36	86.5523		2578.36	82.7244
2580.29	86.5085		2580.29	82.5897
2582.22	86.492		2582.22	82.6248
2584.14	86.437		2584.14	82.5416
2586.07	86.4117		2586.07	82.5054
2588	86.3654		2588	82.4053
2589.93	86.352		2589.93	82.4782
2591.86	86.2987		2591.86	82.3253
2593.79	86.2726		2593.79	82.3455
2595.72	86.2233		2595.72	82.3043
2597.64	86.2035		2597.64	82.3124
2599.57	86.1577		2599.57	82.1591
2601.5	86.1424		2601.5	82.1967
2603.43	86.0889		2603.43	82.0912
2605.36	86.0766		2605.36	82.069
2607.29	86.0304		2607.29	81.9938
2609.22	85.9961		2609.22	82.0149
2611.14	85.9354		2611.14	81.9131
2613.07	85.9146		2613.07	81.92
2615	85.8706		2615	81.8162
2616.93	85.8538		2616.93	81.8297
2618.86	85.8059		2618.86	81.7546
2620.79	85.7977		2620.79	81.703
2622.72	85.7536		2622.72	81.614
2624.64	85.7257		2624.64	81.7117
2626.57	85.6516		2626.57	81.6669
2628.5	85.6207		2628.5	81.6189
2630.43	85.5856		2630.43	81.5422
2632.36	85.5883		2632.36	81.5155
2634.28	85.5501		2634.28	81.4077
2636.21	85.5328		2636.21	81.4443
2638.14	85.4743		2638.14	81.397
2640.07	85.443		2640.07	81.3877
2642	85.3831		2642	81.2759
2643.93	85.3597		2643.93	81.2378
2645.86	85.3179		2645.86	81.1816
2647.78	85.3022		2647.78	81.2193
2649.71	85.253		2649.71	81.1254
2651.64	85.2302		2651.64	81.0534
2653.57	85.1714		2653.57	80.9984
2655.5	85.1377		2655.5	81.0145
2657.43	85.092		2657.43	80.9251
2659.36	85.0867		2659.36	80.9409
2661.28	85.0433		2661.28	80.8805
2663.21	85.0246		2663.21	80.8466
2665.14	84.9715		2665.14	80.7686
2667.07	84.9427		2667.07	80.7555
2669	84.8931		2669	80.6673
2670.93	84.8798		2670.93	80.6792
2672.86	84.825		2672.86	80.6044
2674.78	84.8094		2674.78	80.6235
2676.71	84.7748		2676.71	80.612
2678.64	84.7606		2678.64	80.6406
2680.57	84.698		2680.57	80.5208
2682.5	84.6556		2682.5	80.438
2684.43	84.5883		2684.43	80.3355
2686.35	84.5626		2686.35	80.3333
2688.28	84.5134		2688.28	80.2679
2690.21	84.499		2690.21	80.2805
2692.14	84.4544		2692.14	80.2052
2694.07	84.4275		2694.07	80.2123
2696	84.3751		2696	80.1567
2697.93	84.3624		2697.93	80.1404
2699.85	84.3123		2699.85	80.0397
2701.78	84.2825		2701.78	80.0476
2703.71	84.2262		2703.71	79.901
2705.64	84.2072		2705.64	79.879
2707.57	84.153		2707.57	79.8569
2709.5	84.1391		2709.5	79.9062
2711.42	84.0992		2711.42	79.7966
2713.35	84.0857		2713.35	79.8091
2715.28	84.0255		2715.28	79.7011
2717.21	83.9915		2717.21	79.6736
2719.14	83.9395		2719.14	79.691
2721.07	83.9275		2721.07	79.7261
2722.99	83.8876		2722.99	79.5821
2724.92	83.8925		2724.92	79.6322
2726.85	83.8458		2726.85	79.5385
2728.78	83.8083		2728.78	79.4553
2730.71	83.744		2730.71	79.4387
2732.64	83.713		2732.64	79.4246
2734.57	83.6635		2734.57	79.3636
2736.49	83.6566		2736.49	79.3852
2738.42	83.6039		2738.42	79.2608
2740.35	83.5811		2740.35	79.2181
2742.28	83.5456		2742.28	79.1683
2744.21	83.5319		2744.21	79.2035
2746.14	83.4772		2746.14	79.1345
2748.07	83.4533		2748.07	79.1431
2749.99	83.3975		2749.99	79.0935
2751.92	83.3689		2751.92	79.0617
2753.85	83.3169		2753.85	78.9949
2755.78	83.3114		2755.78	78.9746
2757.71	83.2745		2757.71	78.8672
2759.64	83.2461		2759.64	78.846
2761.56	83.1752		2761.56	78.767
2763.49	83.1464		2763.49	78.7592
2765.42	83.1027		2765.42	78.7542
2767.35	83.0949		2767.35	78.7475
2769.28	83.0511		2769.28	78.6587
2771.21	83.0385		2771.21	78.6812
2773.14	83.0128		2773.14	78.6816
2775.06	82.9861		2775.06	78.6491
2776.99	82.8919		2776.99	78.5315
2778.92	82.8563		2778.92	78.5097
2780.85	82.8123		2780.85	78.466
2782.78	82.7934		2782.78	78.5179
2784.71	82.731		2784.71	78.418
2786.63	82.7271		2786.63	78.4171
2788.56	82.6928		2788.56	78.329
2790.49	82.6637		2790.49	78.2825
2792.42	82.6035		2792.42	78.1978
2794.35	82.5857		2794.35	78.2572
2796.28	82.5476		2796.28	78.1797
2798.2	82.5218		2798.2	78.1387
2800.13	82.432		2800.13	78.0099
2802.06	82.3916		2802.06	78.0159
2803.99	82.339		2803.99	77.9205
2805.92	82.3157		2805.92	77.9173
2807.85	82.2715		2807.85	77.9184
2809.78	82.2468		2809.78	77.9758
2811.7	82.1679		2811.7	77.8211
2813.63	82.1287		2813.63	77.757
2815.56	82.0698		2815.56	77.6188
2817.49	82.0566		2817.49	77.6093
2819.42	82.0072		2819.42	77.5376
2821.35	81.9818		2821.35	77.5537
2823.28	81.9176		2823.28	77.442
2825.2	81.8666		2825.2	77.4232
2827.13	81.7937		2827.13	77.3111
2829.06	81.7752		2829.06	77.3448
2830.99	81.7365		2830.99	77.2938
2832.92	81.722		2832.92	77.3018
2834.85	81.6656		2834.85	77.2519
2836.77	81.6371		2836.77	77.3136
2838.7	81.5586		2838.7	77.2599
2840.63	81.4653		2840.63	77.2122
2842.56	81.3576		2842.56	77.0251
2844.49	81.2997		2844.49	76.9519
2846.42	81.2091		2846.42	76.8534
2848.34	81.1123		2848.34	76.8232
2850.27	80.9894		2850.27	76.6766
2852.2	80.9552		2852.2	76.615
2854.13	80.9275		2854.13	76.5513
2856.06	80.9492		2856.06	76.6318
2857.99	80.9583		2857.99	76.6455
2859.92	80.987		2859.92	76.6452
2861.84	80.9321		2861.84	76.442
2863.77	80.902		2863.77	76.3966
2865.7	80.8561		2865.7	76.3572
2867.63	80.8389		2867.63	76.3353
2869.56	80.7884		2869.56	76.2719
2871.49	80.8089		2871.49	76.4279
2873.41	80.7863		2873.41	76.3587
2875.34	80.7499		2875.34	76.28
2877.27	80.6683		2877.27	76.1421
2879.2	80.6354		2879.2	76.1388
2881.13	80.5906		2881.13	76.128
2883.06	80.5692		2883.06	76.1413
2884.99	80.5066		2884.99	76.0095
2886.91	80.4869		2886.91	75.9675
2888.84	80.4444		2888.84	75.8996
2890.77	80.4274		2890.77	76.005
2892.7	80.3651		2892.7	75.9037
2894.63	80.3502		2894.63	75.9946
2896.56	80.2922		2896.56	75.9357
2898.49	80.2357		2898.49	75.8735
2900.41	80.1662		2900.41	75.7766
2902.34	80.137		2902.34	75.8161
2904.27	80.0657		2904.27	75.7478
2906.2	80.0218		2906.2	75.7785
2908.13	79.9548		2908.13	75.6139
2910.06	79.9242		2910.06	75.6783
2911.99	79.8291		2911.99	75.5841
2913.91	79.7399		2913.91	75.5858
2915.84	79.612		2915.84	75.4351
2917.77	79.5304		2917.77	75.4289
2919.7	79.4433		2919.7	75.1727
2921.63	79.4296		2921.63	75.1773
2923.55	79.407		2923.55	75.1218
2925.48	79.4228		2925.48	75.2014
2927.41	79.4415		2927.41	75.132
2929.34	79.4909		2929.34	75.2621
2931.27	79.4497		2931.27	75.0767
2933.2	79.4408		2933.2	75.0312
2935.13	79.4387		2935.13	74.9799
2937.05	79.4652		2937.05	75.144
2938.98	79.4578		2938.98	75.0221
2940.91	79.4797		2940.91	75.1169
2942.84	79.4689		2942.84	75.095
2944.77	79.486		2944.77	75.229
2946.7	79.4539		2946.7	75.1279
2948.62	79.425		2948.62	75.0822
2950.55	79.383		2950.55	75.0114
2952.48	79.3929		2952.48	75.1875
2954.41	79.3295		2954.41	74.9438
2956.34	79.2784		2956.34	74.9723
2958.27	79.2082		2958.27	74.9058
2960.2	79.2057		2960.2	75.0135
2962.12	79.1889		2962.12	74.9652
2964.05	79.1774		2964.05	75.0307
2965.98	79.1487		2965.98	74.9131
2967.91	79.1597		2967.91	74.895
2969.84	79.1358		2969.84	74.8531
2971.77	79.141		2971.77	75.025
2973.7	79.1321		2973.7	75.011
2975.62	79.1399		2975.62	75.1178
2977.55	79.1098		2977.55	75.0079
2979.48	79.1301		2979.48	75.1175
2981.41	79.1		2981.41	75.1911
2983.34	79.0698		2983.34	75.267
2985.27	79.0056		2985.27	75.0381
2987.2	78.9787		2987.2	75.1322
2989.12	78.9307		2989.12	75.1632
2991.05	78.9607		2991.05	75.2405
2992.98	78.9435		2992.98	75.1299
2994.91	78.9058		2994.91	75.0994
2996.84	78.8574		2996.84	75.0525
2998.77	78.8439		2998.77	75.089
3000.69	78.7805		3000.69	75.0295
3002.62	78.7577		3002.62	75.0397
3004.55	78.6906		3004.55	74.8422
3006.48	78.6501		3006.48	74.8946
3008.41	78.6071		3008.41	74.8791
3010.34	78.6218		3010.34	75.0283
3012.26	78.5823		3012.26	75.0584
3014.19	78.5742		3014.19	75.0504
3016.12	78.5249		3016.12	74.9478
3018.05	78.4878		3018.05	74.9676
3019.98	78.4161		3019.98	74.82
3021.91	78.3692		3021.91	74.8638
3023.84	78.3189		3023.84	74.8425
3025.76	78.2648		3025.76	74.8431
3027.69	78.1857		3027.69	74.7028
3029.62	78.1991		3029.62	74.8068
3031.55	78.1657		3031.55	74.6217
3033.48	78.161		3033.48	74.7118
3035.41	78.0878		3035.41	74.59
3037.34	78.0305		3037.34	74.5144
3039.26	77.9855		3039.26	74.3936
3041.19	77.9844		3041.19	74.5558
3043.12	77.9496		3043.12	74.4786
3045.05	77.9362		3045.05	74.4682
3046.98	77.8734		3046.98	74.3728
3048.91	77.8273		3048.91	74.4852
3050.83	77.765		3050.83	74.4469
3052.76	77.7423		3052.76	74.4978
3054.69	77.7041		3054.69	74.3619
3056.62	77.6672		3056.62	74.3196
3058.55	77.5841		3058.55	74.104
3060.48	77.5499		3060.48	74.165
3062.41	77.5324		3062.41	74.194
3064.33	77.5209		3064.33	74.2652
3066.26	77.475		3066.26	74.0971
3068.19	77.4609		3068.19	74.1303
3070.12	77.3889		3070.12	74.027
3072.05	77.3521		3072.05	74.0553
3073.98	77.2981		3073.98	73.8762
3075.9	77.2973		3075.9	73.9998
3077.83	77.2876		3077.83	73.9647
3079.76	77.2701		3079.76	74.0323
3081.69	77.1971		3081.69	73.8552
3083.62	77.1763		3083.62	73.8526
3085.55	77.1232		3085.55	73.8424
3087.47	77.0865		3087.47	73.9914
3089.4	77.0311		3089.4	73.8626
3091.33	76.9983		3091.33	73.8199
3093.26	76.9121		3093.26	73.6079
3095.19	76.8578		3095.19	73.5324
3097.12	76.8059		3097.12	73.4268
3099.05	76.8356		3099.05	73.552
3100.97	76.7598		3100.97	73.3921
3102.9	76.6739		3102.9	73.3425
3104.83	76.6153		3104.83	73.2599
3106.76	76.6246		3106.76	73.3407
3108.69	76.6009		3108.69	73.3291
3110.62	76.5475		3110.62	73.338
3112.55	76.4657		3112.55	73.186
3114.47	76.4573		3114.47	73.2346
3116.4	76.4246		3116.4	73.2604
3118.33	76.4041		3118.33	73.3226
3120.26	76.3474		3120.26	73.319
3122.19	76.3126		3122.19	73.315
3124.12	76.2177		3124.12	73.0037
3126.04	76.1583		3126.04	72.9565
3127.97	76.1082		3127.97	72.872
3129.9	76.122		3129.9	72.8954
3131.83	76.044		3131.83	72.7427
3133.76	75.9747		3133.76	72.6938
3135.69	75.935		3135.69	72.6431
3137.61	75.9686		3137.61	72.8323
3139.54	75.9363		3139.54	72.8578
3141.47	75.8693		3141.47	72.7374
3143.4	75.7651		3143.4	72.4645
3145.33	75.7358		3145.33	72.4931
3147.26	75.6887		3147.26	72.4367
3149.19	75.6826		3149.19	72.4686
3151.11	75.6685		3151.11	72.508
3153.04	75.667		3153.04	72.581
3154.97	75.5694		3154.97	72.3776
3156.9	75.496		3156.9	72.3583
3158.83	75.4034		3158.83	72.2109
3160.76	75.3809		3160.76	72.0894
3162.68	75.3303		3162.68	71.9336
3164.61	75.3032		3164.61	72.0216
3166.54	75.2479		3166.54	71.9824
3168.47	75.2195		3168.47	72.0208
3170.4	75.1497		3170.4	71.9929
3172.33	75.1251		3172.33	72.0662
3174.26	75.0715		3174.26	71.9446
3176.18	75.0517		3176.18	71.8816
3178.11	74.9833		3178.11	71.6782
3180.04	74.9571		3180.04	71.6641
3181.97	74.9012		3181.97	71.5819
3183.9	74.8626		3183.9	71.5257
3185.83	74.7846		3185.83	71.5178
3187.76	74.7732		3187.76	71.6435
3189.68	74.7286		3189.68	71.5326
3191.61	74.6863		3191.61	71.5497
3193.54	74.6097		3193.54	71.4506
3195.47	74.5812		3195.47	71.3961
3197.4	74.526		3197.4	71.3311
3199.33	74.5008		3199.33	71.2836
3201.26	74.4515		3201.26	71.1251
3203.18	74.4226		3203.18	71.0125
3205.11	74.3655		3205.11	71.021
3207.04	74.3435		3207.04	71.0635
3208.97	74.2782		3208.97	70.897
3210.9	74.255		3210.9	70.7952
3212.82	74.23		3212.82	70.8982
3214.75	74.2119		3214.75	70.8761
3216.68	74.1669		3216.68	70.7716
3218.61	74.1505		3218.61	70.696
3220.54	74.0623		3220.54	70.5763
3222.47	74.0286		3222.47	70.5868
3224.4	73.9852		3224.4	70.5257
3226.32	73.9727		3226.32	70.4206
3228.25	73.927		3228.25	70.4194
3230.18	73.9271		3230.18	70.4397
3232.11	73.9286		3232.11	70.5341
3234.04	73.9383		3234.04	70.5855
3235.97	73.8591		3235.97	70.3362
3237.9	73.8039		3237.9	70.2716
3239.82	73.7691		3239.82	70.3144
3241.75	73.769		3241.75	70.2067
3243.68	73.74		3243.68	70.2301
3245.61	73.7482		3245.61	70.3161
3247.54	73.7258		3247.54	70.2875
3249.47	73.678		3249.47	70.1046
3251.39	73.6181		3251.39	70.0282
3253.32	73.6302		3253.32	69.965
3255.25	73.6351		3255.25	69.9836
3257.18	73.6263		3257.18	70.0523
3259.11	73.5622		3259.11	69.8286
3261.04	73.5477		3261.04	69.679
3262.97	73.5095		3262.97	69.6764
3264.89	73.5044		3264.89	69.6933
3266.82	73.481		3266.82	69.6982
3268.75	73.52		3268.75	69.8611
3270.68	73.5516		3270.68	69.9198
3272.61	73.5455		3272.61	69.9849
3274.54	73.4731		3274.54	69.9388
3276.47	73.4325		3276.47	69.8912
3278.39	73.3752		3278.39	69.5939
3280.32	73.3763		3280.32	69.4521
3282.25	73.3176		3282.25	69.3818
3284.18	73.2882		3284.18	69.4826
3286.11	73.2315		3286.11	69.4559
3288.04	73.2255		3288.04	69.4877
3289.96	73.2328		3289.96	69.324
3291.89	73.2621		3291.89	69.349
3293.82	73.2236		3293.82	69.4377
3295.75	73.214		3295.75	69.5923
3297.68	73.1187		3297.68	69.4441
3299.61	73.0375		3299.61	69.2401
3301.53	72.9786		3301.53	69.0559
3303.46	72.9872		3303.46	69.0974
3305.39	72.9642		3305.39	69.0195
3307.32	72.9718		3307.32	69.0788
3309.25	72.8961		3309.25	68.9488
3311.18	72.8088		3311.18	68.9148
3313.11	72.7009		3313.11	68.8465
3315.03	72.6421		3315.03	68.7113
3316.96	72.5508		3316.96	68.6084
3318.89	72.5055		3318.89	68.5073
3320.82	72.4597		3320.82	68.3401
3322.75	72.4386		3322.75	68.5071
3324.68	72.3832		3324.68	68.6397
3326.61	72.3163		3326.61	68.5856
3328.53	72.1839		3328.53	68.3334
3330.46	72.1157		3330.46	68.1583
3332.39	72.0464		3332.39	68.0429
3334.32	72.0145		3334.32	68.1261
3336.25	71.9568		3336.25	68.0725
3338.18	71.9484		3338.18	68.0606
3340.1	71.8652		3340.1	67.9673
3342.03	71.7916		3342.03	67.8751
3343.96	71.674		3343.96	67.8089
3345.89	71.5796		3345.89	67.6043
3347.82	71.534		3347.82	67.5332
3349.75	71.5353		3349.75	67.566
3351.68	71.441		3351.68	67.4767
3353.6	71.346		3353.6	67.3334
3355.53	71.2312		3355.53	67.1261
3357.46	71.1891		3357.46	67.0109
3359.39	71.1659		3359.39	67.1766
3361.32	71.1047		3361.32	67.0697
3363.25	71.0199		3363.25	66.8551
3365.17	71.0247		3365.17	66.856
3367.1	71.0043		3367.1	67.0059
3369.03	70.9842		3369.03	67.1078
3370.96	70.8898		3370.96	66.7648
3372.89	70.7754		3372.89	66.4971
3374.82	70.6916		3374.82	66.4726
3376.74	70.6915		3376.74	66.4763
3378.67	70.6555		3378.67	66.4784
3380.6	70.6204		3380.6	66.4955
3382.53	70.5448		3382.53	66.3436
3384.46	70.5068		3384.46	66.3523
3386.39	70.4789		3386.39	66.2596
3388.32	70.5104		3388.32	66.2562
3390.24	70.5456		3390.24	66.3414
3392.17	70.576		3392.17	66.2987
3394.1	70.5104		3394.1	65.9389
3396.03	70.4875		3396.03	65.9775
3397.96	70.4642		3397.96	65.9001
3399.89	70.5509		3399.89	66.0588
3401.82	70.5781		3401.82	66.0534
3403.74	70.5278		3403.74	66.2406
3405.67	70.4506		3405.67	66.0392
3407.6	70.5075		3407.6	65.9993
3409.53	70.5359		3409.53	66.0135
3411.46	70.5822		3411.46	66.1338
3413.39	70.5988		3413.39	65.9779
3415.31	70.5799		3415.31	66.0433
3417.24	70.5757		3417.24	65.9383
3419.17	70.6286		3419.17	66.053
3421.1	70.6465		3421.1	65.8791
3423.03	70.6839		3423.03	65.9449
3424.96	70.7524		3424.96	65.8549
3426.89	70.8779		3426.89	66.1261
3428.81	70.9767		3428.81	66.246
3430.74	71.0567		3430.74	66.3553
3432.67	71.1472		3432.67	66.2986
3434.6	71.2813		3434.6	66.4687
3436.53	71.335		3436.53	66.5006
3438.46	71.3382		3438.46	66.5664
3440.38	71.3585		3440.38	66.2202
3442.31	71.4531		3442.31	66.4164
3444.24	71.5492		3444.24	66.5399
3446.17	71.6766		3446.17	66.7306
3448.1	71.7956		3448.1	66.6939
3450.03	71.9144		3450.03	66.8974
3451.95	72.0393		3451.95	66.7867
3453.88	72.182		3453.88	66.9332
3455.81	72.2978		3455.81	66.9952
3457.74	72.4923		3457.74	67.3631
3459.67	72.6725		3459.67	67.5186
3461.6	72.7895		3461.6	67.5903
3463.53	72.9478		3463.53	67.6534
3465.45	73.186		3465.45	68.0563
3467.38	73.3634		3467.38	68.3824
3469.31	73.5008		3469.31	68.4342
3471.24	73.5907		3471.24	68.0842
3473.17	73.7144		3473.17	68.2816
3475.1	73.8702		3475.1	68.4004
3477.03	74.0904		3477.03	68.4461
3478.95	74.2837		3478.95	68.71
3480.88	74.4148		3480.88	69.006
3482.81	74.5239		3482.81	68.692
3484.74	74.7489		3484.74	68.8961
3486.67	74.9448		3486.67	69.2823
3488.6	75.1152		3488.6	69.5778
3490.52	75.3141		3490.52	69.5049
3492.45	75.5502		3492.45	69.6617
3494.38	75.7394		3494.38	69.8272
3496.31	75.9631		3496.31	70.1876
3498.24	76.1246		3498.24	70.1927
3500.17	76.2842		3500.17	70.3672
3502.09	76.4797		3502.09	70.7237
3504.02	76.6683		3504.02	70.895
3505.95	76.8296		3505.95	70.6646
3507.88	76.9829		3507.88	70.9165
3509.81	77.1655		3509.81	71.0038
3511.74	77.4604		3511.74	71.3619
3513.67	77.6937		3513.67	71.5774
3515.59	77.8689		3515.59	71.6808
3517.52	78.0413		3517.52	71.4863
3519.45	78.2357		3519.45	71.704
3521.38	78.4656		3521.38	72.0037
3523.31	78.72		3523.31	72.2848
3525.24	78.8852		3525.24	72.3144
3527.16	79.0061		3527.16	72.7815
3529.09	79.1861		3529.09	72.7161
3531.02	79.4518		3531.02	72.7615
3532.95	79.7052		3532.95	72.8986
3534.88	79.9685		3534.88	73.5165
3536.81	80.1704		3536.81	73.6147
3538.74	80.3684		3538.74	73.7875
3540.66	80.6365		3540.66	73.9486
3542.59	80.896		3542.59	74.3973
3544.52	81.0765		3544.52	74.5228
3546.45	81.2373		3546.45	74.807
3548.38	81.4079		3548.38	74.8939
3550.31	81.6228		3550.31	75.0742
3552.24	81.7973		3552.24	74.8043
3554.16	82.0188		3554.16	75.2217
3556.09	82.241		3556.09	75.4988
3558.02	82.4711		3558.02	75.7898
3559.95	82.6834		3559.95	76.0079
3561.88	82.8678		3561.88	76.3132
3563.81	83.0176		3563.81	76.579
3565.74	83.155		3565.74	77.1831
3567.66	83.4654		3567.66	77.3377
3569.59	83.8177		3569.59	77.3221
3571.52	83.9985		3571.52	76.9112
3573.45	84.1986		3573.45	77.0609
3575.38	84.3923		3575.38	77.3131
3577.3	84.599		3577.3	77.6874
3579.23	84.8389		3579.23	77.9433
3581.16	85.1407		3581.16	78.1357
3583.09	85.3693		3583.09	78.0737
3585.02	85.5697		3585.02	78.6695
3586.95	85.6902		3586.95	78.661
3588.88	86.0167		3588.88	78.5979
3590.8	86.249		3590.8	79.0858
3592.73	86.4127		3592.73	79.246
3594.66	86.5715		3594.66	79.1822
3596.59	86.8248		3596.59	79.5926
3598.52	87.0705		3598.52	79.9251
3600.45	87.3176		3600.45	80.1194
3602.38	87.5639		3602.38	80.2184
3604.3	87.7965		3604.3	80.3768
3606.23	87.9309		3606.23	80.3744
3608.16	88.1483		3608.16	80.3881
3610.09	88.3913		3610.09	80.8697
3612.02	88.5469		3612.02	81.1699
3613.95	88.7155		3613.95	81.274
3615.88	88.9183		3615.88	81.6986
3617.8	89.1066		3617.8	81.8102
3619.73	89.4452		3619.73	82.1736
3621.66	89.6911		3621.66	82.0697
3623.59	89.8449		3623.59	81.9554
3625.52	89.9687		3625.52	82.0121
3627.45	90.1534		3627.45	82.1439
3629.37	90.3951		3629.37	82.1042
3631.3	90.5388		3631.3	82.4509
3633.23	90.6539		3633.23	82.5434
3635.16	90.8612		3635.16	83.0222
3637.09	90.9908		3637.09	83.3033
3639.02	91.1163		3639.02	83.5679
3640.95	91.2582		3640.95	83.5091
3642.87	91.3981		3642.87	83.6737
3644.8	91.5606		3644.8	83.8661
3646.73	91.6265		3646.73	84.1941
3648.66	91.6938		3648.66	84.1655
3650.59	91.9532		3650.59	84.7036
3652.52	92.0151		3652.52	84.5307
3654.44	92.1124		3654.44	84.5256
3656.37	92.2407		3656.37	84.3089
3658.3	92.3848		3658.3	84.6995
3660.23	92.4332		3660.23	84.7663
3662.16	92.4486		3662.16	84.8176
3664.09	92.4792		3664.09	84.9215
3666.01	92.5324		3666.01	85.1808
3667.94	92.5508		3667.94	84.9934
3669.87	92.4889		3669.87	84.5058
3671.8	92.5721		3671.8	85.0331
3673.73	92.6677		3673.73	85.2444
3675.66	92.5202		3675.66	84.6808
3677.59	92.5761		3677.59	85.286
3679.51	92.6257		3679.51	85.3802
3681.44	92.7122		3681.44	85.2055
3683.37	92.7447		3683.37	85.1257
3685.3	92.7895		3685.3	85.2959
3687.23	92.9321		3687.23	85.9699
3689.16	92.8349		3689.16	86.1943
3691.09	92.7675		3691.09	85.4116
3693.01	92.8403		3693.01	85.4841
3694.94	92.8951		3694.94	85.7064
3696.87	92.9312		3696.87	85.5979
3698.8	92.9419		3698.8	85.5899
3700.73	92.9474		3700.73	85.443
3702.66	92.9422		3702.66	85.345
3704.58	92.951		3704.58	85.8126
3706.51	92.933		3706.51	86.2783
3708.44	92.9633		3708.44	86.2717
3710.37	92.8903		3710.37	86.2984
3712.3	92.979		3712.3	86.3189
3714.23	92.9625		3714.23	86.6739
3716.16	92.9734		3716.16	86.4692
3718.08	92.9914		3718.08	86.3499
3720.01	93.0065		3720.01	86.3617
3721.94	92.9853		3721.94	86.4787
3723.87	93.0058		3723.87	86.4391
3725.8	93.0613		3725.8	86.4658
3727.73	93.155		3727.73	86.4478
3729.65	93.1666		3729.65	86.636
3731.58	93.159		3731.58	86.5105
3733.51	93.084		3733.51	86.8055
3735.44	93.1488		3735.44	87.2634
3737.37	93.2313		3737.37	87.4428
3739.3	93.1644		3739.3	87.142
3741.22	93.1306		3741.22	87.0767
3743.15	93.3272		3743.15	87.0063
3745.08	93.2107		3745.08	87.6757
3747.01	93.1273		3747.01	87.9437
3748.94	93.1607		3748.94	87.7998
3750.87	93.1769		3750.87	87.7309
3752.8	93.3396		3752.8	87.6198
3754.72	93.2934		3754.72	88.0322
3756.65	93.2818		3756.65	88.2816
3758.58	93.3184		3758.58	88.1401
3760.51	93.4093		3760.51	88.2063
3762.44	93.4447		3762.44	88.3337
3764.37	93.4476		3764.37	88.399
3766.3	93.4667		3766.3	88.5192
3768.22	93.5131		3768.22	88.3081
3770.15	93.5452		3770.15	88.5081
3772.08	93.603		3772.08	88.6041
3774.01	93.6465		3774.01	88.3235
3775.94	93.6444		3775.94	88.6163
3777.87	93.6962		3777.87	89.0486
3779.79	93.7569		3779.79	88.7987
3781.72	93.7686		3781.72	88.7877
3783.65	93.754		3783.65	89.2104
3785.58	93.7662		3785.58	89.1915
3787.51	93.8431		3787.51	88.9496
3789.44	93.9221		3789.44	88.9406
3791.36	93.9506		3791.36	88.965
3793.29	93.989		3793.29	89.1853
3795.22	94.0351		3795.22	89.6328
3797.15	93.9358		3797.15	89.7018
3799.08	93.9153		3799.08	89.6321
3801.01	93.982		3801.01	89.6688
3802.94	94.1		3802.94	89.9027
3804.86	94.1899		3804.86	89.9482
3806.79	94.2964		3806.79	90.2903
3808.72	94.2996		3808.72	90.0331
3810.65	94.284		3810.65	89.8616
3812.58	94.2882		3812.58	89.8306
3814.51	94.3788		3814.51	90.0815
3816.43	94.4106		3816.43	90.5128
3818.36	94.3949		3818.36	91.0811
3820.29	94.4701		3820.29	90.7475
3822.22	94.5361		3822.22	90.7029
3824.15	94.4896		3824.15	90.5165
3826.08	94.484		3826.08	90.504
3828.01	94.5654		3828.01	90.2806
3829.93	94.669		3829.93	91.0239
3831.86	94.7249		3831.86	91.3161
3833.79	94.749		3833.79	91.2435
3835.72	94.8265		3835.72	90.8931
3837.65	94.8474		3837.65	91.643
3839.58	94.8322		3839.58	91.3717
3841.51	94.897		3841.51	91.543
3843.43	94.9695		3843.43	91.2989
3845.36	95.035		3845.36	91.3676
3847.29	95.0367		3847.29	91.5016
3849.22	95.0501		3849.22	91.7403
3851.15	95.1793		3851.15	91.6846
3853.08	95.2697		3853.08	91.5956
3855.01	95.4116		3855.01	92.0376
3856.93	95.2827		3856.93	92.2557
3858.86	95.3602		3858.86	92.1525
3860.79	95.4158		3860.79	92.601
3862.72	95.3826		3862.72	92.8469
3864.65	95.4309		3864.65	92.7252
3866.57	95.5213		3866.57	92.4577
3868.5	95.5984		3868.5	92.6778
3870.43	95.6135		3870.43	92.8175
3872.36	95.6265		3872.36	93.1442
3874.29	95.7309		3874.29	92.917
3876.22	95.7769		3876.22	93.0814
3878.15	95.8316		3878.15	93.3583
3880.07	95.8027		3880.07	93.373
3882	95.8182		3882	93.6373
3883.93	95.9376		3883.93	94.3505
3885.86	96.0974		3885.86	94.3172
3887.79	96.1033		3887.79	93.6153
3889.72	96.1809		3889.72	93.3485
3891.65	96.2116		3891.65	93.5487
3893.57	96.2662		3893.57	93.7323
3895.5	96.2837		3895.5	93.7573
3897.43	96.3196		3897.43	93.9748
3899.36	96.3891		3899.36	94.183
3901.29	96.4202		3901.29	94.5709
3903.22	96.4582		3903.22	94.5173
3905.14	96.5948		3905.14	94.7892
3907.07	96.6574		3907.07	94.3524
3909	96.725		3909	94.3397
3910.93	96.7874		3910.93	94.7753
3912.86	96.8253		3912.86	94.6042
3914.79	96.8497		3914.79	94.5104
3916.72	96.9046		3916.72	95.4905
3918.64	97.0176		3918.64	96.0285
3920.57	97.1043		3920.57	95.6484
3922.5	97.1091		3922.5	95.6195
3924.43	97.1275		3924.43	95.525
3926.36	97.2245		3926.36	95.2634
3928.29	97.2832		3928.29	95.3333
3930.22	97.2906		3930.22	95.4762
3932.14	97.386		3932.14	95.0171
3934.07	97.512		3934.07	95.2884
3936	97.5779		3936	95.4737
3937.93	97.6271		3937.93	95.4748
3939.86	97.6844		3939.86	95.948
3941.79	97.7595		3941.79	96.4183
3943.71	97.8429		3943.71	96.138
3945.64	97.8824		3945.64	96.459
3947.57	97.9089		3947.57	96.7714
3949.5	98.0204		3949.5	96.6986
3951.43	98.1135		3951.43	96.7332
3953.36	98.1552		3953.36	97.0164
3955.28	98.191		3955.28	97.1127
3957.21	98.2812		3957.21	97.4847
3959.14	98.3806		3959.14	97.0144
3961.07	98.4428		3961.07	96.6021
3963	98.4955		3963	96.9077
3964.93	98.5654		3964.93	97.6434
3966.86	98.6407		3966.86	97.5742
3968.78	98.7159		3968.78	97.6408
3970.71	98.8042		3970.71	98.0004
3972.64	98.8441		3972.64	97.9386
3974.57	98.9153		3974.57	97.8107
3976.5	99.0348		3976.5	98.5181
3978.43	99.1078		3978.43	97.8994
3980.36	99.1667		3980.36	97.5069
3982.28	99.2378		3982.28	98.1226
3984.21	99.2749		3984.21	98.5579
3986.14	99.3216		3986.14	98.5447
3988.07	99.4253		3988.07	98.955
3990	99.5092		3990	99.296
3991.93	99.5777		3991.93	99.5077
3993.85	99.6513		3993.85	99.7424
3995.78	99.7639		3995.78	99.4776
3997.71	99.8759		3997.71	98.9053
3999.64	99.931		3999.64	99.2161
