# Supplementary material for: Reactive wetting enabled anchoring of non-wettable iron oxide in liquid metal for miniature soft robot
Source: Nat Commun. 2023 Oct 7;14:6276. doi: 10.1038/s41467-023-41920-4 (PMC10560245; doi:10.1038/s41467-023-41920-4)
Supplement: Supplementary file 15 — Source Data [file 41467_2023_41920_MOESM15_ESM.zip › [Fig. 2D] XRD of magnetic particle.xlsx]

## Sheet: Sheet1
Fe3O4		Fe3O4@PDA		FPA 5mM
2θ (°)	intensity (a.u.)
10.08	-31.7023	10.08	8.56003	10.01	33.1675
10.09	-30.9557	10.09	8.81653	10.02	32.6985
10.1	-30.2093	10.1	9.07291	10.03	32.2294
10.11	-29.463	10.11	9.32919	10.04	31.7604
10.12	-28.7169	10.12	9.58538	10.05	31.2914
10.13	-27.971	10.13	9.84152	10.06	30.8224
10.14	-27.2253	10.14	10.0976	10.07	30.3534
10.15	-26.4797	10.15	10.3537	10.08	29.8844
10.16	-25.7343	10.16	10.6097	10.09	29.4154
10.17	-24.989	10.17	10.8658	10.1	28.9465
10.18	-24.2439	10.18	11.1219	10.11	28.4776
10.19	-23.4989	10.19	11.3781	10.12	28.0086
10.2	-22.7541	10.2	11.6343	10.13	27.5397
10.21	-22.0094	10.21	11.8906	10.14	27.0708
10.22	-21.2648	10.22	12.147	10.15	26.6019
10.23	-20.5204	10.23	12.4036	10.16	26.1331
10.24	-19.7761	10.24	12.6603	10.17	25.6643
10.25	-19.0319	10.25	12.9171	10.18	25.1955
10.26	-18.2879	10.26	13.1742	10.19	24.7267
10.27	-17.5439	10.27	13.4314	10.2	24.258
10.28	-16.8001	10.28	13.6889	10.21	23.7893
10.29	-16.0564	10.29	13.9466	10.22	23.3206
10.3	-15.3128	10.3	14.2046	10.23	22.852
10.31	-14.5693	10.31	14.4629	10.24	22.3834
10.32	-13.8258	10.32	14.7214	10.25	21.9149
10.33	-13.0825	10.33	14.9803	10.26	21.4464
10.34	-12.3392	10.34	15.2395	10.27	21.0913
10.35	-11.5961	10.35	15.499	10.28	20.4754
10.36	-10.853	10.36	15.759	10.29	20.2851
10.37	-10.11	10.37	16.0193	10.3	20.3694
10.38	-9.36703	10.38	16.28	10.31	20.2772
10.39	-8.62415	10.39	16.5412	10.32	19.5851
10.4	-7.88134	10.4	16.8028	10.33	18.4009
10.41	-7.13859	10.41	17.0648	10.34	17.3227
10.42	-6.3959	10.42	17.3274	10.35	16.621
10.43	-5.65325	10.43	17.5905	10.36	16.082
10.44	-4.91065	10.44	17.8541	10.37	15.4255
10.45	-4.1681	10.45	18.1182	10.38	14.4318
10.46	-3.42559	10.46	18.3829	10.39	13.1068
10.47	-2.68311	10.47	18.6482	10.4	11.9818
10.48	-1.94066	10.48	18.9141	10.41	11.406
10.49	-1.56408	10.49	18.7706	10.42	11.3302
10.5	-1.22456	10.5	18.5501	10.43	11.3545
10.51	-0.92086	10.51	18.2511	10.44	11.4063
10.52	-0.65297	10.52	17.8738	10.45	11.5935
10.53	-0.42214	10.53	17.4195	10.46	11.8278
10.54	-0.22712	10.54	16.8881	10.47	11.7897
10.55	0	10.55	16.35	10.48	11.4987
10.56	0.30119	10.56	15.8447	10.49	11.5137
10.57	0.67646	10.57	15.3736	10.5	12.0013
10.58	1.12581	10.58	14.9353	10.51	12.0497
10.59	1.64802	10.59	14.5312	10.52	11.4238
10.6	2.23937	10.6	14.1502	10.53	10.7038
10.61	2.89865	10.61	13.786	10.54	10.0467
10.62	3.62461	10.62	13.44	10.55	9.63473
10.63	4.41851	10.63	13.1121	10.56	8.86603
10.64	5.2791	10.64	12.8025	10.57	7.57977
10.65	6.20763	10.65	12.511	10.58	6.51519
10.66	7.08188	10.66	12.2094	10.59	6.10365
10.67	7.86605	10.67	11.889	10.6	6.22359
10.68	8.56138	10.68	11.551	10.61	6.63382
10.69	9.1654	10.69	11.1943	10.62	7.19123
10.7	9.68059	10.7	10.8201	10.63	7.79776
10.71	10.0514	10.71	10.4087	10.64	8.35343
10.72	10.2667	10.72	9.95756	10.65	8.9347
10.73	10.3265	10.73	9.46676	10.66	10.22
10.74	10.2309	10.74	8.93509	10.67	11.9035
10.75	9.97972	10.75	8.36502	10.68	12.8537
10.76	9.57187	10.76	7.75411	10.69	13.1649
10.77	9.10484	10.77	7.13323	10.7	13.3977
10.78	8.58728	10.78	6.50365	10.71	13.6797
10.79	8.01919	10.79	5.86538	10.72	13.8442
10.8	7.40182	10.8	5.22091	10.73	13.6107
10.81	6.73392	10.81	4.56779	10.74	12.8598
10.82	6.11552	10.82	3.93937	10.75	11.8443
10.83	5.54907	10.83	3.3369	10.76	10.8602
10.84	5.03582	10.84	2.76165	10.77	10.2587
10.85	4.57453	10.85	2.21362	10.78	10.4436
10.86	4.16645	10.86	1.69161	10.79	10.9227
10.87	3.81035	10.87	1.19562	10.8	10.9941
10.88	3.49388	10.88	0.71828	10.81	11.3755
10.89	3.21704	10.89	0.25836	10.82	12.7021
10.9	2.98108	10.9	-0.18287	10.83	14.1191
10.91	2.78353	10.91	-0.60541	10.84	14.8382
10.92	2.61699	10.92	-1.00923	10.85	15.1162
10.93	2.39874	10.93	-1.39554	10.86	15.4787
10.94	2.12756	10.94	-1.76557	10.87	15.9002
10.95	1.80468	10.95	-2.11806	10.88	16.2336
10.96	1.4301	10.96	-2.45298	10.89	16.6868
10.97	1.0026	10.97	-2.77033	10.9	17.2362
10.98	0.52218	10.98	-3.06885	10.91	17.3799
10.99	-0.02226	10.99	-3.33988	10.92	17.6296
11	-0.6295	11	-3.58462	10.93	18.0737
11.01	-1.30076	11.01	-3.80307	10.94	18.2041
11.02	-2.03603	11.02	-3.99521	10.95	17.8818
11.03	-2.80074	11.03	-4.16348	10.96	17.3714
11.04	-3.48502	11.04	-4.31281	10.97	16.9867
11.05	-4.08762	11.05	-4.44193	10.98	16.7492
11.06	-4.60854	11.06	-4.55331	10.99	16.3492
11.07	-5.04902	11.07	-4.64568	11	15.4277
11.08	-5.40904	11.08	-4.71904	11.01	14.0594
11.09	-5.69848	11.09	-4.78322	11.02	13.1207
11.1	-5.93833	11.1	-4.86416	11.03	13.0547
11.11	-6.12857	11.11	-4.95934	11.04	13.2869
11.12	-6.27044	11.12	-5.07	11.05	13.7292
11.13	-6.36271	11.13	-5.19611	11.06	14.1892
11.14	-6.44117	11.14	-5.34753	11.07	14.3867
11.15	-6.56754	11.15	-5.53782	11.08	14.2805
11.16	-6.74059	11.16	-5.76943	11.09	14.1548
11.17	-6.96154	11.17	-6.03987	11.1	14.1431
11.18	-7.2304	11.18	-6.3516	11.11	13.9943
11.19	-7.54715	11.19	-6.70212	11.12	13.4654
11.2	-7.88958	11.2	-7.09018	11.13	12.7307
11.21	-8.22929	11.21	-7.51206	11.14	12.112
11.22	-8.56626	11.22	-7.96651	11.15	11.715
11.23	-8.90173	11.23	-8.45474	11.16	11.3554
11.24	-9.23446	11.24	-8.97549	11.17	10.3569
11.25	-9.53853	11.25	-9.47196	11.18	8.75663
11.26	-9.788	11.26	-9.88487	11.19	7.6899
11.27	-9.9841	11.27	-10.2154	11.2	7.52926
11.28	-10.1268	11.28	-10.4636	11.21	7.85315
11.29	-10.2162	11.29	-10.6295	11.22	8.10863
11.3	-10.2522	11.3	-10.7117	11.23	8.09374
11.31	-10.2286	11.31	-10.6731	11.24	8.02418
11.32	-10.1417	11.32	-10.4843	11.25	8.05091
11.33	-9.99285	11.33	-10.1451	11.26	8.07787
11.34	-9.7807	11.34	-9.65675	11.27	8.35408
11.35	-9.50651	11.35	-9.018	11.28	8.58541
11.36	-9.23941	11.36	-8.30045	11.29	8.01698
11.37	-9.0189	11.37	-7.5448	11.3	7.12721
11.38	-8.84622	11.38	-6.74981	11.31	6.19454
11.39	-8.72135	11.39	-5.91546	11.32	4.52681
11.4	-8.64307	11.4	-5.04296	11.33	2.4456
11.41	-8.6126	11.41	-4.13106	11.34	1.21953
11.42	-8.625	11.42	-3.29333	11.35	0.87605
11.43	-8.67903	11.43	-2.57541	11.36	0.37791
11.44	-8.77468	11.44	-1.97854	11.37	-0.43959
11.45	-8.9132	11.45	-1.50144	11.38	-0.72939
11.46	-9.09333	11.46	-1.14535	11.39	-0.40326
11.47	-9.19409	11.47	-0.8806	11.4	-0.46903
11.48	-9.17967	11.48	-0.69978	11.41	-0.94827
11.49	-9.05007	11.49	-0.60287	11.42	-1.59589
11.5	-8.80529	11.5	-0.58984	11.43	-2.90796
11.51	-8.44531	11.51	-0.66068	11.44	-4.27075
11.52	-7.97014	11.52	-0.81537	11.45	-4.97641
11.53	-7.40692	11.53	-0.94772	11.46	-5.16809
11.54	-6.76061	11.54	-1.03548	11.47	-5.30461
11.55	-6.03119	11.55	-1.07987	11.48	-5.69379
11.56	-5.21865	11.56	-1.08088	11.49	-6.42977
11.57	-4.32177	11.57	-1.03848	11.5	-7.18509
11.58	-3.43806	11.58	-0.98104	11.51	-7.26759
11.59	-2.57493	11.59	-0.91103	11.52	-6.58119
11.6	-1.73361	11.6	-0.82965	11.53	-6.01608
11.61	-0.91533	11.61	-0.73689	11.54	-6.04677
11.62	-0.11886	11.62	-0.63273	11.55	-5.72621
11.63	0.65458	11.63	-0.51591	11.56	-4.86615
11.64	1.47042	11.64	-0.41111	11.57	-4.33129
11.65	2.32867	11.65	-0.32077	11.58	-4.1942
11.66	3.23057	11.66	-0.24364	11.59	-3.85681
11.67	4.17611	11.67	-0.17848	11.6	-3.18385
11.68	5.16531	11.68	-0.12649	11.61	-2.65569
11.69	6.21174	11.69	-0.08025	11.62	-2.52332
11.7	7.31418	11.7	-0.03727	11.63	-2.39066
11.71	8.4714	11.71	0	11.64	-1.95966
11.72	9.68587	11.72	0.03157	11.65	-1.5519
11.73	10.9564	11.73	0.05869	11.66	-1.71639
11.74	12.2705	11.74	0.08011	11.67	-2.27665
11.75	13.5259	11.75	0.09336	11.68	-2.4072
11.76	14.7237	11.76	0.09844	11.69	-2.01784
11.77	15.8615	11.77	0.09412	11.7	-1.67915
11.78	16.9418	11.78	0.08162	11.71	-1.7931
11.79	17.9645	11.79	0.05972	11.72	-2.18321
11.8	18.9408	11.8	0.01976	11.73	-2.31418
11.81	19.8695	11.81	-0.03702	11.74	-2.037
11.82	20.7517	11.82	-0.11186	11.75	-1.74969
11.83	21.5863	11.83	-0.20352	11.76	-1.62286
11.84	22.3745	11.84	-0.31324	11.77	-1.47806
11.85	23.1286	11.85	-0.44103	11.78	-1.61333
11.86	23.887	11.86	-0.59059	11.79	-1.92867
11.87	24.652	11.87	-0.76068	11.8	-1.66918
11.88	25.4237	11.88	-0.95131	11.81	-1.22504
11.89	26.2009	11.89	-1.16249	11.82	-0.94529
11.9	26.9947	11.9	-1.38556	11.83	-0.42599
11.91	27.826	11.91	-1.59461	11.84	0.06227
11.92	28.6962	11.92	-1.79087	11.85	0.05086
11.93	29.604	11.93	-1.97312	11.86	-0.09354
11.94	30.5493	11.94	-2.14258	11.87	0.20553
11.95	31.5334	11.95	-2.29926	11.88	0.4716
11.96	32.5243	11.96	-2.43081	11.89	0.02429
11.97	33.4688	11.97	-2.51379	11.9	-0.46973
11.98	34.367	11.98	-2.55066	11.91	-0.00655
11.99	35.22	11.99	-2.53895	11.92	0.91972
12	36.0267	12	-2.48114	11.93	2.04242
12.01	36.7649	12.01	-2.3797	11.94	3.39488
12.02	37.4073	12.02	-2.2371	11.95	4.33788
12.03	37.954	12.03	-2.05457	11.96	4.65968
12.04	38.405	12.04	-1.83088	11.97	4.65829
12.05	38.7603	12.05	-1.56727	11.98	4.69256
12.06	39.0186	12.06	-1.2625	11.99	5.08798
12.07	39.2196	12.07	-0.98079	12	5.84257
12.08	39.4001	12.08	-0.78385	12.01	6.25636
12.09	39.5615	12.09	-0.67168	12.02	5.74305
12.1	39.7037	12.1	-0.6443	12.03	4.92227
12.11	39.8256	12.11	-0.70046	12.04	4.65284
12.12	39.9234	12.12	-0.87968	12.05	5.15045
12.13	39.991	12.13	-1.21159	12.06	5.48764
12.14	40.0295	12.14	-1.69495	12.07	5.36834
12.15	40.0391	12.15	-2.32977	12.08	5.60236
12.16	40.0209	12.16	-3.11729	12.09	6.42499
12.17	39.9737	12.17	-4.05502	12.1	7.2735
12.18	39.937	12.18	-5.04669	12.11	7.59101
12.19	39.9343	12.19	-6.03674	12.12	7.39517
12.2	39.9643	12.2	-7.02517	12.13	7.21149
12.21	40.0284	12.21	-8.01198	12.14	7.29094
12.22	40.1264	12.22	-8.99718	12.15	7.25901
12.23	40.2535	12.23	-9.86842	12.16	7.08826
12.24	40.4084	12.24	-10.5788	12.17	7.33162
12.25	40.5911	12.25	-11.1283	12.18	8.44205
12.26	40.8029	12.26	-11.5181	12.19	9.65483
12.27	41.0425	12.27	-11.7459	12.2	9.92683
12.28	41.31	12.28	-11.814	12.21	9.43844
12.29	41.5584	12.29	-11.783	12.22	9.09752
12.3	41.7742	12.3	-11.6727	12.23	9.23151
12.31	41.9585	12.31	-11.4817	12.24	9.44238
12.32	42.1103	12.32	-11.2101	12.25	9.57914
12.33	42.2293	12.33	-10.8579	12.26	9.82219
12.34	42.343	12.34	-10.5325	12.27	9.63036
12.35	42.4573	12.35	-10.2549	12.28	8.78992
12.36	42.5711	12.36	-10.0239	12.29	8.84205
12.37	42.6844	12.37	-9.84062	12.3	9.69067
12.38	42.7972	12.38	-9.70394	12.31	10.6887
12.39	42.9094	12.39	-9.61506	12.32	12.1166
12.4	43.0101	12.4	-9.55299	12.33	13.5253
12.41	43.0991	12.41	-9.51528	12.34	14.1815
12.42	43.1765	12.42	-9.50191	12.35	14.2048
12.43	43.2424	12.43	-9.5129	12.36	14.152
12.44	43.2966	12.44	-9.54824	12.37	14.1938
12.45	43.2737	12.45	-9.58448	12.38	14.3517
12.46	43.1739	12.46	-9.61916	12.39	14.7669
12.47	42.997	12.47	-9.6535	12.4	15.21
12.48	42.7419	12.48	-9.68751	12.41	15.1476
12.49	42.4098	12.49	-9.7212	12.42	14.923
12.5	41.9994	12.5	-9.75579	12.43	15.0379
12.51	41.5071	12.51	-9.85179	12.44	14.9887
12.52	40.9329	12.52	-10.0067	12.45	14.5928
12.53	40.2766	12.53	-10.2206	12.46	14.2149
12.54	39.5385	12.54	-10.4947	12.47	14.0964
12.55	38.7296	12.55	-10.8289	12.48	14.1724
12.56	37.9535	12.56	-11.2184	12.49	14.194
12.57	37.2104	12.57	-11.6643	12.5	13.9984
12.58	36.5001	12.58	-12.1668	12.51	13.8503
12.59	35.8215	12.59	-12.7257	12.52	14.2517
12.6	35.1758	12.6	-13.3411	12.53	15.2751
12.61	34.5569	12.61	-13.992	12.54	16.3715
12.62	33.9412	12.62	-14.5796	12.55	16.8742
12.63	33.3263	12.63	-15.104	12.56	16.5206
12.64	32.7136	12.64	-15.5663	12.57	15.2792
12.65	32.1028	12.65	-15.9642	12.58	13.3402
12.66	31.4806	12.66	-16.2988	12.59	11.4997
12.67	30.8086	12.67	-16.5677	12.6	10.3616
12.68	30.0843	12.68	-16.7696	12.61	9.45152
12.69	29.3078	12.69	-16.9058	12.62	8.16147
12.7	28.4815	12.7	-16.9763	12.63	6.91896
12.71	27.603	12.71	-16.9786	12.64	6.19654
12.72	26.6759	12.72	-16.9399	12.65	5.66086
12.73	25.709	12.73	-16.9169	12.66	5.51587
12.74	24.7034	12.74	-16.9097	12.67	5.81254
12.75	23.6567	12.75	-16.9183	12.68	5.78812
12.76	22.5702	12.76	-16.9415	12.69	4.89753
12.77	21.4746	12.77	-16.9927	12.7	3.21526
12.78	20.4231	12.78	-17.0943	12.71	1.708
12.79	19.417	12.79	-17.2451	12.72	0.89535
12.8	18.4537	12.8	-17.4461	12.73	0.23221
12.81	17.5345	12.81	-17.6963	12.74	-0.71867
12.82	16.6595	12.82	-17.9944	12.75	-1.56512
12.83	15.9038	12.83	-18.3355	12.76	-2.13853
12.84	15.3614	12.84	-18.7059	12.77	-2.87222
12.85	15.0347	12.85	-19.1069	12.78	-3.25639
12.86	14.9225	12.86	-19.5373	12.79	-2.73809
12.87	15.0248	12.87	-19.9995	12.8	-2.85851
12.88	15.3033	12.88	-20.4282	12.81	-3.84311
12.89	15.7198	12.89	-20.7615	12.82	-5.08603
12.9	16.2742	12.9	-20.9995	12.83	-6.64216
12.91	16.9679	12.91	-21.1435	12.84	-8.06053
12.92	17.7995	12.92	-21.1934	12.85	-8.58426
12.93	18.7691	12.93	-21.148	12.86	-8.10355
12.94	19.7458	12.94	-20.9752	12.87	-7.35369
12.95	20.6321	12.95	-20.6491	12.88	-7.02291
12.96	21.4268	12.96	-20.1697	12.89	-7.05044
12.97	22.1298	12.97	-19.5381	12.9	-7.34999
12.98	22.7424	12.98	-18.7545	12.91	-7.77451
12.99	23.2239	12.99	-17.9151	12.92	-7.81025
13	23.5508	13	-17.078	12.93	-7.79057
13.01	23.7255	13.01	-16.2406	12.94	-8.3782
13.02	23.7469	13.02	-15.403	12.95	-9.19666
13.03	23.615	13.03	-14.5677	12.96	-9.48518
13.04	23.3285	13.04	-13.7322	12.97	-9.26727
13.05	22.9381	13.05	-12.9692	12.98	-9.0253
13.06	22.4634	13.06	-12.3085	12.99	-8.97494
13.07	21.9046	13.07	-11.7489	13	-9.02403
13.08	21.2603	13.08	-11.2915	13.01	-9.20592
13.09	20.5319	13.09	-10.9351	13.02	-9.60882
13.1	19.7662	13.1	-10.6193	13.03	-10.2171
13.11	18.9768	13.11	-10.3242	13.04	-11.1581
13.12	18.1637	13.12	-10.05	13.05	-11.8613
13.13	17.327	13.13	-9.79775	13.06	-11.6287
13.14	16.4666	13.14	-9.56754	13.07	-11.1151
13.15	15.5825	13.15	-9.35812	13.08	-10.5166
13.16	14.6871	13.16	-9.12135	13.09	-9.41955
13.17	13.7853	13.17	-8.84735	13.1	-8.28664
13.18	12.8759	13.18	-8.53612	13.11	-7.89237
13.19	11.9602	13.19	-8.1889	13.12	-8.04853
13.2	11.0381	13.2	-7.80446	13.13	-7.99235
13.21	10.1182	13.21	-7.40378	13.14	-7.91991
13.22	9.20318	13.22	-6.98811	13.15	-8.32337
13.23	8.29287	13.23	-6.55992	13.16	-8.27921
13.24	7.38733	13.24	-6.11673	13.17	-7.99132
13.25	6.48532	13.25	-5.65979	13.18	-8.22836
13.26	5.58931	13.26	-5.18909	13.19	-8.30403
13.27	4.75488	13.27	-4.78612	13.2	-7.98108
13.28	3.98448	13.28	-4.45336	13.21	-7.34382
13.29	3.27689	13.29	-4.1908	13.22	-6.47852
13.3	2.63335	13.3	-3.99844	13.23	-5.54794
13.31	2.05263	13.31	-3.87382	13.24	-4.79324
13.32	1.5409	13.32	-3.75768	13.25	-4.56147
13.33	1.09693	13.33	-3.65249	13.26	-4.85853
13.34	0.72073	13.34	-3.55702	13.27	-4.74127
13.35	0.4123	13.35	-3.47251	13.28	-3.71753
13.36	0.17288	13.36	-3.39648	13.29	-3.05202
13.37	0	13.37	-3.31907	13.3	-3.31532
13.38	-0.11867	13.38	-3.14645	13.31	-3.01331
13.39	-0.18314	13.39	-2.87738	13.32	-1.69306
13.4	-0.19217	13.4	-2.51311	13.33	-0.53102
13.41	-0.14698	13.41	-2.05363	13.34	0.11397
13.42	-0.0414	13.42	-1.51747	13.35	0.65565
13.43	0.14803	13.43	-1.00586	13.36	0.90775
13.44	0.42378	13.44	-0.51757	13.37	0.42516
13.45	0.78463	13.45	-0.0526	13.38	-0.38034
13.46	1.23057	13.46	0.38782	13.39	-0.81856
13.47	1.76161	13.47	0.8049	13.4	-1.00518
13.48	2.35676	13.48	1.20237	13.41	-1.00295
13.49	2.95061	13.49	1.59008	13.42	-0.80991
13.5	3.54437	13.5	1.96804	13.43	-0.94173
13.51	4.13684	13.51	2.33625	13.44	-1.37684
13.52	4.728	13.52	2.69347	13.45	-1.45643
13.53	5.31539	13.53	3.06563	13.46	-0.82559
13.54	5.88914	13.54	3.51074	13.47	0
13.55	6.45049	13.55	4.02757	13.48	0.38112
13.56	6.99944	13.56	4.61613	13.49	0.27073
13.57	7.536	13.57	5.27639	13.5	0.21194
13.58	8.06017	13.58	6.00837	13.51	0.76752
13.59	8.58553	13.59	6.78244	13.52	1.79237
13.6	9.13307	13.6	7.54673	13.53	2.36492
13.61	9.70403	13.61	8.30125	13.54	2.44988
13.62	10.2972	13.62	9.046	13.55	2.80215
13.63	10.9138	13.63	9.77973	13.56	2.88252
13.64	11.4772	13.64	10.4963	13.57	2.74198
13.65	11.8938	13.65	11.1833	13.58	3.10797
13.66	12.1622	13.66	11.8408	13.59	3.59422
13.67	12.2824	13.67	12.4687	13.6	3.42034
13.68	12.2557	13.68	13.0671	13.61	2.78045
13.69	12.0808	13.69	13.636	13.62	2.52162
13.7	11.785	13.7	14.1629	13.63	2.86934
13.71	11.3916	13.71	14.6357	13.64	3.49419
13.72	10.8995	13.72	15.0554	13.65	4.39617
13.73	10.311	13.73	15.4196	13.66	5.37922
13.74	9.62387	13.74	15.7296	13.67	5.50608
13.75	8.97128	13.75	15.9533	13.68	5.09243
13.76	8.45081	13.76	16.0635	13.69	4.93436
13.77	8.06246	13.77	16.0613	13.7	5.00246
13.78	7.80624	13.78	15.9482	13.71	5.11438
13.79	7.68091	13.79	15.7215	13.72	5.27992
13.8	7.68772	13.8	15.3826	13.73	5.58144
13.81	7.78592	13.81	14.9437	13.74	5.76207
13.82	7.95207	13.82	14.411	13.75	5.53555
13.83	8.18616	13.83	13.7834	13.76	5.36659
13.84	8.48821	13.84	13.0632	13.77	5.89831
13.85	8.85944	13.85	12.248	13.78	6.32289
13.86	9.25049	13.86	11.4106	13.79	6.66384
13.87	9.64036	13.87	10.5807	13.8	8.17021
13.88	10.0291	13.88	9.757	13.81	9.90276
13.89	10.4178	13.89	8.94077	13.82	10.2399
13.9	10.8054	13.9	8.13076	13.83	9.02488
13.91	11.1919	13.91	7.32943	13.84	7.50073
13.92	11.587	13.92	6.5837	13.85	6.50669
13.93	11.9934	13.93	5.90838	13.86	5.97807
13.94	12.4109	13.94	5.30347	13.87	5.57958
13.95	12.8397	13.95	4.7702	13.88	5.22298
13.96	13.2797	13.96	4.30733	13.89	4.85729
13.97	13.7173	13.97	3.86672	13.9	4.53154
13.98	14.15	13.98	3.43848	13.91	4.34964
13.99	14.5779	13.99	3.02261	13.92	4.27631
14	14.9998	14	2.62036	13.93	4.31156
14.01	15.4156	14.01	2.23047	13.94	4.38086
14.02	15.8265	14.02	1.85294	13.95	4.43912
14.03	16.2685	14.03	1.45816	13.96	4.55891
14.04	16.7464	14.04	1.04364	13.97	4.57158
14.05	17.259	14.05	0.60814	13.98	4.25166
14.06	17.8075	14.06	0.15167	13.99	3.76384
14.07	18.3919	14.07	-0.3233	14	3.57873
14.08	18.9543	14.08	-0.73777	14.01	3.7924
14.09	19.4921	14.09	-1.08804	14.02	3.74015
14.1	20.0066	14.1	-1.3741	14.03	2.96707
14.11	20.4977	14.11	-1.59596	14.04	2.39083
14.12	20.9656	14.12	-1.75486	14.05	2.63101
14.13	21.4127	14.13	-1.84956	14.06	2.94843
14.14	21.9031	14.14	-1.85167	14.07	2.26855
14.15	22.4369	14.15	-1.76366	14.08	0.25022
14.16	23.0141	14.16	-1.5843	14.09	-2.0399
14.17	23.6346	14.17	-1.31359	14.1	-3.36651
14.18	24.301	14.18	-0.96387	14.11	-3.55315
14.19	25.0231	14.19	-0.62775	14.12	-3.29785
14.2	25.8035	14.2	-0.30646	14.13	-3.14766
14.21	26.6396	14.21	0	14.14	-2.87317
14.22	27.5339	14.22	0.29286	14.15	-2.24693
14.23	28.4851	14.23	0.56965	14.16	-2.14932
14.24	29.4638	14.24	0.83036	14.17	-2.46467
14.25	30.3339	14.25	1.06636	14.18	-2.0812
14.26	31.0957	14.26	1.27762	14.19	-1.23617
14.27	31.7478	14.27	1.46416	14.2	-0.85898
14.28	32.2914	14.28	1.62596	14.21	-1.12218
14.29	32.7476	14.29	1.75932	14.22	-1.49441
14.3	33.1818	14.3	1.85312	14.23	-1.69329
14.31	33.5928	14.31	1.90859	14.24	-1.8659
14.32	33.9805	14.32	1.92696	14.25	-1.87104
14.33	34.3463	14.33	1.907	14.26	-1.32834
14.34	34.69	14.34	1.84871	14.27	-0.6064
14.35	35.0513	14.35	1.75947	14.28	-0.54641
14.36	35.5153	14.36	1.65905	14.29	-0.85621
14.37	36.0832	14.37	1.54743	14.3	-1.50638
14.38	36.7551	14.38	1.42462	14.31	-2.83026
14.39	37.5309	14.39	1.29061	14.32	-3.92784
14.4	38.3959	14.4	1.17626	14.33	-4.52854
14.41	39.3303	14.41	1.13218	14.34	-4.64999
14.42	40.3328	14.42	1.15837	14.35	-4.41376
14.43	41.4048	14.43	1.25483	14.36	-4.20025
14.44	42.5449	14.44	1.42155	14.37	-4.2271
14.45	43.7531	14.45	1.65852	14.38	-4.38254
14.46	44.9568	14.46	1.925	14.39	-4.55873
14.47	46.0644	14.47	2.16914	14.4	-4.56154
14.48	47.076	14.48	2.39094	14.41	-4.40863
14.49	47.9915	14.49	2.59038	14.42	-3.83921
14.5	48.8111	14.5	2.76746	14.43	-2.81797
14.51	49.5088	14.51	2.93453	14.44	-2.05669
14.52	50.0598	14.52	3.10269	14.45	-1.59849
14.53	50.4654	14.53	3.27317	14.46	-1.61397
14.54	50.7245	14.54	3.4472	14.47	-2.26586
14.55	50.8382	14.55	3.62355	14.48	-3.06201
14.56	50.8053	14.56	3.80097	14.49	-3.38281
14.57	50.6986	14.57	4.0128	14.5	-3.34198
14.58	50.5725	14.58	4.28125	14.51	-3.57482
14.59	50.4257	14.59	4.60631	14.52	-4.26759
14.6	50.2595	14.6	4.98923	14.53	-4.485
14.61	50.0726	14.61	5.42875	14.54	-3.62901
14.62	49.9071	14.62	5.91377	14.55	-2.52706
14.63	49.7851	14.63	6.43688	14.56	-1.80661
14.64	49.7066	14.64	6.99929	14.57	-1.44609
14.65	49.6718	14.65	7.59978	14.58	-0.39451
14.66	49.6817	14.66	8.23835	14.59	1.64029
14.67	49.7339	14.67	8.91497	14.6	3.58772
14.68	49.7791	14.68	9.60868	14.61	4.89875
14.69	49.7975	14.69	10.312	14.62	5.87537
14.7	49.7891	14.7	11.0226	14.63	6.64305
14.71	49.7539	14.71	11.7416	14.64	6.90376
14.72	49.6919	14.72	12.4677	14.65	6.53006
14.73	49.5932	14.73	13.1529	14.66	5.47095
14.74	49.4554	14.74	13.7823	14.67	4.62058
14.75	49.2786	14.75	14.3559	14.68	4.6652
14.76	49.0625	14.76	14.8737	14.69	4.52442
14.77	48.8074	14.77	15.3357	14.7	3.89827
14.78	48.5131	14.78	15.7419	14.71	3.62397
14.79	48.223	14.79	16.0874	14.72	3.56822
14.8	47.9468	14.8	16.3708	14.73	2.9663
14.81	47.6834	14.81	16.5935	14.74	1.93783
14.82	47.4327	14.82	16.7542	14.75	1.20044
14.83	47.196	14.83	16.8542	14.76	0.78749
14.84	46.9351	14.84	16.9217	14.77	0.42249
14.85	46.6449	14.85	16.9619	14.78	0.22114
14.86	46.328	14.86	16.9733	14.79	0.16972
14.87	45.9832	14.87	16.9561	14.8	-0.02393
14.88	45.6091	14.88	16.9102	14.81	0.08136
14.89	45.2083	14.89	16.8355	14.82	0.86207
14.9	44.719	14.9	16.7804	14.83	1.3986
14.91	44.1389	14.91	16.7434	14.84	1.20664
14.92	43.4678	14.92	16.7259	14.85	0.51559
14.93	42.707	14.93	16.7278	14.86	-0.36081
14.94	41.8529	14.94	16.748	14.87	-0.87943
14.95	40.8412	14.95	16.7592	14.88	-0.36184
14.96	39.672	14.96	16.7626	14.89	0.8959
14.97	38.3464	14.97	16.7583	14.9	2.05849
14.98	36.8632	14.98	16.745	14.91	2.90044
14.99	35.2213	14.99	16.724	14.92	2.90411
15	33.4403	15	16.6878	14.93	1.80871
15.01	31.6512	15.01	16.5859	14.94	0.26523
15.02	29.8551	15.02	16.4194	14.95	-0.91653
15.03	28.0509	15.03	16.1858	14.96	-1.27382
15.04	26.2397	15.04	15.8865	14.97	-0.46939
15.05	24.4513	15.05	15.5226	14.98	1.01638
15.06	22.8202	15.06	15.1028	14.99	2.14428
15.07	21.3475	15.07	14.6271	15	2.6143
15.08	20.0335	15.08	14.0954	15.01	3.04213
15.09	18.8791	15.09	13.5091	15.02	3.81602
15.1	17.8821	15.1	12.8668	15.03	4.41243
15.11	17.0177	15.11	12.1747	15.04	3.99999
15.12	16.2044	15.12	11.4502	15.05	2.98459
15.13	15.4411	15.13	10.6931	15.06	2.19564
15.14	14.7288	15.14	9.90355	15.07	1.77824
15.15	14.0665	15.15	9.08273	15.08	1.72063
15.16	13.4158	15.16	8.22075	15.09	1.61889
15.17	12.6904	15.17	7.30034	15.1	1.22989
15.18	11.8889	15.18	6.32026	15.11	0.57518
15.19	11.0115	15.19	5.28049	15.12	-0.39619
15.2	10.0593	15.2	4.18227	15.13	-1.53325
15.21	9.03231	15.21	3.02313	15.14	-2.15366
15.22	7.96886	15.22	1.81418	15.15	-2.11621
15.23	6.93806	15.23	0.56898	15.16	-2.13661
15.24	5.93746	15.24	-0.71246	15.17	-2.05603
15.25	4.96828	15.25	-2.03015	15.18	-1.65681
15.26	4.03054	15.26	-3.38533	15.19	-1.61935
15.27	3.1983	15.27	-4.73602	15.2	-1.90639
15.28	2.56171	15.28	-6.03038	15.21	-2.27479
15.29	2.12075	15.29	-7.26842	15.22	-2.62651
15.3	1.87668	15.3	-8.44889	15.23	-2.52625
15.31	1.82826	15.31	-9.57305	15.24	-1.74853
15.32	1.97548	15.32	-10.6409	15.25	-0.81294
15.33	2.26528	15.33	-11.6327	15.26	-0.34105
15.34	2.64456	15.34	-12.5311	15.27	-0.23874
15.35	3.11457	15.35	-13.335	15.28	-0.15308
15.36	3.67531	15.36	-14.0455	15.29	0.22967
15.37	4.32678	15.37	-14.6615	15.3	0.90167
15.38	4.99491	15.38	-15.2149	15.31	1.28056
15.39	5.62786	15.39	-15.7282	15.32	0.8742
15.4	6.22562	15.4	-16.2025	15.33	-0.10566
15.41	6.78821	15.41	-16.6378	15.34	-0.61391
15.42	7.31438	15.42	-17.034	15.35	-0.41329
15.43	7.80538	15.43	-17.3901	15.36	0.1354
15.44	8.28961	15.44	-17.7133	15.37	0.94003
15.45	8.78189	15.45	-18.0075	15.38	1.72215
15.46	9.28345	15.46	-18.2725	15.39	1.5857
15.47	9.79306	15.47	-18.5085	15.4	0.17969
15.48	10.3107	15.48	-18.7154	15.41	-1.66059
15.49	10.8883	15.49	-18.871	15.42	-3.07041
15.5	11.5443	15.5	-18.9678	15.43	-3.54194
15.51	12.28	15.51	-19.0047	15.44	-3.034
15.52	13.0954	15.52	-18.9817	15.45	-2.19364
15.53	13.9892	15.53	-18.8988	15.46	-1.57969
15.54	14.9627	15.54	-18.7559	15.47	-1.72547
15.55	15.959	15.55	-18.5753	15.48	-2.65061
15.56	16.9634	15.56	-18.3645	15.49	-3.67861
15.57	17.9759	15.57	-18.1233	15.5	-4.41536
15.58	18.9951	15.58	-17.8519	15.51	-5.26674
15.59	20.0224	15.59	-17.5502	15.52	-6.51119
15.6	21.0121	15.6	-17.2132	15.53	-7.64085
15.61	21.9567	15.61	-16.8399	15.54	-8.29101
15.62	22.8575	15.62	-16.4313	15.55	-8.41659
15.63	23.7132	15.63	-15.9863	15.56	-8.42345
15.64	24.5239	15.64	-15.5061	15.57	-8.48807
15.65	25.2907	15.65	-14.9895	15.58	-8.77907
15.66	26.0273	15.66	-14.5056	15.59	-9.52586
15.67	26.7348	15.67	-14.0606	15.6	-10.4343
15.68	27.4133	15.68	-13.6545	15.61	-11.0652
15.69	28.064	15.69	-13.2873	15.62	-11.2304
15.7	28.6844	15.7	-12.959	15.63	-11.0905
15.71	29.3375	15.71	-12.7178	15.64	-11.1535
15.72	30.0245	15.72	-12.5636	15.65	-11.9271
15.73	30.7454	15.73	-12.4952	15.66	-12.933
15.74	31.499	15.74	-12.5139	15.67	-13.4339
15.75	32.2865	15.75	-12.6197	15.68	-13.4278
15.76	33.1103	15.76	-12.8052	15.69	-13.1324
15.77	34.0187	15.77	-12.9308	15.7	-12.8398
15.78	35.0115	15.78	-12.9966	15.71	-12.6893
15.79	36.0888	15.79	-13.0026	15.72	-12.5337
15.8	37.2519	15.8	-12.9487	15.73	-12.3123
15.81	38.4821	15.81	-12.8289	15.74	-12.4683
15.82	39.6475	15.82	-12.5912	15.75	-13.4526
15.83	40.7479	15.83	-12.237	15.76	-14.7926
15.84	41.7835	15.84	-11.7648	15.77	-15.4315
15.85	42.7516	15.85	-11.1749	15.78	-15.4085
15.86	43.6549	15.86	-10.4672	15.79	-15.1766
15.87	44.492	15.87	-9.67622	15.8	-15.0513
15.88	45.2555	15.88	-8.96126	15.81	-15.3289
15.89	45.9442	15.89	-8.32355	15.82	-15.4466
15.9	46.5581	15.9	-7.76309	15.83	-15.418
15.91	47.0971	15.91	-7.27867	15.84	-15.5177
15.92	47.5885	15.92	-6.87769	15.85	-15.1222
15.93	48.1125	15.93	-6.5762	15.86	-13.6393
15.94	48.6716	15.94	-6.37545	15.87	-11.8768
15.95	49.2632	15.95	-6.27543	15.88	-11.1876
15.96	49.8886	15.96	-6.27615	15.89	-11.4425
15.97	50.5478	15.97	-6.37639	15.9	-11.4982
15.98	51.2284	15.98	-6.5428	15.91	-10.7939
15.99	51.9083	15.99	-6.69639	15.92	-9.46296
16	52.5861	16	-6.83839	15.93	-8.34658
16.01	53.2619	16.01	-6.96881	15.94	-7.20946
16.02	53.9357	16.02	-7.08641	15.95	-6.06726
16.03	54.568	16.03	-7.20108	15.96	-5.56509
16.04	55.0908	16.04	-7.32763	15.97	-5.4853
16.05	55.5067	16.05	-7.46484	15.98	-5.52985
16.06	55.8143	16.06	-7.61271	15.99	-5.73991
16.07	56.0137	16.07	-7.77001	16	-5.98802
16.08	56.1036	16.08	-7.9392	16.01	-5.76636
16.09	56.0816	16.09	-8.0771	16.02	-5.06509
16.1	55.9427	16.1	-8.13061	16.03	-4.70973
16.11	55.6869	16.11	-8.10097	16.04	-5.09241
16.12	55.3155	16.12	-7.98819	16.05	-5.1955
16.13	54.8272	16.13	-7.79227	16.06	-5.06408
16.14	54.2763	16.14	-7.53173	16.07	-4.67267
16.15	53.7147	16.15	-7.2251	16.08	-3.84282
16.16	53.1423	16.16	-6.87362	16.09	-3.51965
16.17	52.5592	16.17	-6.47481	16.1	-3.94628
16.18	51.9641	16.18	-6.02993	16.11	-4.42467
16.19	51.3596	16.19	-5.53896	16.12	-4.61756
16.2	50.7665	16.2	-5.05131	16.13	-4.71515
16.21	50.2021	16.21	-4.60031	16.14	-4.52136
16.22	49.6665	16.22	-4.18595	16.15	-3.65775
16.23	49.1596	16.23	-3.80825	16.16	-1.56747
16.24	48.6815	16.24	-3.46845	16.17	1.38872
16.25	48.2037	16.25	-3.15914	16.18	3.02649
16.26	47.7114	16.26	-2.87661	16.19	3.33017
16.27	47.2034	16.27	-2.62089	16.2	2.98798
16.28	46.6784	16.28	-2.39073	16.21	2.43327
16.29	46.139	16.29	-2.18737	16.22	1.9229
16.3	45.5838	16.3	-2.01082	16.23	1.39217
16.31	44.9363	16.31	-1.86726	16.24	0.94304
16.32	44.1632	16.32	-1.75916	16.25	1.21472
16.33	43.2657	16.33	-1.68528	16.26	2.3935
16.34	42.2439	16.34	-1.64564	16.27	3.33427
16.35	41.0976	16.35	-1.64146	16.28	3.1096
16.36	39.8824	16.36	-1.64931	16.29	2.62339
16.37	38.6145	16.37	-1.663	16.3	2.29135
16.38	37.2925	16.38	-1.68132	16.31	1.8821
16.39	35.9177	16.39	-1.70549	16.32	1.67995
16.4	34.4901	16.4	-1.73429	16.33	1.6555
16.41	33.0097	16.41	-1.76895	16.34	1.85777
16.42	31.6246	16.42	-1.86134	16.35	2.34754
16.43	30.3608	16.43	-2.02133	16.36	2.44247
16.44	29.2194	16.44	-2.24893	16.37	1.34647
16.45	28.1992	16.45	-2.54414	16.38	-0.46005
16.46	27.3016	16.46	-2.9082	16.39	-1.46534
16.47	26.5115	16.47	-3.27198	16.4	-1.18311
16.48	25.8267	16.48	-3.62807	16.41	-0.65846
16.49	25.2482	16.49	-3.97648	16.42	-0.6757
16.5	24.7749	16.5	-4.31845	16.43	-1.15249
16.51	24.4092	16.51	-4.65275	16.44	-1.89076
16.52	24.1487	16.52	-4.97938	16.45	-3.10622
16.53	23.9958	16.53	-5.17859	16.46	-4.11063
16.54	23.9493	16.54	-5.24792	16.47	-4.01181
16.55	24.0104	16.55	-5.18737	16.48	-3.44703
16.56	24.1778	16.56	-4.99695	16.49	-3.19865
16.57	24.4504	16.57	-4.68406	16.5	-3.0039
16.58	24.7787	16.58	-4.38699	16.51	-2.56083
16.59	25.1628	16.59	-4.10697	16.52	-2.24982
16.6	25.6039	16.6	-3.84401	16.53	-1.83755
16.61	26.1006	16.61	-3.59687	16.54	-0.64558
16.62	26.6531	16.62	-3.3668	16.55	0.44962
16.63	27.2379	16.63	-3.16244	16.56	0.42845
16.64	27.671	16.64	-3.05293	16.57	0.24385
16.65	27.9536	16.65	-3.03827	16.58	0.00955
16.66	28.0857	16.66	-3.11971	16.59	-0.76464
16.67	28.0674	16.67	-3.29601	16.6	-1.30815
16.68	27.8999	16.68	-3.53261	16.61	-1.0739
16.69	27.5892	16.69	-3.67025	16.62	-0.56777
16.7	27.138	16.7	-3.70771	16.63	-0.33683
16.71	26.5437	16.71	-3.64745	16.64	-0.3791
16.72	25.8087	16.72	-3.48826	16.65	-0.74166
16.73	24.9319	16.73	-3.22888	16.66	-1.4186
16.74	23.954	16.74	-2.86687	16.67	-3.0315
16.75	22.996	16.75	-2.38741	16.68	-5.51761
16.76	22.059	16.76	-1.79051	16.69	-6.69066
16.77	21.1432	16.77	-1.07616	16.7	-6.71731
16.78	20.2472	16.78	-0.24561	16.71	-6.32304
16.79	19.3834	16.79	0.6678	16.72	-5.6608
16.8	18.5752	16.8	1.58506	16.73	-4.92274
16.81	17.8227	16.81	2.50864	16.74	-4.29513
16.82	17.127	16.82	3.43729	16.75	-4.06033
16.83	16.487	16.83	4.36977	16.76	-4.33401
16.84	15.9026	16.84	5.30732	16.77	-4.58481
16.85	15.3973	16.85	6.24623	16.78	-4.10488
16.86	15.0056	16.86	7.18032	16.79	-3.13343
16.87	14.7288	16.87	8.11083	16.8	-2.52144
16.88	14.5669	16.88	9.0365	16.81	-2.11989
16.89	14.5198	16.89	9.95858	16.82	-1.69348
16.9	14.5913	16.9	10.8338	16.83	-1.48143
16.91	14.7863	16.91	11.6092	16.84	-1.49746
16.92	15.1036	16.92	12.2859	16.85	-1.48274
16.93	15.543	16.93	12.8652	16.86	-1.32943
16.94	16.106	16.94	13.3458	16.87	-1.0042
16.95	16.7913	16.95	13.7277	16.88	-0.12468
16.96	17.5209	16.96	14.0195	16.89	1.38167
16.97	18.2198	16.97	14.2287	16.9	2.35996
16.98	18.8878	16.98	14.354	16.91	2.08077
16.99	19.5261	16.99	14.3967	16.92	1.27155
17	20.1336	17	14.3567	16.93	0.72643
17.01	20.6868	17.01	14.2822	16.94	0.48658
17.02	21.1696	17.02	14.2078	16.95	0.3579
17.03	21.582	17.03	14.1334	16.96	0.74821
17.04	21.9252	17.04	14.0591	16.97	1.08303
17.05	22.198	17.05	13.9848	16.98	0.8192
17.06	22.4005	17.06	13.9105	16.99	0.62537
17.07	22.5869	17.07	13.8338	17	0.95251
17.08	22.7856	17.08	13.7522	17.01	1.12808
17.09	22.999	17.09	13.6669	17.02	0.83442
17.1	23.226	17.1	13.5767	17.03	0.79116
17.11	23.4665	17.11	13.4816	17.04	0.93163
17.12	23.7983	17.12	13.3889	17.05	0.89896
17.13	24.2536	17.13	13.3	17.06	1.53434
17.14	24.8309	17.14	13.2135	17.07	2.726
17.15	25.5317	17.15	13.1308	17.08	3.50728
17.16	26.3546	17.16	13.0517	17.09	4.08013
17.17	27.3009	17.17	12.9751	17.1	5.07006
17.18	28.2878	17.18	12.8676	17.11	6.17903
17.19	29.2945	17.19	12.7181	17.12	6.8835
17.2	30.322	17.2	12.5267	17.13	7.17957
17.21	31.3679	17.21	12.2932	17.14	7.19271
17.22	32.4335	17.22	12.0177	17.15	6.9896
17.23	33.3694	17.23	11.7533	17.16	6.98593
17.24	34.1496	17.24	11.5086	17.17	7.05425
17.25	34.7741	17.25	11.2849	17.18	7.5377
17.26	35.2442	17.26	11.0808	17.19	8.37351
17.27	35.5573	17.27	10.899	17.2	8.67543
17.28	35.7148	17.28	10.7368	17.21	8.46501
17.29	35.8611	17.29	10.7388	17.22	8.05793
17.3	36.0084	17.3	10.9185	17.23	7.59537
17.31	36.1569	17.31	11.2746	17.24	7.13028
17.32	36.3052	17.32	11.8085	17.25	6.79597
17.33	36.4545	17.33	12.5201	17.26	6.69636
17.34	36.6038	17.34	13.2884	17.27	6.76479
17.35	36.7541	17.35	14.1109	17.28	6.78361
17.36	36.9042	17.36	14.9877	17.29	6.77831
17.37	37.0542	17.37	15.9199	17.3	6.86259
17.38	37.204	17.38	16.9063	17.31	6.78158
17.39	37.3548	17.39	17.9371	17.32	6.3823
17.4	37.5166	17.4	18.8172	17.33	5.82752
17.41	37.6893	17.41	19.5465	17.34	5.40938
17.42	37.873	17.42	20.1239	17.35	5.01219
17.43	38.0675	17.43	20.5505	17.36	4.28889
17.44	38.2977	17.44	20.8338	17.37	3.36694
17.45	38.7461	17.45	21.0442	17.38	2.51298
17.46	39.4117	17.46	21.1816	17.39	1.45252
17.47	40.2968	17.47	21.2472	17.4	0.02868
17.48	41.3989	17.48	21.2398	17.41	-0.79383
17.49	42.7194	17.49	21.1595	17.42	-0.36208
17.5	44.2569	17.5	21.042	17.43	0.66708
17.51	46.0028	17.51	21.0416	17.44	1.24657
17.52	47.9583	17.52	21.1609	17.45	1.27051
17.53	50.1223	17.53	21.3972	17.46	1.784
17.54	52.4947	17.54	21.7519	17.47	2.67331
17.55	55.0359	17.55	22.2213	17.48	3.21883
17.56	57.6238	17.56	22.7892	17.49	3.31859
17.57	60.2584	17.57	23.4582	17.5	3.15102
17.58	62.9384	17.58	24.2258	17.51	2.88867
17.59	65.665	17.59	25.0945	17.52	2.95115
17.6	68.4382	17.6	26.0629	17.53	3.40315
17.61	71.1754	17.61	27.0608	17.54	3.50938
17.62	73.6988	17.62	27.9338	17.55	3.2365
17.63	76.0082	17.63	28.682	17.56	2.98255
17.64	78.1038	17.64	29.3076	17.57	2.7887
17.65	79.9856	17.65	29.8084	17.58	2.7726
17.66	81.6312	17.66	30.1893	17.59	2.92639
17.67	83.0036	17.67	30.455	17.6	2.90303
17.68	84.103	17.68	30.6058	17.61	2.54367
17.69	84.9292	17.69	30.6415	17.62	2.33852
17.7	85.4834	17.7	30.5622	17.63	2.68758
17.71	85.7645	17.71	30.3691	17.64	3.46534
17.72	85.8354	17.72	30.1078	17.65	4.56592
17.73	85.7739	17.73	29.8364	17.66	6.0403
17.74	85.5787	17.74	29.5536	17.67	7.43357
17.75	85.251	17.75	29.2608	17.68	8.54966
17.76	84.7897	17.76	28.9577	17.69	9.04543
17.77	84.275	17.77	28.636	17.7	8.88164
17.78	83.7796	17.78	28.288	17.71	8.9387
17.79	83.3037	17.79	27.9138	17.72	9.16954
17.8	82.8483	17.8	27.5134	17.73	9.20554
17.81	82.4124	17.81	27.0869	17.74	9.33491
17.82	81.9983	17.82	26.6341	17.75	9.91257
17.83	81.5937	17.83	26.2057	17.76	10.7856
17.84	81.19	17.84	25.8388	17.77	11.7421
17.85	80.7884	17.85	25.5333	17.78	12.6882
17.86	80.3888	17.86	25.288	17.79	13.3354
17.87	79.9913	17.87	25.1042	17.8	13.676
17.88	79.5403	17.88	24.9842	17.81	14.5393
17.89	79.0087	17.89	24.9306	17.82	16.1843
17.9	78.3952	17.9	24.9421	17.83	18.0657
17.91	77.6998	17.91	25.0188	17.84	19.8974
17.92	76.9213	17.92	25.1617	17.85	21.5871
17.93	76.0609	17.93	25.3698	17.86	23.2839
17.94	75.179	17.94	25.5751	17.87	24.9995
17.95	74.2992	17.95	25.7492	17.88	26.3575
17.96	73.4214	17.96	25.8921	17.89	27.103
17.97	72.5444	17.97	26.005	17.9	27.6065
17.98	71.6695	17.98	26.0867	17.91	28.3758
17.99	70.8781	17.99	26.173	17.92	29.4483
18	70.1923	18	26.2725	17.93	30.0965
18.01	69.6111	18.01	26.3877	17.94	29.8988
18.02	69.1356	18.02	26.5174	17.95	29.8826
18.03	68.7645	18.03	26.6615	17.96	30.599
18.04	68.4992	18.04	26.82	17.97	31.1341
18.05	68.3272	18.05	27.072	17.98	31.4332
18.06	68.246	18.06	27.4298	17.99	32.2432
18.07	68.2546	18.07	27.8947	18	33.2662
18.08	68.354	18.08	28.4653	18.01	33.6471
18.09	68.543	18.09	29.1429	18.02	33.7135
18.1	68.6784	18.1	29.7831	18.03	34.1418
18.11	68.7479	18.11	30.3735	18.04	34.6556
18.12	68.7515	18.12	30.9141	18.05	35.3665
18.13	68.6891	18.13	31.4037	18.06	36.3296
18.14	68.5608	18.14	31.8423	18.07	36.7938
18.15	68.3665	18.15	32.2311	18.08	36.6493
18.16	68.0829	18.16	32.3516	18.09	36.0393
18.17	67.7098	18.17	32.2	18.1	35.0363
18.18	67.2485	18.18	31.7764	18.11	34.4638
18.19	66.6978	18.19	31.0819	18.12	34.961
18.2	66.0564	18.2	30.1241	18.13	35.9398
18.21	65.3157	18.21	29.1004	18.14	36.5098
18.22	64.4732	18.22	28.0109	18.15	36.7437
18.23	63.5314	18.23	26.8542	18.16	36.712
18.24	62.4891	18.24	25.6316	18.17	36.2951
18.25	61.3461	18.25	24.3444	18.18	36.2206
18.26	60.115	18.26	23.0246	18.19	36.6804
18.27	58.8845	18.27	21.9316	18.2	36.8648
18.28	57.6547	18.28	21.0639	18.21	36.7013
18.29	56.4255	18.29	20.4217	18.22	36.6154
18.3	55.197	18.3	20.005	18.23	36.9893
18.31	53.9704	18.31	19.7779	18.24	37.5781
18.32	52.753	18.32	19.5874	18.25	37.66
18.33	51.5461	18.33	19.4309	18.26	37.0784
18.34	50.3485	18.34	19.3098	18.27	36.3841
18.35	49.1602	18.35	19.2227	18.28	35.6869
18.36	47.9824	18.36	19.1697	18.29	34.6692
18.37	46.7817	18.37	19.0865	18.3	33.6251
18.38	45.4595	18.38	18.7781	18.31	33.2782
18.39	44.0168	18.39	18.2446	18.32	32.7989
18.4	42.4526	18.4	17.4858	18.33	31.7011
18.41	40.7679	18.41	16.5005	18.34	30.4416
18.42	39.0443	18.42	15.3617	18.35	28.7557
18.43	37.4609	18.43	14.2211	18.36	26.5002
18.44	36.015	18.44	13.0799	18.37	24.5026
18.45	34.7092	18.45	11.9358	18.38	23.6787
18.46	33.5435	18.46	10.7911	18.39	23.5459
18.47	32.5155	18.47	9.64458	18.4	22.7808
18.48	31.6398	18.48	8.54692	18.41	21.3873
18.49	30.9375	18.49	7.57586	18.42	20.3714
18.5	30.4099	18.5	6.73387	18.43	19.5995
18.51	30.0544	18.51	6.01971	18.44	19.1522
18.52	29.8724	18.52	5.43215	18.45	19.453
18.53	29.8007	18.53	4.92672	18.46	19.8725
18.54	29.7617	18.54	4.44417	18.47	19.7615
18.55	29.7565	18.55	3.9845	18.48	18.6634
18.56	29.7852	18.56	3.54893	18.49	16.125
18.57	29.8478	18.57	3.13623	18.5	12.9465
18.58	29.943	18.58	2.74639	18.51	10.9905
18.59	30.0721	18.59	2.39052	18.52	10.8512
18.6	30.2337	18.6	2.07849	18.53	11.4815
18.61	30.4267	18.61	1.8103	18.54	12.0207
18.62	30.6523	18.62	1.58594	18.55	11.7373
18.63	30.9106	18.63	1.40541	18.56	10.5235
18.64	31.2113	18.64	1.21808	18.57	9.17336
18.65	31.5631	18.65	0.98693	18.58	8.49483
18.66	31.9647	18.66	0.71193	18.59	8.90157
18.67	32.4163	18.67	0.39433	18.6	10.3524
18.68	32.9189	18.68	0.03288	18.61	12.4317
18.69	33.4726	18.69	-0.37242	18.62	14.0629
18.7	34.0478	18.7	-0.79441	18.63	14.5107
18.71	34.6308	18.71	-1.21828	18.64	14.2085
18.72	35.2205	18.72	-1.64281	18.65	13.9975
18.73	35.818	18.73	-2.06923	18.66	13.6109
18.74	36.4222	18.74	-2.49755	18.67	12.9704
18.75	36.9737	18.75	-2.85863	18.68	12.5445
18.76	37.4479	18.76	-3.12408	18.69	11.6156
18.77	37.8447	18.77	-3.29515	18.7	10.0524
18.78	38.1667	18.78	-3.37183	18.71	8.64895
18.79	38.4113	18.79	-3.3529	18.72	7.68562
18.8	38.5786	18.8	-3.23959	18.73	6.8095
18.81	38.6833	18.81	-3.12697	18.74	5.99116
18.82	38.7291	18.82	-3.04098	18.75	5.68942
18.83	38.7161	18.83	-2.98284	18.76	6.00232
18.84	38.6455	18.84	-2.95009	18.77	6.34751
18.85	38.5161	18.85	-2.94522	18.78	6.42498
18.86	38.3401	18.86	-3.04475	18.79	6.90335
18.87	38.12	18.87	-3.26353	18.8	8.14145
18.88	37.856	18.88	-3.6003	18.81	9.45299
18.89	37.5478	18.89	-4.05632	18.82	10.1164
18.9	37.1968	18.9	-4.63035	18.83	10.7533
18.91	36.8017	18.91	-5.32362	18.84	11.9557
18.92	36.354	18.92	-6.01022	18.85	12.6728
18.93	35.8535	18.93	-6.6778	18.86	12.7457
18.94	35.299	18.94	-7.32636	18.87	13.1802
18.95	34.6918	18.95	-7.95589	18.88	13.9725
18.96	34.0319	18.96	-8.56641	18.89	14.1107
18.97	33.3402	18.97	-8.94187	18.9	13.8027
18.98	32.6192	18.98	-9.07608	18.91	14.3368
18.99	31.8665	18.99	-8.9703	18.92	15.7345
19	31.0844	19	-8.62451	18.93	16.9723
19.01	30.2731	19.01	-8.03749	18.94	17.3717
19.02	29.4374	19.02	-7.21911	18.95	16.8446
19.03	28.702	19.03	-6.32493	18.96	15.8085
19.04	28.0669	19.04	-5.35371	18.97	15.0065
19.05	27.5322	19.05	-4.30547	18.98	14.7917
19.06	27.0977	19.06	-3.18143	18.99	15.5934
19.07	26.7512	19.07	-2.01492	19	17.4332
19.08	26.405	19.08	-1.06398	19.01	19.1464
19.09	26.0566	19.09	-0.3286	19.02	19.5977
19.1	25.7085	19.1	0.19121	19.03	19.1636
19.11	25.3583	19.11	0.49669	19.04	18.6047
19.12	25.0083	19.12	0.5866	19.05	17.9507
19.13	24.6264	19.13	0.4881	19.06	17.919
19.14	24.0757	19.14	0.32465	19.07	18.5372
19.15	23.3574	19.15	0.09624	19.08	19.0149
19.16	22.4714	19.16	-0.19712	19.09	19.5896
19.17	21.4178	19.17	-0.55667	19.1	20.0024
19.18	20.2286	19.18	-0.91574	19.11	19.4532
19.19	19.0027	19.19	-1.08052	19.12	17.8421
19.2	17.7387	19.2	-1.04976	19.13	15.9337
19.21	16.4379	19.21	-0.82471	19.14	14.5242
19.22	15.0991	19.22	-0.40412	19.15	13.4861
19.23	13.7247	19.23	0.20953	19.16	12.0174
19.24	12.3381	19.24	0.96932	19.17	10.5102
19.25	10.9987	19.25	1.76786	19.18	10.7843
19.26	9.70402	19.26	2.60513	19.19	12.3297
19.27	8.45395	19.27	3.48114	19.2	13.8484
19.28	7.25099	19.28	4.39711	19.21	15.3346
19.29	6.08034	19.29	5.3012	19.22	16.5509
19.3	4.92222	19.3	6.11563	19.23	17.2386
19.31	3.77418	19.31	6.83916	19.24	17.5703
19.32	2.63744	19.32	7.47303	19.25	17.5831
19.33	1.51322	19.33	8.016	19.26	17.3142
19.34	0.40031	19.34	8.46806	19.27	17.2168
19.35	-0.64329	19.35	8.91811	19.28	17.5593
19.36	-1.54719	19.36	9.47108	19.29	17.9457
19.37	-2.31388	19.37	10.1257	19.3	17.7995
19.38	-2.94211	19.38	10.8833	19.31	17.3286
19.39	-3.43065	19.39	11.7451	19.32	17.2094
19.4	-3.78073	19.4	12.6986	19.33	17.3105
19.41	-3.98989	19.41	13.7341	19.34	16.9888
19.42	-4.05936	19.42	14.8515	19.35	15.7228
19.43	-3.98791	19.43	16.0508	19.36	14.4752
19.44	-3.778	19.44	17.3333	19.37	14.289
19.45	-3.42841	19.45	18.6977	19.38	14.8174
19.46	-3.0737	19.46	20.0428	19.39	15.0209
19.47	-2.80892	19.47	21.2995	19.4	14.6272
19.48	-2.63533	19.48	22.4664	19.41	13.9929
19.49	-2.55291	19.49	23.5437	19.42	13.0163
19.5	-2.56043	19.5	24.5313	19.43	11.4992
19.51	-2.63074	19.51	25.4021	19.44	9.97295
19.52	-2.74902	19.52	26.1424	19.45	9.11606
19.53	-2.91526	19.53	26.7511	19.46	8.86772
19.54	-3.12824	19.54	27.2281	19.47	8.79851
19.55	-3.38795	19.55	27.5734	19.48	8.8045
19.56	-3.69686	19.56	27.7883	19.49	8.69353
19.57	-3.9735	19.57	27.8876	19.5	8.46953
19.58	-4.18699	19.58	27.8787	19.51	8.42856
19.59	-4.33858	19.59	27.7603	19.52	8.61181
19.6	-4.42703	19.6	27.5337	19.53	8.63495
19.61	-4.45234	19.61	27.1989	19.54	8.39013
19.62	-4.42932	19.62	26.8509	19.55	7.73031
19.63	-4.36168	19.63	26.5157	19.56	6.71037
19.64	-4.25065	19.64	26.1945	19.57	6.33619
19.65	-4.095	19.65	25.8848	19.58	6.62347
19.66	-3.89474	19.66	25.5892	19.59	6.48787
19.67	-3.64985	19.67	25.305	19.6	5.34901
19.68	-3.33935	19.68	25.1053	19.61	3.73237
19.69	-2.96077	19.69	25.001	19.62	2.71835
19.7	-2.51412	19.7	24.9934	19.63	2.82262
19.71	-1.9994	19.71	25.0813	19.64	3.60596
19.72	-1.41659	19.72	25.2659	19.65	4.14289
19.73	-0.75584	19.73	25.4201	19.66	4.05693
19.74	-0.01836	19.74	25.5314	19.67	4.27161
19.75	0.79706	19.75	25.6012	19.68	5.08496
19.76	1.6892	19.76	25.6294	19.69	4.64403
19.77	2.65806	19.77	25.6161	19.7	3.17432
19.78	3.70611	19.78	25.5624	19.71	1.99543
19.79	4.7642	19.79	25.4894	19.72	1.25442
19.8	5.83358	19.8	25.3995	19.73	1.20814
19.81	6.913	19.81	25.2914	19.74	1.51738
19.82	8.00248	19.82	25.1653	19.75	1.62527
19.83	9.09583	19.83	25.0297	19.76	1.53768
19.84	10.0696	19.84	25.0401	19.77	1.38208
19.85	10.9225	19.85	25.1967	19.78	0.9761
19.86	11.6559	19.86	25.498	19.79	0.63738
19.87	12.2672	19.87	25.9467	19.8	0.59926
19.88	12.759	19.88	26.5415	19.81	0.58135
19.89	13.1237	19.89	27.2638	19.82	0.39147
19.9	13.317	19.9	27.9952	19.83	0.16688
19.91	13.3364	19.91	28.7355	19.84	0.05661
19.92	13.1844	19.92	29.4837	19.85	-0.18642
19.93	12.8597	19.93	30.2397	19.86	-0.25828
19.94	12.3932	19.94	30.9763	19.87	-0.21584
19.95	11.9219	19.95	31.5713	19.88	-0.76303
19.96	11.4446	19.96	32.0248	19.89	-2.22729
19.97	10.9626	19.97	32.3366	19.9	-4.11256
19.98	10.4733	19.98	32.5069	19.91	-5.75608
19.99	9.97925	19.99	32.5355	19.92	-6.24611
20	9.52487	20	32.4461	19.93	-5.53166
20.01	9.23978	20.01	32.3076	19.94	-4.50097
20.02	9.124	20.02	32.1213	19.95	-3.68737
20.03	9.17876	20.03	31.8861	19.96	-2.89284
20.04	9.40158	20.04	31.603	19.97	-2.01149
20.05	9.76778	20.05	31.3204	19.98	-1.66293
20.06	10.2206	20.06	31.1455	19.99	-2.155
20.07	10.7599	20.07	31.0784	20	-2.92498
20.08	11.3859	20.08	31.1179	20.01	-3.50815
20.09	12.0972	20.09	31.2639	20.02	-4.11824
20.1	12.8963	20.1	31.5189	20.03	-4.78858
20.11	13.7191	20.11	31.852	20.04	-5.17802
20.12	14.4691	20.12	32.2189	20.05	-5.30811
20.13	15.1478	20.13	32.6207	20.06	-5.02199
20.14	15.7525	20.14	33.0574	20.07	-4.44517
20.15	16.2858	20.15	33.5278	20.08	-4.58353
20.16	16.6883	20.16	33.9455	20.09	-5.37235
20.17	16.8911	20.17	34.2043	20.1	-5.70185
20.18	16.894	20.18	34.3042	20.11	-5.23281
20.19	16.6983	20.19	34.2465	20.12	-4.54562
20.2	16.3015	20.2	34.0286	20.13	-3.89519
20.21	15.7061	20.21	33.6518	20.14	-3.1678
20.22	14.9047	20.22	33.184	20.15	-2.68305
20.23	13.8948	20.23	32.6844	20.16	-2.83704
20.24	12.6753	20.24	32.1531	20.17	-2.90231
20.25	11.2484	20.25	31.5901	20.18	-2.52004
20.26	9.61311	20.26	30.9953	20.19	-2.14709
20.27	7.90388	20.27	30.4712	20.2	-1.68936
20.28	6.2158	20.28	30.0858	20.21	-1.36449
20.29	4.5501	20.29	29.8414	20.22	-1.46269
20.3	2.90554	20.3	29.7369	20.23	-2.07806
20.31	1.28213	20.31	29.7722	20.24	-2.89101
20.32	-0.31889	20.32	29.9487	20.25	-3.24664
20.33	-1.80988	20.33	30.1588	20.26	-3.00966
20.34	-3.14269	20.34	30.3495	20.27	-2.63105
20.35	-4.31979	20.35	30.5195	20.28	-2.4167
20.36	-5.33993	20.36	30.6702	20.29	-2.5019
20.37	-6.2019	20.37	30.8002	20.3	-3.05136
20.38	-6.98716	20.38	30.8935	20.31	-2.90823
20.39	-7.72536	20.39	30.9439	20.32	-1.79995
20.4	-8.41772	20.4	30.9527	20.33	-1.3481
20.41	-9.06301	20.41	30.9173	20.34	-1.88013
20.42	-9.66123	20.42	30.8391	20.35	-2.26664
20.43	-10.2136	20.43	30.7193	20.36	-1.79586
20.44	-10.6819	20.44	30.6442	20.37	-1.46387
20.45	-11.0537	20.45	30.6361	20.38	-1.94127
20.46	-11.3316	20.46	30.6975	20.39	-2.40453
20.47	-11.5154	20.47	30.8271	20.4	-1.95953
20.48	-11.6041	20.48	31.0262	20.41	-0.96118
20.49	-11.6197	20.49	31.2231	20.42	-0.02321
20.5	-11.5649	20.5	31.4056	20.43	-0.02993
20.51	-11.4395	20.51	31.5735	20.44	-0.56567
20.52	-11.2423	20.52	31.7257	20.45	-0.74022
20.53	-10.9746	20.53	31.8634	20.46	-1.08497
20.54	-10.6377	20.54	31.9867	20.47	-1.88815
20.55	-10.382	20.55	32.067	20.48	-2.79878
20.56	-10.2201	20.56	32.1008	20.49	-3.00511
20.57	-10.1518	20.57	32.0879	20.5	-2.59144
20.58	-10.1772	20.58	32.0284	20.51	-2.50485
20.59	-10.2975	20.59	31.9224	20.52	-2.89828
20.6	-10.446	20.6	31.7488	20.53	-2.85015
20.61	-10.6216	20.61	31.5038	20.54	-2.30754
20.62	-10.8241	20.62	31.1888	20.55	-1.96456
20.63	-11.0537	20.63	30.8038	20.56	-1.7722
20.64	-11.3103	20.64	30.3486	20.57	-1.64614
20.65	-11.5951	20.65	29.8259	20.58	-1.45698
20.66	-11.9119	20.66	29.2899	20.59	-0.83022
20.67	-12.2594	20.67	28.7395	20.6	0.21259
20.68	-12.6376	20.68	28.1732	20.61	1.07535
20.69	-13.0478	20.69	27.5924	20.62	1.3914
20.7	-13.4837	20.7	27.0145	20.63	1.2823
20.71	-13.8997	20.71	26.5602	20.64	0.78531
20.72	-14.2946	20.72	26.2285	20.65	-0.12115
20.73	-14.6696	20.73	26.0193	20.66	-0.84689
20.74	-15.0235	20.74	25.9339	20.67	-0.86837
20.75	-15.3562	20.75	25.971	20.68	-1.07581
20.76	-15.6431	20.76	26.1108	20.69	-1.87703
20.77	-15.7731	20.77	26.2707	20.7	-2.77598
20.78	-15.7461	20.78	26.4494	20.71	-3.84127
20.79	-15.561	20.79	26.6494	20.72	-4.92978
20.8	-15.2201	20.8	26.8682	20.73	-5.7317
20.81	-14.7668	20.81	27.0836	20.74	-5.64704
20.82	-14.3318	20.82	27.2252	20.75	-4.66011
20.83	-13.914	20.83	27.2917	20.76	-3.58464
20.84	-13.5145	20.84	27.2858	20.77	-3.02064
20.85	-13.1335	20.85	27.206	20.78	-2.60144
20.86	-12.7695	20.86	27.0536	20.79	-1.9996
20.87	-12.4487	20.87	26.8436	20.8	-1.17001
20.88	-12.2178	20.88	26.6152	20.81	-0.38131
20.89	-12.0769	20.89	26.3687	20.82	-0.77272
20.9	-12.0272	20.9	26.1027	20.83	-2.4364
20.91	-12.0687	20.91	25.8172	20.84	-3.75666
20.92	-12.1385	20.92	25.5406	20.85	-4.31195
20.93	-12.1402	20.93	25.3186	20.86	-5.16499
20.94	-12.0739	20.94	25.15	20.87	-6.47464
20.95	-11.9383	20.95	25.0347	20.88	-6.91539
20.96	-11.7359	20.96	24.974	20.89	-5.90097
20.97	-11.4642	20.97	24.9667	20.9	-4.55884
20.98	-11.1195	20.98	25.0004	20.91	-3.90273
20.99	-10.6933	20.99	25.059	20.92	-3.76402
21	-10.1866	21	25.1426	20.93	-3.71133
21.01	-9.59831	21.01	25.2512	20.94	-3.25643
21.02	-8.92963	21.02	25.386	20.95	-2.79932
21.03	-8.17563	21.03	25.479	20.96	-2.70276
21.04	-7.33137	21.04	25.4698	20.97	-2.48831
21.05	-6.39684	21.05	25.3597	20.98	-2.05991
21.06	-5.37329	21.06	25.1461	20.99	-1.80381
21.07	-4.25947	21.07	24.8316	21	-1.59259
21.08	-3.05663	21.08	24.4148	21.01	-0.74585
21.09	-1.75488	21.09	23.944	21.02	0.85602
21.1	-0.34806	21.1	23.4524	21.03	2.29732
21.11	1.16384	21.11	22.9413	21.04	2.81531
21.12	2.78081	21.12	22.4108	21.05	2.87666
21.13	4.50163	21.13	21.8595	21.06	3.18135
21.14	6.23863	21.14	21.3936	21.07	3.66468
21.15	7.9449	21.15	21.0663	21.08	4.24233
21.16	9.62168	21.16	20.8799	21.09	4.77312
21.17	11.2665	21.17	20.8333	21.1	4.85706
21.18	12.8806	21.18	20.9265	21.11	4.27256
21.19	14.4652	21.19	21.1606	21.12	3.51767
21.2	15.9252	21.2	21.5247	21.13	3.0414
21.21	17.2274	21.21	22.0136	21.14	2.83786
21.22	18.3704	21.22	22.63	21.15	2.7247
21.23	19.3543	21.23	23.3725	21.16	2.5431
21.24	20.1791	21.24	24.2412	21.17	2.02049
21.25	20.8077	21.25	25.1484	21.18	1.68826
21.26	21.229	21.26	26.0718	21.19	2.38365
21.27	21.4443	21.27	27.0091	21.2	3.48116
21.28	21.4536	21.28	27.9615	21.21	4.4612
21.29	21.2543	21.29	28.9289	21.22	5.28453
21.3	20.849	21.3	29.9113	21.23	5.79822
21.31	20.3599	21.31	30.8162	21.24	6.65128
21.32	19.8055	21.32	31.63	21.25	7.75352
21.33	19.1858	21.33	32.3526	21.26	8.09315
21.34	18.502	21.34	32.9829	21.27	7.41529
21.35	17.7542	21.35	33.5221	21.28	6.65914
21.36	17.0941	21.36	33.9985	21.29	6.14039
21.37	16.5329	21.37	34.4146	21.3	5.53745
21.38	16.0719	21.38	34.7717	21.31	4.76211
21.39	15.711	21.39	35.0686	21.32	3.9967
21.4	15.4502	21.4	35.3051	21.33	4.06475
21.41	15.2908	21.41	35.4802	21.34	5.12508
21.42	15.2414	21.42	35.6123	21.35	6.53651
21.43	15.302	21.43	35.7001	21.36	7.85199
21.44	15.4726	21.44	35.7437	21.37	8.95582
21.45	15.7532	21.45	35.7431	21.38	9.54015
21.46	16.1451	21.46	35.6958	21.39	9.35204
21.47	16.6519	21.47	35.5474	21.4	8.666
21.48	17.2724	21.48	35.3006	21.41	8.02517
21.49	18.0078	21.49	34.9539	21.42	7.52953
21.5	18.8582	21.5	34.5074	21.43	7.13399
21.51	19.8248	21.51	33.9611	21.44	7.1405
21.52	20.8939	21.52	33.3299	21.45	7.04907
21.53	21.983	21.53	32.7273	21.46	7.344
21.54	23.0919	21.54	32.152	21.47	8.45078
21.55	24.2182	21.55	31.6041	21.48	9.55176
21.56	25.3644	21.56	31.0835	21.49	10.2861
21.57	26.5046	21.57	30.6114	21.5	10.7226
21.58	27.5288	21.58	30.269	21.51	10.6179
21.59	28.4359	21.59	30.0577	21.52	9.75644
21.6	29.2246	21.6	29.9762	21.53	8.52053
21.61	29.8973	21.61	30.027	21.54	7.41018
21.62	30.4529	21.62	30.2077	21.55	6.394
21.63	30.8617	21.63	30.4997	21.56	5.15631
21.64	31.0373	21.64	30.8437	21.57	4.40692
21.65	30.9797	21.65	31.2397	21.58	4.20659
21.66	30.6901	21.66	31.689	21.59	4.06906
21.67	30.1673	21.67	32.1904	21.6	4.03942
21.68	29.4359	21.68	32.7278	21.61	4.24315
21.69	28.5443	21.69	33.2616	21.62	4.86261
21.7	27.4922	21.7	33.7932	21.63	5.64093
21.71	26.281	21.71	34.3237	21.64	6.1134
21.72	24.9094	21.72	34.8519	21.65	6.4408
21.73	23.3774	21.73	35.3779	21.66	7.27412
21.74	21.8111	21.74	35.8929	21.67	8.47412
21.75	20.4016	21.75	36.3846	21.68	9.11337
21.76	19.1502	21.76	36.8531	21.69	8.77814
21.77	18.057	21.77	37.2971	21.7	8.27234
21.78	17.122	21.78	37.7165	21.71	8.23912
21.79	16.3401	21.79	38.1262	21.72	8.60004
21.8	15.7028	21.8	38.5411	21.73	9.3453
21.81	15.2113	21.81	38.9598	21.74	10.1926
21.82	14.8644	21.82	39.3837	21.75	10.2869
21.83	14.6633	21.83	39.8126	21.76	9.25379
21.84	14.6092	21.84	40.2455	21.77	7.82857
21.85	14.6231	21.85	40.6834	21.78	6.9367
21.86	14.6359	21.86	41.124	21.79	6.62918
21.87	14.6476	21.87	41.5684	21.8	6.51187
21.88	14.657	21.88	42.0168	21.81	6.81028
21.89	14.6664	21.89	42.4677	21.82	7.63223
21.9	14.6661	21.9	42.8756	21.83	8.37579
21.91	14.6499	21.91	43.2047	21.84	8.17818
21.92	14.6177	21.92	43.4549	21.85	7.3159
21.93	14.5696	21.93	43.6275	21.86	6.54384
21.94	14.5068	21.94	43.7212	21.87	6.23846
21.95	14.428	21.95	43.7361	21.88	6.54095
21.96	14.3198	21.96	43.6808	21.89	7.18073
21.97	14.1746	21.97	43.5577	21.9	7.78326
21.98	13.9937	21.98	43.3657	21.91	8.5721
21.99	13.7772	21.99	43.1059	21.92	10.0668
22	13.5237	22	42.7783	21.93	12.0734
22.01	13.3271	22.01	42.3917	21.94	13.6368
22.02	13.222	22.02	41.9521	21.95	14.4336
22.03	13.2096	22.03	41.4583	21.96	15.5656
22.04	13.2887	22.04	40.9092	21.97	16.6722
22.05	13.4604	22.05	40.3058	21.98	16.5436
22.06	13.7249	22.06	39.6483	21.99	15.6169
22.07	14.0191	22.07	38.9576	22	14.8452
22.08	14.3271	22.08	38.2424	22.01	14.644
22.09	14.6474	22.09	37.5013	22.02	14.486
22.1	14.9827	22.1	36.7333	22.03	13.5496
22.11	15.3317	22.11	35.9394	22.04	12.1525
22.12	15.5722	22.12	35.2124	22.05	11.9553
22.13	15.6856	22.13	34.5645	22.06	12.87
22.14	15.6694	22.14	33.9983	22.07	13.3376
22.15	15.5251	22.15	33.5136	22.08	12.6503
22.16	15.2524	22.16	33.1081	22.09	11.4062
22.17	14.8514	22.17	32.7842	22.1	10.1876
22.18	14.4468	22.18	32.5568	22.11	8.88469
22.19	14.0461	22.19	32.427	22.12	7.30338
22.2	13.6491	22.2	32.3948	22.13	5.75345
22.21	13.2572	22.21	32.4616	22.14	4.90159
22.22	12.8691	22.22	32.626	22.15	4.90072
22.23	12.4762	22.23	32.8721	22.16	5.09595
22.24	12.0772	22.24	33.1997	22.17	4.82649
22.25	11.6734	22.25	33.6089	22.18	4.12568
22.26	11.2636	22.26	34.101	22.19	3.85625
22.27	10.8489	22.27	34.6747	22.2	4.20057
22.28	10.4244	22.28	35.3263	22.21	4.35472
22.29	9.93209	22.29	35.9718	22.22	4.12456
22.3	9.37202	22.3	36.6138	22.23	3.57286
22.31	8.74415	22.31	37.2509	22.24	2.5643
22.32	8.04725	22.32	37.8844	22.25	1.30087
22.33	7.2949	22.33	38.4971	22.26	0.27078
22.34	6.56981	22.34	38.9778	22.27	-0.21811
22.35	5.87199	22.35	39.3265	22.28	-0.40895
22.36	5.20144	22.36	39.5444	22.29	-0.80762
22.37	4.55815	22.37	39.6304	22.3	-1.51411
22.38	3.94212	22.38	39.5844	22.31	-1.80686
22.39	3.34842	22.39	39.415	22.32	-1.8996
22.4	2.75729	22.4	39.1618	22.33	-2.60997
22.41	2.16873	22.41	38.8235	22.34	-3.37914
22.42	1.58274	22.42	38.3988	22.35	-3.71693
22.43	0.99933	22.43	37.8891	22.36	-3.84098
22.44	0.44811	22.44	37.3154	22.37	-4.0258
22.45	0.01552	22.45	36.7355	22.38	-4.54198
22.46	-0.29846	22.46	36.1483	22.39	-5.47971
22.47	-0.49505	22.47	35.5538	22.4	-6.51938
22.48	-0.57302	22.48	34.9533	22.41	-7.26493
22.49	-0.5336	22.49	34.3454	22.42	-7.92811
22.5	-0.33977	22.5	33.7191	22.43	-9.04421
22.51	0.08133	22.51	33.0497	22.44	-10.3466
22.52	0.72968	22.52	32.3372	22.45	-10.8999
22.53	1.6053	22.53	31.5816	22.46	-10.6395
22.54	2.70817	22.54	30.7841	22.47	-10.6615
22.55	3.91362	22.55	29.9508	22.48	-11.6167
22.56	5.02903	22.56	29.0955	22.49	-12.5445
22.57	6.05319	22.57	28.2192	22.5	-12.8233
22.58	6.98733	22.58	27.3221	22.51	-12.9059
22.59	7.8302	22.59	26.404	22.52	-13.2964
22.6	8.58181	22.6	25.4626	22.53	-13.5575
22.61	9.22982	22.61	24.5434	22.54	-12.9225
22.62	9.75817	22.62	23.696	22.55	-11.7816
22.63	10.1681	22.63	22.9202	22.56	-11.776
22.64	10.4584	22.64	22.2161	22.57	-12.2507
22.65	10.629	22.65	21.5837	22.58	-11.6608
22.66	10.7577	22.66	21.023	22.59	-10.3845
22.67	10.9137	22.67	20.5353	22.6	-9.07298
22.68	11.097	22.68	20.1216	22.61	-7.94377
22.69	11.3087	22.69	19.7797	22.62	-6.84593
22.7	11.5477	22.7	19.5106	22.63	-5.83239
22.71	11.8139	22.71	19.3132	22.64	-5.39139
22.72	12.0408	22.72	19.1369	22.65	-5.72881
22.73	12.1837	22.73	18.9434	22.66	-6.42112
22.74	12.2429	22.74	18.7326	22.67	-7.0899
22.75	12.2181	22.75	18.5047	22.68	-7.58219
22.76	12.1083	22.76	18.2608	22.69	-7.77644
22.77	11.9282	22.77	17.9922	22.7	-7.57263
22.78	11.6852	22.78	17.6965	22.71	-7.15314
22.79	11.3794	22.79	17.3738	22.72	-6.68853
22.8	11.0082	22.8	17.0239	22.73	-6.03961
22.81	10.5741	22.81	16.6457	22.74	-5.58087
22.82	10.0772	22.82	16.2416	22.75	-5.37115
22.83	9.5878	22.83	15.8524	22.76	-5.03788
22.84	9.13179	22.84	15.4954	22.77	-4.60461
22.85	8.71045	22.85	15.1705	22.78	-4.24388
22.86	8.32376	22.86	14.8778	22.79	-3.35962
22.87	7.9705	22.87	14.616	22.8	-1.64985
22.88	7.71362	22.88	14.3641	22.81	0.03443
22.89	7.56918	22.89	14.116	22.82	0.94224
22.9	7.53841	22.9	13.8704	22.83	1.35399
22.91	7.62007	22.91	13.6298	22.84	2.09319
22.92	7.81417	22.92	13.3917	22.85	3.59906
22.93	8.12071	22.93	13.1561	22.86	5.52063
22.94	8.51128	22.94	12.8379	22.87	7.04808
22.95	8.98218	22.95	12.4197	22.88	7.93241
22.96	9.53219	22.96	11.9027	22.89	8.31674
22.97	10.1613	22.97	11.2871	22.9	8.22068
22.98	10.8707	22.98	10.5727	22.91	7.94227
22.99	11.5358	22.99	9.74356	22.92	8.35211
23	12.1479	23	8.7984	22.93	9.36587
23.01	12.707	23.01	7.73847	22.94	9.90316
23.02	13.2131	23.02	6.56128	22.95	9.77183
23.03	13.6662	23.03	5.26932	22.96	9.48953
23.04	14.065	23.04	3.86011	22.97	9.03468
23.05	14.438	23.05	2.56574	22.98	8.25042
23.06	14.7852	23.06	1.38623	22.99	7.61323
23.07	15.1065	23.07	0.32157	23	7.46231
23.08	15.4008	23.08	-0.62824	23.01	7.71728
23.09	15.6741	23.09	-1.45949	23.02	8.06245
23.1	15.9833	23.1	-2.08824	23.03	8.26252
23.11	16.3285	23.11	-2.51695	23.04	8.3528
23.12	16.7107	23.12	-2.74315	23.05	8.35091
23.13	17.1288	23.13	-2.76931	23.06	8.29609
23.14	17.5828	23.14	-2.59419	23.07	9.44912
23.15	18.0641	23.15	-2.2462	23.08	11.2061
23.16	18.5084	23.16	-1.9105	23.09	11.9414
23.17	18.9182	23.17	-1.58959	23.1	11.8278
23.18	19.2911	23.18	-1.28097	23.11	11.5985
23.19	19.6282	23.19	-0.98713	23.12	11.6417
23.2	19.9333	23.2	-0.71423	23.13	11.7653
23.21	20.2262	23.21	-0.50301	23.14	11.9105
23.22	20.5093	23.22	-0.35101	23.15	12.042
23.23	20.7801	23.23	-0.25945	23.16	11.7441
23.24	21.0398	23.24	-0.22711	23.17	10.9971
23.25	21.2886	23.25	-0.25645	23.18	10.7149
23.26	21.5732	23.26	-0.34624	23.19	10.764
23.27	22.0295	23.27	-0.49647	23.2	11.0033
23.28	22.6587	23.28	-0.70838	23.21	11.3308
23.29	23.4584	23.29	-0.98198	23.22	11.2447
23.3	24.431	23.3	-1.31725	23.23	10.8252
23.31	25.5382	23.31	-1.70061	23.24	10.4154
23.32	26.7085	23.32	-2.10862	23.25	10.5744
23.33	27.9418	23.33	-2.5425	23.26	11.3333
23.34	29.2369	23.34	-3.00102	23.27	12.2196
23.35	30.5951	23.35	-3.48542	23.28	13.1374
23.36	32.015	23.36	-3.99322	23.29	14.3081
23.37	33.403	23.37	-4.49602	23.3	15.1729
23.38	34.612	23.38	-4.94569	23.31	15.0671
23.39	35.6433	23.39	-5.34221	23.32	14.7338
23.4	36.4957	23.4	-5.68559	23.33	15.2123
23.41	37.1704	23.41	-5.97336	23.34	16.2418
23.42	37.6797	23.42	-6.25119	23.35	16.8949
23.43	38.0397	23.43	-6.56847	23.36	16.5577
23.44	38.2491	23.44	-6.92521	23.37	15.7754
23.45	38.3093	23.45	-7.32262	23.38	15.6049
23.46	38.2189	23.46	-7.75948	23.39	15.9794
23.47	37.9792	23.47	-8.23579	23.4	16.303
23.48	37.6495	23.48	-8.70092	23.41	16.6462
23.49	37.2828	23.49	-9.11167	23.42	16.9541
23.5	36.8803	23.5	-9.46681	23.43	16.3816
23.51	36.4409	23.51	-9.76509	23.44	15.1346
23.52	35.9658	23.52	-10.0077	23.45	14.2739
23.53	35.5216	23.53	-10.143	23.46	14.2759
23.54	35.1516	23.54	-10.1312	23.47	14.6544
23.55	34.8569	23.55	-9.97487	23.48	14.9348
23.56	34.6364	23.56	-9.67283	23.49	15.1407
23.57	34.4925	23.57	-9.22505	23.5	15.6466
23.58	34.4227	23.58	-8.63152	23.51	16.5231
23.59	34.3691	23.59	-8.00335	23.52	17.1486
23.6	34.3019	23.6	-7.39611	23.53	16.9897
23.61	34.2225	23.61	-6.81102	23.54	16.576
23.62	34.1283	23.62	-6.24685	23.55	16.7309
23.63	34.0207	23.63	-5.70483	23.56	17.4309
23.64	33.8291	23.64	-5.22693	23.57	18.6524
23.65	33.5265	23.65	-4.83045	23.58	19.1073
23.66	33.1116	23.66	-4.51415	23.59	17.8033
23.67	32.5857	23.67	-4.27925	23.6	16.2562
23.68	31.9487	23.68	-4.1233	23.61	15.5483
23.69	31.2007	23.69	-4.04751	23.62	15.3267
23.7	30.5219	23.7	-3.96425	23.63	15.1365
23.71	29.9605	23.71	-3.84881	23.64	15.0717
23.72	29.5164	23.72	-3.7012	23.65	15.2579
23.73	29.1896	23.73	-3.52142	23.66	15.7284
23.74	28.979	23.74	-3.30946	23.67	16.744
23.75	28.9141	23.75	-2.97891	23.68	17.9929
23.76	28.9999	23.76	-2.51371	23.69	18.5457
23.77	29.2352	23.77	-1.9151	23.7	18.877
23.78	29.6211	23.78	-1.1806	23.71	19.1258
23.79	30.1565	23.79	-0.3127	23.72	18.2982
23.8	30.8425	23.8	0.68985	23.73	16.7393
23.81	31.499	23.81	1.80236	23.74	15.7528
23.82	32.1124	23.82	3.02359	23.75	15.5782
23.83	32.6814	23.83	4.35478	23.76	15.676
23.84	33.2084	23.84	5.7947	23.77	15.8621
23.85	33.6923	23.85	7.34457	23.78	16.3953
23.86	34.1059	23.86	8.77354	23.79	17.2225
23.87	34.4492	23.87	10.0816	23.8	17.7654
23.88	34.7222	23.88	11.2675	23.81	17.3514
23.89	34.9249	23.89	12.3325	23.82	16.7669
23.9	35.0561	23.9	13.2767	23.83	15.796
23.91	35.1206	23.91	14.09	23.84	13.4017
23.92	35.1692	23.92	14.6553	23.85	10.4681
23.93	35.1993	23.93	14.9713	23.86	8.11092
23.94	35.2134	23.94	15.0392	23.87	6.74003
23.95	35.2103	23.95	14.8578	23.88	5.81423
23.96	35.1998	23.96	14.4556	23.89	4.99038
23.97	35.245	23.97	14.0188	23.9	4.78612
23.98	35.3457	23.98	13.5489	23.91	5.50342
23.99	35.5033	23.99	13.0444	23.92	6.4364
24	35.7153	24	12.5067	23.93	7.30857
24.01	35.9842	24.01	11.9345	23.94	8.05917
24.02	36.3087	24.02	11.355	23.95	8.60387
24.03	36.685	24.03	10.8756	23.96	8.90542
24.04	37.1158	24.04	10.4988	23.97	8.48931
24.05	37.5997	24.05	10.222	23.98	7.83985
24.06	38.1368	24.06	10.0466	23.99	7.52959
24.07	38.68	24.07	9.97377	24	7.40756
24.08	39.0937	24.08	10.0023	24.01	6.96786
24.09	39.3766	24.09	10.1345	24.02	6.25364
24.1	39.5312	24.1	10.3681	24.03	6.12568
24.11	39.5562	24.11	10.7043	24.04	7.17614
24.12	39.4528	24.12	11.1431	24.05	8.81678
24.13	39.215	24.13	11.6622	24.06	10.2005
24.14	38.8377	24.14	12.2209	24.07	11.2019
24.15	38.3209	24.15	12.818	24.08	11.7602
24.16	37.6647	24.16	13.4546	24.09	11.3145
24.17	36.8691	24.17	14.1285	24.1	10.806
24.18	36.0278	24.18	14.811	24.11	11.3034
24.19	35.289	24.19	15.4542	24.12	12.2596
24.2	34.6503	24.2	16.058	24.13	13.0021
24.21	34.1141	24.21	16.6223	24.14	13.4524
24.22	33.678	24.22	17.146	24.15	13.6125
24.23	33.3432	24.23	17.6291	24.16	13.3412
24.24	33.1022	24.24	18.1098	24.17	12.7463
24.25	32.9465	24.25	18.6326	24.18	11.7672
24.26	32.876	24.26	19.1963	24.19	10.5566
24.27	32.8907	24.27	19.8008	24.2	10.3597
24.28	32.9907	24.28	20.4461	24.21	10.7021
24.29	33.1155	24.29	21.0817	24.22	10.613
24.3	33.2131	24.3	21.6643	24.23	10.9514
24.31	33.2812	24.31	22.1927	24.24	12.0231
24.32	33.3221	24.32	22.6657	24.25	12.6752
24.33	33.3347	24.33	23.0844	24.26	12.6743
24.34	33.3177	24.34	23.4489	24.27	12.689
24.35	33.2773	24.35	23.6729	24.28	12.8371
24.36	33.2148	24.36	23.6981	24.29	12.5852
24.37	33.1313	24.37	23.5247	24.3	11.8058
24.38	33.0256	24.38	23.1514	24.31	10.7793
24.39	32.899	24.39	22.5807	24.32	10.3214
24.4	32.8095	24.4	21.9212	24.33	10.4773
24.41	32.7867	24.41	21.2298	24.34	11.4605
24.42	32.8306	24.42	20.5076	24.35	13.0771
24.43	32.9424	24.43	19.7534	24.36	14.3839
24.44	33.121	24.44	18.9672	24.37	15.4259
24.45	33.3663	24.45	18.1503	24.38	16.1307
24.46	33.6326	24.46	17.3421	24.39	16.4766
24.47	33.9027	24.47	16.56	24.4	16.5225
24.48	34.1765	24.48	15.8027	24.41	16.2507
24.49	34.4529	24.49	15.069	24.42	15.9593
24.5	34.733	24.5	14.3613	24.43	16.111
24.51	34.8353	24.51	13.5896	24.44	15.9078
24.52	34.7131	24.52	12.7303	24.45	15.3986
24.53	34.3649	24.53	11.7835	24.46	15.5699
24.54	33.7921	24.54	10.7492	24.47	16.4901
24.55	32.9946	24.55	9.6273	24.48	17.6633
24.56	31.9725	24.56	8.41913	24.49	18.4462
24.57	30.8183	24.57	7.2185	24.5	18.3154
24.58	29.5482	24.58	6.04145	24.51	17.3179
24.59	28.1608	24.59	4.88552	24.52	16.1224
24.6	26.6549	24.6	3.75317	24.53	15.0582
24.61	25.0318	24.61	2.64317	24.54	13.8842
24.62	23.4717	24.62	1.58021	24.55	12.9924
24.63	21.9882	24.63	0.56553	24.56	12.589
24.64	20.5812	24.64	-0.40211	24.57	11.7658
24.65	19.2496	24.65	-1.32147	24.58	10.6427
24.66	17.9946	24.66	-2.19378	24.59	9.36658
24.67	16.8162	24.67	-3.01782	24.6	8.50808
24.68	15.7317	24.68	-3.93431	24.61	8.73976
24.69	14.7435	24.69	-4.9445	24.62	9.30279
24.7	13.8516	24.7	-6.04838	24.63	9.11874
24.71	13.0548	24.71	-7.24472	24.64	8.00132
24.72	12.3507	24.72	-8.52612	24.65	6.81329
24.73	11.6873	24.73	-9.77281	24.66	6.55661
24.74	11.0672	24.74	-10.986	24.67	7.12932
24.75	10.4879	24.75	-12.1645	24.68	7.50984
24.76	9.95183	24.76	-13.3084	24.69	7.83543
24.77	9.45777	24.77	-14.4175	24.7	8.8159
24.78	9.00449	24.78	-15.4659	24.71	9.19046
24.79	8.58211	24.79	-16.2772	24.72	8.69637
24.8	8.19187	24.8	-16.8514	24.73	8.27284
24.81	7.83376	24.81	-17.1883	24.74	8.38849
24.82	7.50656	24.82	-17.2868	24.75	9.02569
24.83	7.21273	24.83	-17.1741	24.76	9.83737
24.84	6.95351	24.84	-16.9588	24.77	10.2745
24.85	6.72766	24.85	-16.6421	24.78	10.2744
24.86	6.53517	24.86	-16.2228	24.79	10.4468
24.87	6.37853	24.87	-15.6996	24.8	11.1132
24.88	6.25525	24.88	-15.075	24.81	11.6914
24.89	6.1493	24.89	-14.4108	24.82	12.0579
24.9	6.01745	24.9	-13.8835	24.83	11.6556
24.91	5.85725	24.91	-13.4919	24.84	10.4416
24.92	5.66992	24.92	-13.2359	24.85	9.29221
24.93	5.45423	24.93	-13.1168	24.86	8.55459
24.94	5.21635	24.94	-13.1136	24.87	8.31106
24.95	4.96122	24.95	-13.1831	24.88	8.342
24.96	4.68885	24.96	-13.3253	24.89	8.77684
24.97	4.39922	24.97	-13.5401	24.9	9.77832
24.98	4.09234	24.98	-13.8265	24.91	10.7876
24.99	3.76945	24.99	-14.1855	24.92	10.842
25	3.40832	25	-14.5518	24.93	10.0728
25.01	2.97932	25.01	-14.8253	24.94	9.5094
25.02	2.48245	25.02	-15.0073	24.95	9.95779
25.03	1.91772	25.03	-15.0978	24.96	10.9983
25.04	1.28511	25.04	-15.0943	24.97	11.6368
25.05	0.59081	25.05	-15.0364	24.98	11.5635
25.06	-0.15531	25.06	-14.9672	24.99	11.2098
25.07	-0.95449	25.07	-14.8867	25	10.9149
25.08	-1.80426	25.08	-14.7949	25.01	11.1827
25.09	-2.70708	25.09	-14.6907	25.02	12.1446
25.1	-3.66172	25.1	-14.5752	25.03	13.1967
25.11	-4.62374	25.11	-14.457	25.04	13.9212
25.12	-5.55239	25.12	-14.3424	25.05	14.6477
25.13	-6.44892	25.13	-14.2301	25.06	15.0703
25.14	-7.31208	25.14	-14.1214	25.07	15.1124
25.15	-8.14189	25.15	-14.0149	25.08	15.6937
25.16	-8.94326	25.16	-13.8268	25.09	16.0593
25.17	-9.71869	25.17	-13.4966	25.1	16.0189
25.18	-10.4682	25.18	-13.0255	25.11	16.4903
25.19	-11.1904	25.19	-12.4135	25.12	17.1264
25.2	-11.8868	25.2	-11.6605	25.13	17.033
25.21	-12.5571	25.21	-10.7667	25.14	16.4965
25.22	-13.2114	25.22	-9.84432	25.15	16.256
25.23	-13.8546	25.23	-8.95015	25.16	15.986
25.24	-14.4854	25.24	-8.08422	25.17	14.9552
25.25	-15.105	25.25	-7.24652	25.18	13.8519
25.26	-15.7135	25.26	-6.43828	25.19	13.7152
25.27	-16.2652	25.27	-5.69777	25.2	14.3725
25.28	-16.7404	25.28	-5.04351	25.21	15.0475
25.29	-17.1414	25.29	-4.47427	25.22	15.2675
25.3	-17.4671	25.3	-3.98882	25.23	15.2464
25.31	-17.7187	25.31	-3.58961	25.24	15.0252
25.32	-17.8937	25.32	-3.27542	25.25	14.2745
25.33	-17.9526	25.33	-2.95488	25.26	13.3434
25.34	-17.8819	25.34	-2.60701	25.27	12.8966
25.35	-17.6841	25.35	-2.22934	25.28	12.8145
25.36	-17.3565	25.36	-1.8231	25.29	12.3127
25.37	-16.9018	25.37	-1.38953	25.3	11.2402
25.38	-16.4113	25.38	-1.02122	25.31	10.5051
25.39	-15.9009	25.39	-0.73545	25.32	10.6188
25.4	-15.3696	25.4	-0.53098	25.33	10.5208
25.41	-14.8173	25.41	-0.40782	25.34	10.7659
25.42	-14.2439	25.42	-0.36597	25.35	11.7051
25.43	-13.6508	25.43	-0.40665	25.36	12.5187
25.44	-13.0762	25.44	-0.50642	25.37	13.0402
25.45	-12.5237	25.45	-0.66403	25.38	13.2204
25.46	-11.9923	25.46	-0.87949	25.39	13.1476
25.47	-11.483	25.47	-1.15156	25.4	12.6709
25.48	-10.9947	25.48	-1.48271	25.41	11.5687
25.49	-10.5471	25.49	-1.73096	25.42	10.3586
25.5	-10.1403	25.5	-1.89631	25.43	10.0288
25.51	-9.77539	25.51	-1.97754	25.44	10.6147
25.52	-9.44998	25.52	-1.97586	25.45	11.2182
25.53	-9.16653	25.53	-1.89129	25.46	11.3255
25.54	-8.91762	25.54	-1.72628	25.47	11.3544
25.55	-8.62302	25.55	-1.51294	25.48	11.0343
25.56	-8.28026	25.56	-1.25251	25.49	10.5866
25.57	-7.89179	25.57	-0.94374	25.5	10.7056
25.58	-7.45763	25.58	-0.58664	25.51	11.5147
25.59	-6.97407	25.59	-0.20836	25.52	12.4258
25.6	-6.43371	25.6	0.01455	25.53	13.0309
25.61	-5.83777	25.61	0.08209	25.54	13.7693
25.62	-5.18378	25.62	-0.00574	25.55	15.1959
25.63	-4.473	25.63	-0.25017	25.56	16.695
25.64	-3.70664	25.64	-0.64996	25.57	17.1274
25.65	-2.89952	25.65	-1.21006	25.58	16.6755
25.66	-2.11708	25.66	-1.95268	25.59	16.1372
25.67	-1.35932	25.67	-2.87783	25.6	16.3028
25.68	-0.62747	25.68	-3.98674	25.61	16.6861
25.69	0.07971	25.69	-5.27817	25.62	16.2143
25.7	0.77825	25.7	-6.68916	25.63	14.9779
25.71	1.51262	25.71	-8.0444	25.64	13.9021
25.72	2.28527	25.72	-9.3439	25.65	13.6597
25.73	3.09373	25.73	-10.5876	25.66	14.3133
25.74	3.93925	25.74	-11.7756	25.67	15.6237
25.75	4.82058	25.75	-12.9066	25.68	17.5596
25.76	5.71057	25.76	-13.9313	25.69	19.6385
25.77	6.55489	25.77	-14.7483	25.7	20.7076
25.78	7.35354	25.78	-15.359	25.71	20.8845
25.79	8.10776	25.79	-15.7632	25.72	20.3085
25.8	8.81632	25.8	-15.9599	25.73	19.4657
25.81	9.49896	25.81	-16.0157	25.74	18.9267
25.82	10.1878	25.82	-16.0292	25.75	18.8584
25.83	10.8816	25.83	-16.0006	25.76	19.4762
25.84	11.5815	25.84	-15.9286	25.77	20.4627
25.85	12.2876	25.85	-15.8156	25.78	21.1883
25.86	12.9987	25.86	-15.6605	25.79	21.6295
25.87	13.695	25.87	-15.4644	25.8	22.2825
25.88	14.3506	25.88	-15.2299	25.81	22.6766
25.89	14.9642	25.89	-14.9556	25.82	22.0609
25.9	15.537	25.9	-14.6428	25.83	20.849
25.91	16.0691	25.91	-14.2916	25.84	20.1155
25.92	16.5148	25.92	-13.8933	25.85	20.0428
25.93	16.8346	25.93	-13.4404	25.86	20.3033
25.94	17.0285	25.94	-12.9355	25.87	20.3775
25.95	17.0952	25.95	-12.376	25.88	20.085
25.96	17.036	25.96	-11.7632	25.89	19.867
25.97	16.8509	25.97	-11.0972	25.9	19.9901
25.98	16.6399	25.98	-10.5124	25.91	20.3582
25.99	16.4684	25.99	-10.0978	25.92	20.944
26	16.3363	26	-9.85211	25.93	21.5473
26.01	16.2438	26.01	-9.77781	25.94	21.4604
26.02	16.1921	26.02	-9.87367	25.95	20.4852
26.03	16.1897	26.03	-10.0261	25.96	19.1041
26.04	16.2417	26.04	-10.1808	25.97	17.8328
26.05	16.348	26.05	-10.3353	25.98	16.6771
26.06	16.5086	26.06	-10.4908	25.99	15.9134
26.07	16.7248	26.07	-10.6473	26	15.5223
26.08	16.9953	26.08	-10.8048	26.01	14.8351
26.09	17.3041	26.09	-10.8276	26.02	13.5223
26.1	17.6474	26.1	-10.6674	26.03	12.0526
26.11	18.0253	26.11	-10.3255	26.04	10.9966
26.12	18.4378	26.12	-9.79946	26.05	10.1582
26.13	18.8836	26.13	-9.09048	26.06	8.82949
26.14	19.3208	26.14	-8.28868	26.07	7.33802
26.15	19.7383	26.15	-7.41753	26.08	6.84651
26.16	20.1372	26.16	-6.47702	26.09	6.89024
26.17	20.5163	26.17	-5.46716	26.1	6.66137
26.18	20.877	26.18	-4.3867	26.11	6.61676
26.19	21.2179	26.19	-3.23812	26.12	7.41132
26.2	21.5674	26.2	-2.09796	26.13	8.4019
26.21	21.9293	26.21	-0.97733	26.14	8.7591
26.22	22.3036	26.22	0.12254	26.15	8.62997
26.23	22.6901	26.23	1.20288	26.16	8.26354
26.24	23.0891	26.24	2.26245	26.17	7.59117
26.25	23.5398	26.25	3.27905	26.18	7.09325
26.26	24.0462	26.26	4.25265	26.19	6.6698
26.27	24.6056	26.27	5.18205	26.2	6.39335
26.28	25.2206	26.28	6.06599	26.21	7.42469
26.29	25.8886	26.29	6.90694	26.22	8.05206
26.3	26.6122	26.3	7.70369	26.23	8.01663
26.31	27.3148	26.31	8.48461	26.24	8.21056
26.32	27.9977	26.32	9.24848	26.25	8.39855
26.33	28.6596	26.33	9.99529	26.26	8.48649
26.34	29.3005	26.34	10.7251	26.27	8.31162
26.35	29.9154	26.35	11.4402	26.28	7.47788
26.36	30.423	26.36	12.1742	26.29	5.90488
26.37	30.8219	26.37	12.9268	26.3	4.19064
26.38	31.1134	26.38	13.6983	26.31	3.10379
26.39	31.2974	26.39	14.4872	26.32	2.85807
26.4	31.3729	26.4	15.2937	26.33	2.71818
26.41	31.336	26.41	16.1152	26.34	2.31744
26.42	31.1546	26.42	16.9283	26.35	1.85391
26.43	30.8288	26.43	17.733	26.36	1.17267
26.44	30.3585	26.44	18.5294	26.37	0.44432
26.45	29.7438	26.45	19.316	26.38	0.20807
26.46	29.0019	26.46	20.0992	26.39	0.72667
26.47	28.197	26.47	20.9012	26.4	1.62364
26.48	27.3304	26.48	21.7219	26.41	2.22055
26.49	26.4009	26.49	22.5601	26.42	2.01349
26.5	25.4096	26.5	23.4171	26.43	1.17303
26.51	24.3553	26.51	24.2929	26.44	0.52272
26.52	23.2294	26.52	25.1961	26.45	0.70176
26.53	22.0048	26.53	26.1501	26.46	0.76506
26.54	20.6826	26.54	27.1562	26.47	0.23418
26.55	19.2616	26.55	28.2132	26.48	0.02285
26.56	17.7431	26.56	29.321	26.49	0.28205
26.57	16.1543	26.57	30.4303	26.5	0.72943
26.58	14.5505	26.58	31.4387	26.51	1.31009
26.59	12.9308	26.59	32.3485	26.52	1.92401
26.6	11.295	26.6	33.1585	26.53	2.432
26.61	9.64307	26.61	33.8688	26.54	2.95366
26.62	7.97637	26.62	34.4794	26.55	3.66741
26.63	6.37014	26.63	35.0038	26.56	4.34974
26.64	4.94045	26.64	35.463	26.57	4.48298
26.65	3.68605	26.65	35.8558	26.58	3.92009
26.66	2.60695	26.66	36.1833	26.59	3.3787
26.67	1.70562	26.67	36.4458	26.6	3.32941
26.68	1.00057	26.68	36.643	26.61	3.95457
26.69	0.51896	26.69	36.7788	26.62	4.80124
26.7	0.25957	26.7	36.8518	26.63	5.1557
26.71	0.22362	26.71	36.8621	26.64	5.47676
26.72	0.40989	26.72	36.811	26.65	6.17423
26.73	0.81836	26.73	36.6972	26.66	6.80693
26.74	1.37497	26.74	36.4577	26.67	7.28859
26.75	2.01305	26.75	36.0406	26.68	8.31137
26.76	2.73261	26.76	35.4436	26.69	9.19487
26.77	3.53487	26.77	34.6666	26.7	8.7685
26.78	4.4186	26.78	33.712	26.71	7.07933
26.79	5.28381	26.79	32.7121	26.72	5.22147
26.8	6.06629	26.8	31.7568	26.73	4.96747
26.81	6.76357	26.81	30.8451	26.74	5.45066
26.82	7.3769	26.82	29.9792	26.75	5.47692
26.83	7.90627	26.83	29.1581	26.76	5.6345
26.84	8.35168	26.84	28.3804	26.77	6.41554
26.85	8.76375	26.85	27.7301	26.78	7.29652
26.86	9.16717	26.86	27.2468	26.79	7.8892
26.87	9.56318	26.87	26.9304	26.8	8.62888
26.88	9.95054	26.88	26.7822	26.81	9.59006
26.89	10.3305	26.89	26.7997	26.82	10.0473
26.9	10.7178	26.9	26.8495	26.83	9.64361
26.91	11.1175	26.91	26.8836	26.84	9.09479
26.92	11.5296	26.92	26.9006	26.85	9.09886
26.93	11.9539	26.93	26.9006	26.86	9.52639
26.94	12.3906	26.94	26.8848	26.87	10.2244
26.95	12.8409	26.95	26.8508	26.88	10.9518
26.96	13.2171	26.96	26.764	26.89	11.3184
26.97	13.497	26.97	26.6145	26.9	11.0123
26.98	13.6819	26.98	26.4035	26.91	10.4631
26.99	13.7717	26.99	26.1298	26.92	10.7373
27	13.7651	27	25.7946	26.93	11.9428
27.01	13.6364	27.01	25.4758	26.94	12.4737
27.02	13.3793	27.02	25.1844	26.95	11.6948
27.03	12.9962	27.03	24.9192	26.96	10.4001
27.04	12.4847	27.04	24.6815	26.97	9.5308
27.05	11.8473	27.05	24.4724	26.98	9.65754
27.06	11.0815	27.06	24.2907	26.99	9.95089
27.07	10.3207	27.07	23.9921	27	9.53632
27.08	9.57342	27.08	23.5653	27.01	8.38443
27.09	8.83973	27.09	23.0129	27.02	6.90503
27.1	8.12086	27.1	22.3335	27.03	5.49222
27.11	7.41433	27.11	21.5261	27.04	4.4617
27.12	6.7967	27.12	20.5646	27.05	4.03112
27.13	6.26795	27.13	19.4491	27.06	3.8436
27.14	5.82686	27.14	18.1783	27.07	3.44426
27.15	5.47589	27.15	16.7547	27.08	3.32524
27.16	5.21382	27.16	15.177	27.09	3.90223
27.17	5.03817	27.17	13.4676	27.1	4.45955
27.18	4.92054	27.18	11.935	27.11	4.15994
27.19	4.86218	27.19	10.5779	27.12	2.66223
27.2	4.86308	27.2	9.39767	27.13	0.76249
27.21	4.92325	27.21	8.39428	27.14	-0.50986
27.22	5.04638	27.22	7.57141	27.15	-0.97443
27.23	5.26581	27.23	6.9513	27.16	-0.73515
27.24	5.58031	27.24	6.53394	27.17	0.15897
27.25	5.98988	27.25	6.32057	27.18	1.08832
27.26	6.49575	27.26	6.31119	27.19	1.15291
27.27	7.09668	27.27	6.5058	27.2	0.48997
27.28	7.76676	27.28	6.87107	27.21	0.27796
27.29	8.39857	27.29	7.27983	27.22	0.35019
27.3	8.99335	27.3	7.7321	27.23	-0.39136
27.31	9.54987	27.31	8.22786	27.24	-1.84474
27.32	10.0694	27.32	8.76712	27.25	-2.98054
27.33	10.5605	27.33	9.34124	27.26	-3.02032
27.34	11.0491	27.34	9.92553	27.27	-2.53272
27.35	11.5353	27.35	10.52	27.28	-2.57851
27.36	12.0202	27.36	11.1258	27.29	-3.30083
27.37	12.5027	27.37	11.7431	27.3	-4.03302
27.38	12.9827	27.38	12.3693	27.31	-4.75938
27.39	13.4825	27.39	12.9834	27.32	-5.71718
27.4	14.0453	27.4	13.5362	27.33	-6.33191
27.41	14.6698	27.41	14.0299	27.34	-6.19768
27.42	15.3573	27.42	14.4635	27.35	-5.69684
27.43	16.1065	27.43	14.8368	27.36	-5.56077
27.44	16.8422	27.44	15.1364	27.37	-6.1424
27.45	17.447	27.45	15.3424	27.38	-7.41037
27.46	17.9234	27.46	15.4537	27.39	-8.68429
27.47	18.2702	27.47	15.4715	27.4	-9.18179
27.48	18.4873	27.48	15.3957	27.41	-8.82445
27.49	18.5749	27.49	15.2252	27.42	-8.34168
27.5	18.5785	27.5	14.95	27.43	-8.61387
27.51	18.5488	27.51	14.5591	27.44	-9.6273
27.52	18.4858	27.52	14.0511	27.45	-9.95844
27.53	18.3907	27.53	13.4263	27.46	-9.86414
27.54	18.2635	27.54	12.6844	27.47	-10.113
27.55	18.1771	27.55	11.8897	27.48	-9.84435
27.56	18.1993	27.56	11.0942	27.49	-9.5169
27.57	18.3302	27.57	10.2989	27.5	-9.57578
27.58	18.5673	27.58	9.50514	27.51	-9.4504
27.59	18.913	27.59	8.71048	27.52	-8.69175
27.6	19.3674	27.6	7.91612	27.53	-7.46257
27.61	19.9008	27.61	7.21589	27.54	-6.11972
27.62	20.496	27.62	6.67276	27.55	-5.02398
27.63	21.1529	27.63	6.28426	27.56	-4.53223
27.64	21.8703	27.64	6.05162	27.57	-4.60916
27.65	22.6495	27.65	5.97609	27.58	-4.69595
27.66	23.4398	27.66	5.9737	27.59	-4.29456
27.67	24.2153	27.67	6.00496	27.6	-3.82264
27.68	24.976	27.68	6.06986	27.61	-4.36058
27.69	25.7218	27.69	6.16717	27.62	-5.27701
27.7	26.453	27.7	6.29936	27.63	-5.45036
27.71	27.1693	27.71	6.46397	27.64	-5.24925
27.72	27.7893	27.72	6.64987	27.65	-5.25016
27.73	28.2847	27.73	6.85584	27.66	-5.4472
27.74	28.6554	27.74	7.07941	27.67	-5.7443
27.75	28.9002	27.75	7.32182	27.68	-6.16302
27.76	29.0203	27.76	7.58306	27.69	-6.5367
27.77	29.1021	27.77	7.89893	27.7	-7.30063
27.78	29.168	27.78	8.27932	27.71	-8.4254
27.79	29.2153	27.79	8.72298	27.72	-8.8718
27.8	29.2454	27.8	9.22992	27.73	-8.44765
27.81	29.2595	27.81	9.80137	27.74	-8.07062
27.82	29.2562	27.82	10.4361	27.75	-8.12894
27.83	29.3592	27.83	11.0094	27.76	-8.22653
27.84	29.5869	27.84	11.5028	27.77	-8.59672
27.85	29.9406	27.85	11.9162	27.78	-9.57873
27.86	30.4189	27.86	12.2484	27.79	-10.7216
27.87	31.0233	27.87	12.5007	27.8	-11.3606
27.88	31.619	27.88	12.8163	27.81	-11.4016
27.89	32.1999	27.89	13.2075	27.82	-10.9799
27.9	32.7648	27.9	13.6718	27.83	-10.2621
27.91	33.3136	27.91	14.2105	27.84	-9.78955
27.92	33.8465	27.92	14.8235	27.85	-10.2111
27.93	34.3633	27.93	15.511	27.86	-11.1877
27.94	34.7357	27.94	16.3061	27.87	-11.6878
27.95	34.9637	27.95	17.2102	27.88	-11.1194
27.96	35.0472	27.96	18.222	27.89	-9.67842
27.97	34.9864	27.97	19.3415	27.9	-8.20616
27.98	34.7836	27.98	20.5464	27.91	-7.46139
27.99	34.466	27.99	21.5282	27.92	-7.68923
28	34.0336	28	22.2893	27.93	-8.51711
28.01	33.4865	28.01	22.8273	27.94	-9.42936
28.02	32.8245	28.02	23.1433	27.95	-10.0397
28.03	32.049	28.03	23.2361	27.96	-10.2579
28.04	31.1625	28.04	23.128	27.97	-9.86249
28.05	30.1944	28.05	22.9485	27.98	-8.71416
28.06	29.145	28.06	22.6978	27.99	-7.65999
28.07	28.0128	28.07	22.3757	28	-7.06862
28.08	26.7992	28.08	21.9823	28.01	-6.6773
28.09	25.53	28.09	21.5496	28.02	-6.37034
28.1	24.3128	28.1	21.2062	28.03	-6.30852
28.11	23.1462	28.11	20.9531	28.04	-6.635
28.12	22.0314	28.12	20.788	28.05	-7.29289
28.13	20.9674	28.13	20.712	28.06	-7.96259
28.14	19.9552	28.14	20.724	28.07	-8.08137
28.15	19.001	28.15	20.7807	28.08	-7.59823
28.16	18.1223	28.16	20.7599	28.09	-7.39356
28.17	17.32	28.17	20.6615	28.1	-7.96542
28.18	16.5944	28.18	20.4857	28.11	-8.70988
28.19	15.9453	28.19	20.2348	28.12	-8.44457
28.2	15.3494	28.2	19.9299	28.13	-7.58716
28.21	14.7646	28.21	19.619	28.14	-7.37489
28.22	14.1922	28.22	19.3011	28.15	-7.76855
28.23	13.6297	28.23	18.976	28.16	-8.1505
28.24	13.0796	28.24	18.6449	28.17	-8.58739
28.25	12.5406	28.25	18.3068	28.18	-9.43021
28.26	12.0338	28.26	17.9713	28.19	-10.479
28.27	11.5899	28.27	17.6534	28.2	-11.3317
28.28	11.2091	28.28	17.3506	28.21	-11.5452
28.29	10.8901	28.29	17.0641	28.22	-11.0725
28.3	10.634	28.3	16.7939	28.23	-10.9548
28.31	10.394	28.31	16.5511	28.24	-11.3273
28.32	10.1207	28.32	16.3456	28.25	-11.294
28.33	9.81292	28.33	16.1799	28.26	-10.6568
28.34	9.47059	28.34	16.0527	28.27	-9.87254
28.35	9.09496	28.35	15.9652	28.28	-9.22562
28.36	8.68604	28.36	15.9163	28.29	-8.71599
28.37	8.23395	28.37	15.9503	28.3	-8.3221
28.38	7.73375	28.38	16.1068	28.31	-8.13609
28.39	7.18544	28.39	16.3846	28.32	-8.22856
28.4	6.58779	28.4	16.7848	28.33	-8.1348
28.41	5.9408	28.41	17.3062	28.34	-7.74304
28.42	5.27286	28.42	17.8563	28.35	-7.60426
28.43	4.6025	28.43	18.3721	28.36	-7.09494
28.44	3.93094	28.44	18.8535	28.37	-6.25429
28.45	3.25696	28.45	19.3019	28.38	-6.10584
28.46	2.58055	28.46	19.7159	28.39	-6.45744
28.47	1.90171	28.47	20.0968	28.4	-6.6875
28.48	1.29206	28.48	20.4076	28.41	-7.02349
28.49	0.78615	28.49	20.6322	28.42	-7.74384
28.5	0.38275	28.5	20.7719	28.43	-8.30148
28.51	0.0831	28.51	20.8241	28.44	-8.43956
28.52	-0.1128	28.52	20.7902	28.45	-8.53846
28.53	-0.12347	28.53	20.6824	28.46	-8.39034
28.54	0.07825	28.54	20.502	28.47	-8.07168
28.55	0.4936	28.55	20.2514	28.48	-8.12561
28.56	1.1238	28.56	19.9283	28.49	-8.74036
28.57	1.96763	28.57	19.5338	28.5	-9.15907
28.58	3.02386	28.58	19.0691	28.51	-8.8543
28.59	4.12951	28.59	18.5207	28.52	-8.41819
28.6	5.24633	28.6	17.8886	28.53	-8.34879
28.61	6.37306	28.61	17.1715	28.54	-8.24021
28.62	7.50972	28.62	16.3682	28.55	-7.47285
28.63	8.65631	28.63	15.4812	28.56	-6.20945
28.64	9.69059	28.64	14.634	28.57	-5.34021
28.65	10.5928	28.65	13.8474	28.58	-5.37885
28.66	11.363	28.66	13.1191	28.59	-5.64105
28.67	12.0012	28.67	12.4502	28.6	-5.25428
28.68	12.5073	28.68	11.8408	28.61	-4.86362
28.69	12.8825	28.69	11.291	28.62	-5.16516
28.7	13.1616	28.7	10.9857	28.63	-5.61184
28.71	13.3456	28.71	10.9375	28.64	-5.30561
28.72	13.4358	28.72	11.1463	28.65	-3.93863
28.73	13.4323	28.73	11.612	28.66	-1.99131
28.74	13.335	28.74	12.3348	28.67	-0.26558
28.75	13.271	28.75	13.28	28.68	0.85814
28.76	13.2417	28.76	14.4489	28.69	1.94458
28.77	13.247	28.77	15.8401	28.7	3.61333
28.78	13.2857	28.78	17.4551	28.71	5.54086
28.79	13.359	28.79	19.2925	28.72	6.96444
28.8	13.4719	28.8	21.3338	28.73	7.83504
28.81	13.6836	28.81	23.3419	28.74	8.31541
28.82	13.9941	28.82	25.3169	28.75	8.54476
28.83	14.4023	28.83	27.2601	28.76	8.91721
28.84	14.9092	28.84	29.1701	28.77	9.65238
28.85	15.5112	28.85	31.0272	28.78	10.2326
28.86	16.1787	28.86	32.7005	28.79	10.1187
28.87	16.913	28.87	34.1889	28.8	9.64785
28.88	17.714	28.88	35.4947	28.81	9.50052
28.89	18.5792	28.89	36.6155	28.82	9.65315
28.9	19.5111	28.9	37.5539	28.83	9.64889
28.91	20.516	28.91	38.3257	28.84	9.04067
28.92	21.6246	28.92	39.0014	28.85	8.60301
28.93	22.8345	28.93	39.5823	28.86	8.91433
28.94	24.1469	28.94	40.0683	28.87	9.24326
28.95	25.5606	28.95	40.4594	28.88	9.47608
28.96	27.0707	28.96	40.8001	28.89	9.98926
28.97	28.6586	28.97	41.2114	28.9	10.4965
28.98	30.3231	28.98	41.6932	28.91	10.6685
28.99	32.0654	28.99	42.2467	28.92	10.9384
29	33.8844	29	42.8696	28.93	11.7024
29.01	35.7812	29.01	43.5631	28.94	12.3586
29.02	37.736	29.02	44.3505	28.95	12.5951
29.03	39.7095	29.03	45.2789	28.96	13.0806
29.04	41.7027	29.04	46.347	28.97	13.6033
29.05	43.7158	29.05	47.5547	28.98	13.7946
29.06	45.7475	29.06	48.9034	28.99	14.1683
29.07	47.7779	29.07	50.3818	29	14.8635
29.08	49.7764	29.08	51.9765	29.01	15.137
29.09	51.7428	29.09	53.6899	29.02	14.2086
29.1	53.6772	29.1	55.5195	29.03	12.3998
29.11	55.5808	29.11	57.4665	29.04	10.8419
29.12	57.4523	29.12	59.531	29.05	10.0291
29.13	59.3893	29.13	61.7068	29.06	9.16132
29.14	61.4993	29.14	63.9864	29.07	7.76216
29.15	63.7821	29.15	66.3724	29.08	6.59631
29.16	66.2366	29.16	68.8623	29.09	5.87748
29.17	68.864	29.17	71.456	29.1	4.95078
29.18	71.673	29.18	74.1103	29.11	4.28092
29.19	74.6684	29.19	76.7859	29.12	4.57181
29.2	77.8516	29.2	79.4838	29.13	5.17051
29.21	81.2225	29.21	82.2028	29.14	5.12801
29.22	84.7811	29.22	84.9442	29.15	4.63254
29.23	88.5274	29.23	87.7068	29.16	4.06253
29.24	92.5676	29.24	90.4868	29.17	3.31798
29.25	96.9696	29.25	93.283	29.18	2.59694
29.26	101.735	29.26	96.0942	29.19	2.5288
29.27	106.862	29.27	98.9191	29.2	3.12143
29.28	112.351	29.28	101.759	29.21	3.67873
29.29	118.133	29.29	104.65	29.22	3.77914
29.3	124.171	29.3	107.607	29.23	4.18736
29.31	130.466	29.31	110.631	29.24	4.76615
29.32	137.018	29.32	113.724	29.25	5.32922
29.33	143.826	29.33	116.883	29.26	5.98835
29.34	150.892	29.34	120.109	29.27	6.44157
29.35	157.9	29.35	123.437	29.28	6.70848
29.36	164.739	29.36	126.881	29.29	7.53812
29.37	171.41	29.37	130.439	29.3	9.54027
29.38	177.913	29.38	134.114	29.31	12.5032
29.39	184.248	29.39	137.902	29.32	15.6171
29.4	190.58	29.4	141.817	29.33	18.1329
29.41	196.946	29.41	145.86	29.34	20.4428
29.42	203.348	29.42	150.031	29.35	22.3762
29.43	209.786	29.43	154.331	29.36	23.1546
29.44	216.258	29.44	158.76	29.37	23.7429
29.45	222.766	29.45	163.317	29.38	25.135
29.46	228.98	29.46	167.7	29.39	26.9507
29.47	234.851	29.47	171.866	29.4	28.5036
29.48	240.381	29.48	175.816	29.41	29.6702
29.49	245.569	29.49	179.548	29.42	30.5563
29.5	250.414	29.5	183.064	29.43	31.2523
29.51	254.882	29.51	186.176	29.44	32.1502
29.52	258.971	29.52	188.875	29.45	33.7323
29.53	262.68	29.53	191.159	29.46	36.0478
29.54	266.01	29.54	193.028	29.47	38.4104
29.55	268.96	29.55	194.483	29.48	41.0454
29.56	271.534	29.56	195.525	29.49	44.3373
29.57	273.961	29.57	196.316	29.5	47.8664
29.58	276.244	29.58	196.856	29.51	51.4053
29.59	278.381	29.59	197.144	29.52	54.8677
29.6	280.372	29.6	197.182	29.53	58.7203
29.61	282.214	29.61	196.988	29.54	63.3729
29.62	283.845	29.62	196.798	29.55	68.2803
29.63	285.266	29.63	196.613	29.56	72.5897
29.64	286.478	29.64	196.432	29.57	76.5834
29.65	287.479	29.65	196.255	29.58	80.93
29.66	288.271	29.66	196.084	29.59	85.3962
29.67	288.872	29.67	195.931	29.6	89.7349
29.68	289.407	29.68	195.884	29.61	94.6226
29.69	289.876	29.69	195.94	29.62	99.6691
29.7	290.28	29.7	196.101	29.63	104.81
29.71	290.619	29.71	196.366	29.64	110.788
29.72	290.884	29.72	196.719	29.65	117.271
29.73	291.046	29.73	197.088	29.66	123.286
29.74	291.106	29.74	197.473	29.67	128.417
29.75	291.065	29.75	197.874	29.68	132.71
29.76	290.922	29.76	198.29	29.69	136.647
29.77	290.676	29.77	198.722	29.7	141.537
29.78	290.32	29.78	199.146	29.71	147.146
29.79	289.832	29.79	199.498	29.72	151.474
29.8	289.213	29.8	199.777	29.73	154.948
29.81	288.461	29.81	199.982	29.74	158.853
29.82	287.578	29.82	200.116	29.75	163.537
29.83	286.582	29.83	200.154	29.76	168.397
29.84	285.514	29.84	200.049	29.77	173.008
29.85	284.371	29.85	199.802	29.78	177.307
29.86	283.154	29.86	199.414	29.79	181.088
29.87	281.863	29.87	198.883	29.8	184.399
29.88	280.5	29.88	198.21	29.81	187.702
29.89	279.102	29.89	197.371	29.82	190.744
29.9	277.726	29.9	196.324	29.83	192.869
29.91	276.374	29.91	195.072	29.84	194.886
29.92	275.044	29.92	193.616	29.85	197.081
29.93	273.738	29.93	191.953	29.86	199.625
29.94	272.356	29.94	190.091	29.87	203.114
29.95	270.793	29.95	188.036	29.88	206.686
29.96	269.049	29.96	185.787	29.89	209.361
29.97	267.124	29.97	183.346	29.9	211.315
29.98	265.015	29.98	180.712	29.91	213.19
29.99	262.726	29.99	177.885	29.92	215.234
30	260.242	30	175.009	29.93	217.272
30.01	257.554	30.01	172.205	29.94	219.05
30.02	254.662	30.02	169.474	29.95	220.366
30.03	251.565	30.03	166.816	29.96	221.322
30.04	248.264	30.04	164.231	29.97	221.793
30.05	244.652	30.05	161.722	29.98	222.043
[truncated: 5,000 more rows]
