# Supplementary material for: Reactive wetting enabled anchoring of non-wettable iron oxide in liquid metal for miniature soft robot
Source: Nat Commun. 2023 Oct 7;14:6276. doi: 10.1038/s41467-023-41920-4 (PMC10560245; doi:10.1038/s41467-023-41920-4)
Supplement: Supplementary file 15 — Source Data [file 41467_2023_41920_MOESM15_ESM.zip › [Fig. 2F] Contact angle.xlsx]

## Sheet: Sheet1
Filter membrane		Fe3O4		5mM		10mM		15mM		20mM		40mM		60mM		80mM		100mM
time (s)	contact angle (°)
0	154.058	0	157.249	0	157.011	0	144.09	0	154.134	0	148.627	0	137.936	0	153.435	0	140.194	0	138.991
1	155.659	1	154.983	0.4	157.011	0.4	144.09	0.4	154.134	0.4	148.627	0.8	137.936	0.4	154.869	0.4	140.194	0.4	138.991
1.2	132.58	1.2	152.65	1	157.011	1	143.531	0.8	154.134	1	148.627	1	139.289	1	154.869	1	140.194	0.8	138.991
1.4	133.409	1.6	151.113	1.04	106.628	1.4	143.531	0.94	154.134	1.2	63.435	1.2	63.435	1.2	60.827	1.04	70.974	1	138.991
1.8	137.507	2	151.26	1.4	106.628	1.6	141.34	1	76.551	1.4	62.447	1.6	62.103	1.4	60.642	1.2	64.687	1.2	136.027
2.2	138.715	2.4	152.176	1.8	108.74	1.8	112.834	1.2	61.477	1.6	61.477	2	56.768	1.8	56.187	1.4	63.812	1.4	70.018
2.6	139.399	2.8	153.869	2.2	110.325	2.2	114.677	1.4	59.381	2	56.611	2.4	53.471	2.2	53.238	1.8	60.489	1.6	68.749
3	139.399	3.2	134.091	2.6	110.325	2.6	118.61	1.6	59.036	2.4	57.2	3.2	65.473	2.4	54.275	2.2	57.319	1.8	67.62
3.8	137	3.6	135	3	112.52	3	119.745	1.8	58.201	2.6	64.44	4	114.305	2.6	54.382	2.6	57.095	2	67.479
4.6	140.134	4	138.918	3.2	113.198	3.4	121.608	2	57.894	2.8	113.839	5.2	114.305	3	59.826	2.8	56.31	2.2	67.62
5.4	140.157	4.4	127.776	3.4	114.785	3.8	122.005	2.2	55.539	3	126.469	6.4	111.161	3.4	73.887	3	60.832	2.4	66.448
6.2	138.576	5.2	135	3.8	129.987	4.2	123.111	2.4	54.782	3.2	127.875	7.6	111.801	3.44	77.471	3.2	58.841	2.6	61.699
7	139.399	5.6	133.409	4.6	131.058	5	124.992	2.6	53.31	3.6	125.655	8	110.136	3.48	90	3.4	57.875	2.8	56.31
8	137.49	6.4	136.975	5.4	131.396	5.8	123.69	2.8	52.883	4	127.694			3.52	90	3.8	59.237	3	54.891
		7.2	138.504	6.2	138.991	6.8	128.66	3	50.528	4.8	125.166			3.56	112.714	4.2	61.294	3.2	53.746
		8	135	7.4	137.793	8	132.683	3.2	50.194	5.6	124.563			3.6	114.944	4.6	70.346	3.24	58.231
				8	137.793			3.4	49.686	6.4	124.824			3.8	112.62	4.8	72.801	3.28	64.231
								3.6	51.766	7.2	124.824			4	120.379	5	74.982	3.32	73.73
								3.8	52.595	8	123.408			4.4	121.827	5.2	81.87	3.36	77.276
								3.84	67.38					4.8	122.735	5.24	86.186	3.4	79.046
								3.88	73.009					5.6	121.264	5.28	86.186	3.44	80.838
								3.92	73.009					6.4	123.69	5.32	95.691	3.48	84.644
								3.96	77.471					7.2	122.735	5.36	99.402	3.52	88.568
								4	80.789					8	121.827	5.4	114.775	3.56	93.082
								4.04	80.789							5.6	120.343	3.6	93.082
								4.08	85.486							6	124.019	3.64	94.378
								4.12	96.009							6.4	119.604	3.68	99.158
								4.16	104.421							7.2	116.053	3.72	103.325
								4.2	108.97							8	117.072	3.76	103.241
								4.24	119.358									3.8	103.627
								4.28	119.358									3.84	103.627
								4.32	120.069									3.88	103.57
								4.36	120.069									3.92	102.724
								4.4	121.185									3.96	100.427
								4.6	127.117									4	102.529
								4.8	126.87									4.2	99.782
								5	131.496									4.4	99.782
								5	131.496									4.6	94.899
								5.4	128.157									5	88.568
								5.8	128.66									5.4	87.879
								6.2	130.914									5.8	92.121
								6.6	129.094									6.2	94.236
								7	131.186									6.6	95.906
								7.4	129.472									7	97.352
								7.8	131.424									7.4	95.356
								8	131.424									7.8	93.691
																		8	91.848
