# Supplementary material for: Reactive wetting enabled anchoring of non-wettable iron oxide in liquid metal for miniature soft robot
Source: Nat Commun. 2023 Oct 7;14:6276. doi: 10.1038/s41467-023-41920-4 (PMC10560245; doi:10.1038/s41467-023-41920-4)
Supplement: Supplementary file 15 — Source Data [file 41467_2023_41920_MOESM15_ESM.zip › [Fig. 3B] ICP-OES for magnetic agent releasing.xlsx]

## Sheet: Sheet1
Fe element concentration	every group was tested for four times	average of every group (mg/L) (n=3)
EGaIn-FPA	5.8523	5.7938
	5.80019
	5.72188
	5.80084
	6.87165	6.94933
	7.04762
	6.9986
	6.87944
	7.10285	7.12735
	7.09161
	7.16257
	7.15237
EGaIn-Fe3O4	28.9767	28.8864
	29.1369
	28.8897
	28.5423
	22.7375	22.5547
	22.3907
	22.6925
	22.3983
	35.6479	36.0473
	36.2617
	36.1123
	36.1674
