# Supplementary material for: Reactive wetting enabled anchoring of non-wettable iron oxide in liquid metal for miniature soft robot
Source: Nat Commun. 2023 Oct 7;14:6276. doi: 10.1038/s41467-023-41920-4 (PMC10560245; doi:10.1038/s41467-023-41920-4)
Supplement: Supplementary file 15 — Source Data [file 41467_2023_41920_MOESM15_ESM.zip › [Fig. 3D] XRD of IMCs.xlsx]

## Sheet: Sheet1
EGaIn-FPA (100mM)		EGaIn-FPA (10mM)		EGaIn
2θ (°)	intensity (a.u.)	2θ (°)	intensity (a.u.)	2θ (°)	intensity (a.u.)
10.01	192.4	10.01	137.041	10	157.561
10.02	178.1	10.02	136.102	10.01	157.288
10.03	163.9	10.03	135.214	10.02	157.016
10.04	171.2	10.04	134.376	10.03	156.744
10.05	180	10.05	133.589	10.04	156.473
10.06	182.7	10.06	132.852	10.05	156.203
10.07	183.6	10.07	132.165	10.06	155.934
10.08	184	10.08	131.53	10.07	155.666
10.09	184	10.09	130.944	10.08	155.398
10.1	184.6	10.1	130.409	10.09	155.131
10.11	186	10.11	129.925	10.1	154.865
10.12	185	10.12	129.491	10.11	154.6
10.13	176.7	10.13	129.108	10.12	154.335
10.14	170.3	10.14	128.775	10.13	154.072
10.15	187.3	10.15	128.492	10.14	153.809
10.16	204.3	10.16	128.26	10.15	153.547
10.17	193.2	10.17	128.079	10.16	153.285
10.18	178.9	10.18	127.948	10.17	153.025
10.19	169.3	10.19	127.868	10.18	152.765
10.2	161.5	10.2	127.838	10.19	152.506
10.21	158.8	10.21	127.858	10.2	152.248
10.22	160.1	10.22	128.138	10.21	151.991
10.23	164.2	10.23	128.433	10.22	151.734
10.24	172.4	10.24	128.654	10.23	151.479
10.25	178.1	10.25	128.867	10.24	151.224
10.26	174	10.26	128.991	10.25	150.97
10.27	170.2	10.27	129.471	10.26	150.716
10.28	175.7	10.28	130.648	10.27	150.464
10.29	181.2	10.29	131.788	10.28	150.212
10.3	180.4	10.3	132.047	10.29	149.961
10.31	178.6	10.31	131.768	10.3	149.711
10.32	175.8	10.32	131.906	10.31	149.461
10.33	172.6	10.33	132.357	10.32	149.213
10.34	175.7	10.34	132.797	10.33	148.965
10.35	184.9	10.35	133.195	10.34	148.718
10.36	186.6	10.36	133.366	10.35	148.472
10.37	173.7	10.37	133.351	10.36	148.226
10.38	162.2	10.38	133.403	10.37	147.982
10.39	157.1	10.39	133.79	10.38	147.738
10.4	152	10.4	134.135	10.39	147.495
10.41	162.5	10.41	134.072	10.4	147.252
10.42	173.1	10.42	133.927	10.41	147.011
10.43	166.3	10.43	134.355	10.42	146.77
10.44	155.7	10.44	135.25	10.43	146.53
10.45	152.6	10.45	136.37	10.44	146.291
10.46	153.5	10.46	137.608	10.45	146.053
10.47	154.2	10.47	138.203	10.46	145.815
10.48	154.7	10.48	138.135	10.47	145.579
10.49	159	10.49	138.495	10.48	145.343
10.5	172.4	10.5	139.465	10.49	145.108
10.51	183.8	10.51	139.859	10.5	144.873
10.52	182.4	10.52	139.148	10.51	144.64
10.53	181.1	10.53	137.847	10.52	144.407
10.54	180.6	10.54	136.531	10.53	144.175
10.55	180.1	10.55	135.382	10.54	143.944
10.56	176.4	10.56	134.539	10.55	143.714
10.57	171.8	10.57	134.014	10.56	143.484
10.58	172.8	10.58	133.65	10.57	143.255
10.59	177.4	10.59	133.456	10.58	143.027
10.6	183.8	10.6	133.177	10.59	142.8
10.61	192.5	10.61	132.799	10.6	142.574
10.62	196.2	10.62	132.216	10.61	142.348
10.63	185.7	10.63	131.41	10.62	142.123
10.64	176.3	10.64	130.558	10.63	141.899
10.65	179.5	10.65	129.87	10.64	141.676
10.66	182.7	10.66	129.374	10.65	141.453
10.67	189.3	10.67	128.932	10.66	141.232
10.68	196.2	10.68	128.458	10.67	141.011
10.69	190.8	10.69	127.961	10.68	140.791
10.7	181.2	10.7	127.551	10.69	140.571
10.71	179.1	10.71	127.49	10.7	140.353
10.72	182.8	10.72	127.772	10.71	140.135
10.73	180.5	10.73	128.145	10.72	139.918
10.74	169	10.74	128.503	10.73	139.702
10.75	161	10.75	128.603	10.74	139.487
10.76	165.6	10.76	128.245	10.75	139.272
10.77	170	10.77	128.211	10.76	139.059
10.78	171	10.78	128.886	10.77	138.846
10.79	171.9	10.79	129.668	10.78	138.633
10.8	182.1	10.8	129.904	10.79	138.422
10.81	193.6	10.81	130.058	10.8	138.212
10.82	190.2	10.82	131.239	10.81	138.002
10.83	180.6	10.83	133.188	10.82	137.793
10.84	173.6	10.84	134.425	10.83	137.585
10.85	169	10.85	134.92	10.84	137.377
10.86	167	10.86	135.506	10.85	137.171
10.87	169.7	10.87	136.199	10.86	136.965
10.88	174.7	10.88	136.855	10.87	136.76
10.89	189.4	10.89	137.298	10.88	136.555
10.9	203.8	10.9	137.169	10.89	136.352
10.91	183.1	10.91	136.357	10.9	136.149
10.92	162.4	10.92	135.628	10.91	135.948
10.93	160.5	10.93	135.902	10.92	135.746
10.94	162.4	10.94	136.822	10.93	135.546
10.95	172.1	10.95	137.634	10.94	135.347
10.96	185.9	10.96	138.274	10.95	135.148
10.97	184.9	10.97	139.232	10.96	134.95
10.98	168.3	10.98	140.381	10.97	134.753
10.99	156.1	10.99	140.702	10.98	134.557
11	153.4	11	140.001	10.99	134.361
11.01	151.7	11.01	139.261	11	134.166
11.02	156.3	11.02	139.025	11.01	133.973
11.03	160.9	11.03	139.062	11.02	133.779
11.04	170.4	11.04	138.953	11.03	133.587
11.05	180	11.05	138.637	11.04	133.395
11.06	171.4	11.06	138.282	11.05	133.205
11.07	158	11.07	137.966	11.06	133.015
11.08	151.6	11.08	137.639	11.07	132.826
11.09	149.3	11.09	137.362	11.08	132.637
11.1	147.2	11.1	137.071	11.09	132.45
11.11	145.3	11.11	136.786	11.1	132.263
11.12	144.5	11.12	136.683	11.11	132.077
11.13	146.3	11.13	136.799	11.12	131.892
11.14	148.5	11.14	136.803	11.13	131.707
11.15	153.1	11.15	136.598	11.14	131.523
11.16	157.7	11.16	136.3	11.15	131.341
11.17	163.1	11.17	135.924	11.16	131.159
11.18	168.7	11.18	135.418	11.17	130.977
11.19	168.6	11.19	134.756	11.18	130.797
11.2	166.8	11.2	134.111	11.19	130.617
11.21	165.7	11.21	134.214	11.2	130.438
11.22	165.3	11.22	134.962	11.21	130.26
11.23	169	11.23	135.384	11.22	130.083
11.24	178.6	11.24	135.322	11.23	129.906
11.25	183.2	11.25	135.28	11.24	129.731
11.26	171.2	11.26	135.306	11.25	129.556
11.27	160	11.27	135.005	11.26	129.382
11.28	159.5	11.28	134.307	11.27	129.208
11.29	159.1	11.29	133.603	11.28	129.036
11.3	169.6	11.3	133.103	11.29	128.864
11.31	181.6	11.31	132.916	11.3	128.693
11.32	177.1	11.32	133.253	11.31	128.523
11.33	166	11.33	134.033	11.32	128.354
11.34	163	11.34	134.909	11.33	128.185
11.35	166.7	11.35	135.83	11.34	128.017
11.36	168.3	11.36	136.859	11.35	127.85
11.37	166.5	11.37	137.954	11.36	127.684
11.38	162.6	11.38	138.692	11.37	127.519
11.39	150.1	11.39	138.907	11.38	127.354
11.4	138.3	11.4	139.27	11.39	127.19
11.41	151.2	11.41	139.919	11.4	127.027
11.42	164.1	11.42	140.296	11.41	126.865
11.43	168.7	11.43	140.022	11.42	126.703
11.44	172	11.44	139.54	11.43	126.543
11.45	168.3	11.45	140.14	11.44	126.383
11.46	161.4	11.46	141.566	11.45	126.224
11.47	161.9	11.47	141.76	11.46	126.066
11.48	169.8	11.48	140.811	11.47	125.908
11.49	174.4	11.49	140.345	11.48	125.751
11.5	172.6	11.5	140.647	11.49	125.595
11.51	171.9	11.51	141.153	11.5	125.44
11.52	177.9	11.52	141.611	11.51	125.286
11.53	183.9	11.53	142.289	11.52	125.132
11.54	176.3	11.54	143.471	11.53	124.98
11.55	168.5	11.55	144.859	11.54	124.828
11.56	164.8	11.56	145.973	11.55	124.677
11.57	162	11.57	146.876	11.56	124.526
11.58	157.2	11.58	147.544	11.57	124.377
11.59	151.2	11.59	148.052	11.58	124.228
11.6	146.1	11.6	148.776	11.59	124.08
11.61	141.9	11.61	149.715	11.6	123.933
11.62	140.6	11.62	150.09	11.61	123.786
11.63	146.1	11.63	149.733	11.62	123.641
11.64	152.5	11.64	149.025	11.63	123.496
11.65	165.4	11.65	148.128	11.64	123.352
11.66	178.3	11.66	147.218	11.65	123.209
11.67	160.8	11.67	146.354	11.66	123.066
11.68	141.4	11.68	145.562	11.67	122.925
11.69	142	11.69	145.141	11.68	122.784
11.7	148.4	11.7	145.077	11.69	122.644
11.71	155.1	11.71	145.304	11.7	122.504
11.72	162	11.72	145.799	11.71	122.366
11.73	164.2	11.73	146.54	11.72	122.228
11.74	160.1	11.74	147.474	11.73	122.091
11.75	155	11.75	148.003	11.74	121.955
11.76	147.2	11.76	147.948	11.75	121.82
11.77	140.4	11.77	147.572	11.76	121.686
11.78	145	11.78	147.089	11.77	121.552
11.79	149.6	11.79	146.232	11.78	121.419
11.8	154.2	11.8	144.72	11.79	121.287
11.81	158.8	11.81	143.032	11.8	121.155
11.82	159	11.82	142.075	11.81	121.025
11.83	157.6	11.83	141.771	11.82	120.895
11.84	162.1	11.84	141.423	11.83	120.766
11.85	171.3	11.85	140.996	11.84	120.638
11.86	177.7	11.86	139.731	11.85	120.511
11.87	179.5	11.87	137.508	11.86	120.384
11.88	177.1	11.88	136.096	11.87	120.258
11.89	158.7	11.89	135.907	11.88	120.133
11.9	141.4	11.9	135.936	11.89	120.009
11.91	151	11.91	135.782	11.9	119.886
11.92	160.7	11.92	135.664	11.91	119.763
11.93	162.4	11.93	135.725	11.92	119.641
11.94	162.9	11.94	135.731	11.93	119.52
11.95	166.5	11.95	135.256	11.94	119.4
11.96	171.6	11.96	134.34	11.95	119.28
11.97	168.3	11.97	133.411	11.96	119.598
11.98	157.2	11.98	132.487	11.97	119.597
11.99	150.8	11.99	131.829	11.98	119.595
12	153.1	12	131.498	11.99	119.684
12.01	155.2	12.01	131.297	12	119.735
12.02	156.6	12.02	131.207	12.01	119.575
12.03	158	12.03	131.079	12.02	119.301
12.04	157.5	12.04	130.592	12.03	119.171
12.05	157.1	12.05	130.096	12.04	119.162
12.06	153.6	12.06	130.359	12.05	119.258
12.07	149.4	12.07	131.329	12.06	119.469
12.08	150.7	12.08	132.687	12.07	119.563
12.09	154.8	12.09	134.357	12.08	119.52
12.1	155	12.1	135.894	12.09	119.238
12.11	150.9	12.11	137.212	12.1	118.701
12.12	149.3	12.12	138.468	12.11	118.138
12.13	153.4	12.13	139.603	12.12	117.645
12.14	156	12.14	140.177	12.13	117.316
12.15	148.7	12.15	139.968	12.14	117.276
12.16	141.3	12.16	139.685	12.15	117.397
12.17	150.7	12.17	139.873	12.16	117.416
12.18	160.8	12.18	140.245	12.17	117.361
12.19	155.4	12.19	140.369	12.18	117.135
12.2	145.8	12.2	140.318	12.19	116.743
12.21	147.9	12.21	139.992	12.2	116.764
12.22	157.6	12.22	139.432	12.21	117.285
12.23	159.4	12.23	138.688	12.22	117.701
12.24	151.1	12.24	137.721	12.23	117.793
12.25	145.5	12.25	136.363	12.24	117.771
12.26	147.3	12.26	134.529	12.25	117.776
12.27	150.2	12.27	133.075	12.26	117.806
12.28	163.1	12.28	132.598	12.27	117.822
12.29	175.9	12.29	132.684	12.28	117.881
12.3	178.3	12.3	132.907	12.29	118.044
12.31	179.6	12.31	133.157	12.3	118.273
12.32	173.8	12.32	133.143	12.31	118.29
12.33	165.5	12.33	132.943	12.32	118.113
12.34	160.7	12.34	132.725	12.33	118.071
12.35	158.4	12.35	132.547	12.34	118.209
12.36	159	12.36	132.748	12.35	118.278
12.37	164.1	12.37	133.375	12.36	118.183
12.38	165.4	12.38	134.175	12.37	118.036
12.39	153.9	12.39	135.075	12.38	117.957
12.4	143.2	12.4	136.091	12.39	117.974
12.41	146.9	12.41	137.235	12.4	118.093
12.42	150.6	12.42	138.31	12.41	118.305
12.43	152.6	12.43	139.227	12.42	118.512
12.44	154.5	12.44	140.271	12.43	118.695
12.45	156	12.45	141.568	12.44	118.77
12.46	157.4	12.46	143.028	12.45	118.734
12.47	154.6	12.47	144.283	12.46	118.495
12.48	148.1	12.48	145.255	12.47	118.012
12.49	146.5	12.49	146.426	12.48	117.518
12.5	153.4	12.5	147.778	12.49	117.151
12.51	157.7	12.51	149.111	12.5	116.793
12.52	150.8	12.52	150.333	12.51	116.477
12.53	144	12.53	151.227	12.52	116.239
12.54	141.2	12.54	151.593	12.53	116.03
12.55	138.4	12.55	151.567	12.54	115.826
12.56	143.4	12.56	151.243	12.55	115.536
12.57	149.8	12.57	150.603	12.56	115.199
12.58	151.4	12.58	149.894	12.57	115.073
12.59	150.5	12.59	149.043	12.58	115.167
12.6	148.2	12.6	147.627	12.59	115.325
12.61	144.5	12.61	145.686	12.6	115.571
12.62	143	12.62	143.925	12.61	115.757
12.63	146.2	12.63	142.515	12.62	115.838
12.64	148.5	12.64	141.111	12.63	115.865
12.65	144.8	12.65	139.644	12.64	115.814
12.66	141.1	12.66	138.603	12.65	115.803
12.67	145.5	12.67	138.209	12.66	116.071
12.68	150.1	12.68	138.04	12.67	116.528
12.69	149.9	12.69	137.836	12.68	116.633
12.7	148.5	12.7	137.497	12.69	116.388
12.71	158.4	12.71	136.445	12.7	116.168
12.72	174.9	12.72	134.824	12.71	115.974
12.73	172.8	12.73	133.64	12.72	115.89
12.74	147.9	12.74	132.957	12.73	115.941
12.75	133.2	12.75	132.4	12.74	116.026
12.76	144.7	12.76	131.908	12.75	116.067
12.77	154.9	12.77	131.255	12.76	116.034
12.78	153.5	12.78	130.402	12.77	115.823
12.79	152.1	12.79	129.678	12.78	115.464
12.8	144.7	12.8	129.451	12.79	115.187
12.81	136.9	12.81	129.554	12.8	114.965
12.82	145.8	12.82	129.657	12.81	114.594
12.83	160.1	12.83	129.666	12.82	114.079
12.84	159.8	12.84	129.344	12.83	113.594
12.85	149.2	12.85	128.748	12.84	113.133
12.86	141.9	12.86	128.723	12.85	112.938
12.87	139.1	12.87	129.371	12.86	113.07
12.88	136.8	12.88	130.018	12.87	113.271
12.89	135.9	12.89	130.557	12.88	113.447
12.9	134.8	12.9	131.003	12.89	113.507
12.91	131.1	12.91	131.383	12.9	113.278
12.92	127.4	12.92	131.671	12.91	112.86
12.93	139.7	12.93	131.872	12.92	112.537
12.94	154	12.94	131.965	12.93	112.301
12.95	153.4	12.95	131.65	12.94	112.059
12.96	146.9	12.96	131.101	12.95	111.8
12.97	139.7	12.97	130.922	12.96	111.676
12.98	131.9	12.98	131.107	12.97	111.681
12.99	132.5	12.99	131.114	12.98	111.595
13	147.2	13	130.85	12.99	111.293
13.01	156.2	13.01	130.728	13	110.915
13.02	141.9	13.02	130.796	13.01	110.646
13.03	128.2	13.03	130.962	13.02	110.486
13.04	137.4	13.04	131.264	13.03	110.331
13.05	146.6	13.05	131.596	13.04	110.12
13.06	151.1	13.06	131.887	13.05	109.824
13.07	154.8	13.07	132.167	13.06	109.454
13.08	151.9	13.08	132.234	13.07	109.412
13.09	146	13.09	132.078	13.08	109.724
13.1	145.1	13.1	131.242	13.09	109.786
13.11	149.2	13.11	129.786	13.1	109.448
13.12	150.5	13.12	129.68	13.11	109.11
13.13	145.9	13.13	131.16	13.12	108.944
13.14	142.4	13.14	132.414	13.13	108.83
13.15	145.2	13.15	132.678	13.14	108.712
13.16	148	13.16	132.634	13.15	108.637
13.17	139.8	13.17	132.799	13.16	108.622
13.18	131.5	13.18	133.192	13.17	108.645
13.19	134.5	13.19	133.771	13.18	108.486
13.2	140	13.2	134.424	13.19	108.151
13.21	134	13.21	135.049	13.2	107.924
13.22	121.6	13.22	135.611	13.21	107.836
13.23	120.4	13.23	136.536	13.22	107.762
13.24	131.9	13.24	137.772	13.23	107.649
13.25	142	13.25	138.98	13.24	107.414
13.26	148.9	13.26	140.067	13.25	107.004
13.27	152.5	13.27	140.599	13.26	106.782
13.28	131.8	13.28	140.392	13.27	107.176
13.29	111.1	13.29	139.987	13.28	107.829
13.3	114.4	13.3	139.914	13.29	107.961
13.31	119	13.31	140.049	13.3	107.666
13.32	133.2	13.32	140.255	13.31	107.403
13.33	150.2	13.33	140.412	13.32	107.184
13.34	152.3	13.34	140.256	13.33	106.842
13.35	144.5	13.35	139.821	13.34	106.394
13.36	137.1	13.36	139.509	13.35	106.077
13.37	130.2	13.37	139.414	13.36	105.929
13.38	127.8	13.38	139.529	13.37	105.936
13.39	138.8	13.39	139.926	13.38	106.058
13.4	149.3	13.4	139.961	13.39	106.118
13.41	152.5	13.41	139.193	13.4	105.939
13.42	155.7	13.42	138.163	13.41	105.633
13.43	152.7	13.43	137.5	13.42	105.58
13.44	149	13.44	137.071	13.43	105.75
13.45	148.7	13.45	136.656	13.44	105.896
13.46	149.6	13.46	136.202	13.45	106.001
13.47	151.3	13.47	136.113	13.46	106.098
13.48	153.6	13.48	136.293	13.47	106.163
13.49	152.7	13.49	136.505	13.48	106.23
13.5	146.7	13.5	136.755	13.49	106.338
13.51	141.7	13.51	137.408	13.5	106.355
13.52	140.3	13.52	138.686	13.51	106.162
13.53	138.8	13.53	139.496	13.52	105.849
13.54	134.2	13.54	139.381	13.53	105.501
13.55	129.6	13.55	139.022	13.54	105.137
13.56	127.4	13.56	138.848	13.55	104.953
13.57	125.6	13.57	138.861	13.56	104.947
13.58	127.2	13.58	139.317	13.57	104.892
13.59	130.5	13.59	140.167	13.58	104.762
13.6	134.6	13.6	141.156	13.59	104.57
13.61	139.7	13.61	142.28	13.6	104.345
13.62	144.9	13.62	142.997	13.61	104.325
13.63	150.4	13.63	143.274	13.62	104.592
13.64	155.4	13.64	143.328	13.63	104.872
13.65	157.7	13.65	143.271	13.64	104.908
13.66	160	13.66	143.143	13.65	104.798
13.67	152.2	13.67	142.84	13.66	104.838
13.68	144.3	13.68	142.616	13.67	104.99
13.69	140.3	13.69	142.658	13.68	104.717
13.7	137.1	13.7	142.864	13.69	104.028
13.71	139	13.71	142.924	13.7	103.504
13.72	143.6	13.72	142.834	13.71	103.225
13.73	145.6	13.73	142.798	13.72	103.068
13.74	144.6	13.74	142.776	13.73	102.978
13.75	143.9	13.75	142.458	13.74	102.955
13.76	143.4	13.76	141.764	13.75	102.965
13.77	141.3	13.77	141.173	13.76	102.883
13.78	128.9	13.78	140.921	13.77	102.632
13.79	116.5	13.79	140.419	13.78	102.267
13.8	121.7	13.8	139.176	13.79	101.868
13.81	127.7	13.81	137.945	13.8	101.403
13.82	138.4	13.82	137.916	13.81	101.091
13.83	150.4	13.83	138.798	13.82	100.925
13.84	149.9	13.84	139.379	13.83	100.761
13.85	141.6	13.85	139.742	13.84	100.562
13.86	140.2	13.86	140.451	13.85	100.289
13.87	147.6	13.87	141.528	13.86	99.9344
13.88	152.5	13.88	142.173	13.87	99.6443
13.89	150.7	13.89	142.173	13.88	99.524
13.9	148.7	13.9	142.107	13.89	99.5414
13.91	146	13.91	142.119	13.9	99.5914
13.92	143.2	13.92	142.068	13.91	99.6158
13.93	142.6	13.93	141.803	13.92	99.6136
13.94	142.1	13.94	141.365	13.93	99.596
13.95	138.6	13.95	140.971	13.94	99.5413
13.96	134	13.96	140.706	13.95	99.4558
13.97	132.5	13.97	140.594	13.96	99.3875
13.98	133.4	13.98	140.661	13.97	99.3949
13.99	136.2	13.99	140.759	13.98	99.4614
14	141.7	14	140.815	13.99	99.5734
14.01	146.4	14.01	141.072	14	99.5469
14.02	148.3	14.02	141.47	14.01	99.3091
14.03	148.9	14.03	142.06	14.02	99.0491
14.04	129.6	14.04	142.765	14.03	98.9995
14.05	110.3	14.05	143.185	14.04	99.0726
14.06	126.3	14.06	142.98	14.05	99.0396
14.07	147	14.07	142.266	14.06	98.8995
14.08	143.5	14.08	141.227	14.07	98.8268
14.09	130.2	14.09	139.954	14.08	98.8181
14.1	126.5	14.1	139.117	14.09	98.6964
14.11	131.1	14.11	138.673	14.1	98.3963
14.12	135	14.12	138.26	14.11	97.9499
14.13	137.8	14.13	137.842	14.12	97.4301
14.14	139.6	14.14	137.211	14.13	96.9506
14.15	137.3	14.15	136.337	14.14	96.5023
14.16	135	14.16	135.514	14.15	96.0855
14.17	131.7	14.17	134.848	14.16	95.8255
14.18	128.5	14.18	134.171	14.17	95.6739
14.19	132.3	14.19	133.322	14.18	95.5343
14.2	137.3	14.2	132.532	14.19	95.4019
14.21	138.7	14.21	132.22	14.2	95.2303
14.22	138.2	14.22	132.28	14.21	94.9862
14.23	135.9	14.23	132.311	14.22	94.6096
14.24	131.8	14.24	132.208	14.23	94.1352
14.25	130.6	14.25	132.823	14.24	93.7669
14.26	135.7	14.26	134.181	14.25	93.6027
14.27	139.1	14.27	135.412	14.26	93.5418
14.28	133.1	14.28	136.174	14.27	93.402
14.29	127.1	14.29	136.79	14.28	93.2013
14.3	131.9	14.3	137.561	14.29	93.0392
14.31	137	14.31	138.426	14.3	92.9364
14.32	139.8	14.32	139.274	14.31	92.9016
14.33	142.1	14.33	140.147	14.32	92.9306
14.34	143.6	14.34	140.605	14.33	92.8379
14.35	144.5	14.35	140.78	14.34	92.6326
14.36	146.9	14.36	141.288	14.35	92.5036
14.37	151	14.37	142.123	14.36	92.474
14.38	150.8	14.38	143.008	14.37	92.4608
14.39	139.2	14.39	143.835	14.38	92.4126
14.4	129.7	14.4	144.457	14.39	92.3694
14.41	136.1	14.41	144.922	14.4	92.4224
14.42	142.6	14.42	145.131	14.41	92.5933
14.43	143.4	14.43	145.014	14.42	92.7262
14.44	143.9	14.44	144.553	14.43	92.7533
14.45	142.9	14.45	143.396	14.44	92.7193
14.46	141.6	14.46	141.781	14.45	92.6136
14.47	141.8	14.47	141.049	14.46	92.3473
14.48	143.2	14.48	141.074	14.47	91.8695
14.49	143.8	14.49	141.3	14.48	91.4375
14.5	143.3	14.5	141.667	14.49	91.155
14.51	142.1	14.51	141.358	14.5	90.9702
14.52	138.4	14.52	140.211	14.51	90.897
14.53	135.1	14.53	138.796	14.52	90.8406
14.54	136.5	14.54	137.42	14.53	90.645
14.55	137.9	14.55	136.028	14.54	90.3707
14.56	140.5	14.56	134.561	14.55	90.2031
14.57	143.2	14.57	133.178	14.56	90.1371
14.58	140.3	14.58	132.234	14.57	90.1736
14.59	135.3	14.59	131.726	14.58	90.3193
14.6	135	14.6	131.688	14.59	90.3815
14.61	138.7	14.61	132.116	14.6	90.3437
14.62	141	14.62	132.902	14.61	90.1579
14.63	141	14.63	134.05	14.62	89.8285
14.64	141.4	14.64	134.899	14.63	89.5323
14.65	143.2	14.65	135.28	14.64	89.3454
14.66	145.1	14.66	135.228	14.65	89.1592
14.67	149.7	14.67	134.843	14.66	88.9407
14.68	154.3	14.68	134.471	14.67	88.7056
14.69	144	14.69	134.435	14.68	88.3589
14.7	131.1	14.7	134.538	14.69	87.9324
14.71	127.3	14.71	134.453	14.7	87.7968
14.72	127.8	14.72	134.121	14.71	87.9857
14.73	128.7	14.73	134.088	14.72	88.1795
14.74	130.1	14.74	134.236	14.73	88.3122
14.75	133.3	14.75	134.439	14.74	88.4632
14.76	140.2	14.76	134.686	14.75	88.6947
14.77	144	14.77	134.469	14.76	88.8895
14.78	131.5	14.78	133.808	14.77	88.9802
14.79	119.1	14.79	133.097	14.78	89.0759
14.8	122.6	14.8	132.46	14.79	89.2767
14.81	126.3	14.81	132.023	14.8	89.5252
14.82	131.1	14.82	132.291	14.81	89.5534
14.83	136.2	14.83	132.947	14.82	89.3825
14.84	135	14.84	132.741	14.83	89.2342
14.85	130.4	14.85	131.961	14.84	89.1229
14.86	130.2	14.86	132.248	14.85	88.9106
14.87	134.8	14.87	133.722	14.86	88.5601
14.88	136.2	14.88	134.768	14.87	88.3334
14.89	130.2	14.89	135.118	14.88	88.4287
14.9	126.8	14.9	135.03	14.89	88.7292
14.91	141.5	14.91	134.486	14.9	89.0669
14.92	156.3	14.92	134.009	14.91	89.3437
14.93	145.2	14.93	134.042	14.92	89.3747
14.94	132.8	14.94	134.484	14.93	89.2115
14.95	132.9	14.95	135.303	14.94	89.2523
14.96	136.5	14.96	136.439	14.95	89.5048
14.97	135.5	14.97	137.55	14.96	89.5383
14.98	131.4	14.98	138.629	14.97	89.3209
14.99	129.4	14.99	139.869	14.98	89.0054
15	130.3	15	141.206	14.99	88.6525
15.01	130.3	15.01	142.282	15	88.4089
15.02	127.5	15.02	142.921	15.01	88.3769
15.03	124.5	15.03	142.85	15.02	88.5524
15.04	118.5	15.04	141.848	15.03	88.9454
15.05	112.5	15.05	140.645	15.04	89.4499
15.06	122.9	15.06	139.983	15.05	89.7059
15.07	134.9	15.07	139.707	15.06	89.6987
15.08	136	15.08	139.47	15.07	89.3727
15.09	133.2	15.09	139.309	15.08	88.7311
15.1	132.8	15.1	139.529	15.09	88.2561
15.11	134.2	15.11	140.072	15.1	87.9882
15.12	132.8	15.12	140.525	15.11	87.7763
15.13	127.3	15.13	140.845	15.12	87.5397
15.14	121.9	15.14	140.54	15.13	87.3116
15.15	116.8	15.15	139.499	15.14	87.1894
15.16	112.2	15.16	138.622	15.15	87.1466
15.17	117.8	15.17	138.291	15.16	87.0292
15.18	123.3	15.18	138.074	15.17	86.831
15.19	125.2	15.19	137.447	15.18	86.6338
15.2	126.6	15.2	136.755	15.19	86.4555
15.21	120.9	15.21	136.847	15.2	86.279
15.22	112.2	15.22	137.449	15.21	86.0982
15.23	114.3	15.23	137.7	15.22	85.9767
15.24	126.2	15.24	137.474	15.23	85.9238
15.25	135	15.25	137.241	15.24	85.8787
15.26	137.7	15.26	137.065	15.25	85.8324
15.27	139.6	15.27	136.711	15.26	85.6837
15.28	137.3	15.28	136.3	15.27	85.3245
15.29	135	15.29	135.73	15.28	84.8697
15.3	129.9	15.3	134.777	15.29	84.6244
15.31	124.9	15.31	133.778	15.3	84.6012
15.32	114.4	15.32	133.156	15.31	84.573
15.33	102.9	15.33	132.873	15.32	84.5414
15.34	110.8	15.34	132.872	15.33	84.5654
15.35	128.7	15.35	133.078	15.34	84.6704
15.36	137.3	15.36	132.847	15.35	84.5479
15.37	136	15.37	132.194	15.36	84.1466
15.38	137.1	15.38	132.284	15.37	83.7619
15.39	144.1	15.39	133.283	15.38	83.5522
15.4	149.4	15.4	133.957	15.39	83.5084
15.41	145.3	15.41	133.719	15.4	83.5625
15.42	141.1	15.42	133.05	15.41	83.6244
15.43	137	15.43	132.389	15.42	83.4346
15.44	132.9	15.44	131.927	15.43	83.0403
15.45	132	15.45	131.77	15.44	82.8635
15.46	132	15.46	131.82	15.45	82.8947
15.47	130.6	15.47	131.822	15.46	82.8738
15.48	128.3	15.48	131.779	15.47	82.7434
15.49	128.4	15.49	131.635	15.48	82.7195
15.5	131.7	15.5	131.439	15.49	82.9134
15.51	132	15.51	131.091	15.5	82.9681
15.52	124.6	15.52	130.622	15.51	82.5993
15.53	118	15.53	130.485	15.52	82.0847
15.54	118	15.54	130.858	15.53	81.8452
15.55	118	15.55	131.508	15.54	81.8157
15.56	127.8	15.56	132.225	15.55	81.7484
15.57	138.4	15.57	132.801	15.56	81.6657
15.58	133	15.58	132.782	15.57	81.5486
15.59	122.5	15.59	132.397	15.58	81.4051
15.6	122.3	15.6	132.217	15.59	81.2066
15.61	129.6	15.61	132.285	15.6	81.0177
15.62	131	15.62	132.571	15.61	80.9281
15.63	123.7	15.63	133.01	15.62	80.947
15.64	120	15.64	133.049	15.63	80.8991
15.65	128.8	15.65	132.419	15.64	80.675
15.66	136.9	15.66	131.899	15.65	80.3964
15.67	134.6	15.67	131.848	15.66	80.1802
15.68	132.3	15.68	131.734	15.67	80.0219
15.69	122.6	15.69	131.064	15.68	79.9372
15.7	112	15.7	130.132	15.69	79.932
15.71	113.3	15.71	129.467	15.7	80.0746
15.72	119.2	15.72	129.049	15.71	80.3651
15.73	121.8	15.73	128.109	15.72	80.6368
15.74	121.3	15.74	126.778	15.73	80.8486
15.75	123.4	15.75	125.54	15.74	80.826
15.76	129.8	15.76	124.499	15.75	80.5206
15.77	135.4	15.77	124.198	15.76	80.283
15.78	137.2	15.78	124.775	15.77	80.4484
15.79	138.9	15.79	125.322	15.78	80.8148
15.8	133.4	15.8	125.347	15.79	80.9674
15.81	127.9	15.81	125.305	15.8	80.9158
15.82	128.2	15.82	125.502	15.81	80.6844
15.83	129.5	15.83	125.823	15.82	80.2894
15.84	129.1	15.84	126.228	15.83	80.0432
15.85	127.7	15.85	126.684	15.84	79.9629
15.86	124.7	15.86	127.066	15.85	79.9142
15.87	120.1	15.87	127.396	15.86	79.8206
15.88	118.3	15.88	127.998	15.87	79.6066
15.89	122.5	15.89	128.918	15.88	79.2131
15.9	124.9	15.9	130.074	15.89	78.7411
15.91	118	15.91	131.348	15.9	78.3724
15.92	111.1	15.92	132.503	15.91	78.1658
15.93	114.6	15.93	133.393	15.92	78.1238
15.94	118.3	15.94	134.074	15.93	78.2135
15.95	114.9	15.95	134.887	15.94	78.3744
15.96	109.9	15.96	135.638	15.95	78.6026
15.97	115	15.97	135.495	15.96	78.5814
15.98	126	15.98	134.627	15.97	78.272
15.99	136.4	15.99	133.784	15.98	77.9904
16	146.1	16	133.101	15.99	77.8163
16.01	149.7	16.01	132.771	16	77.7895
16.02	138.2	16.02	132.904	16.01	77.986
16.03	127.6	16.03	132.827	16.02	78.32
16.04	123.9	16.04	132.281	16.03	78.6916
16.05	120.2	16.05	131.45	16.04	79.0173
16.06	127.3	16.06	130.378	16.05	79.0604
16.07	135.2	16.07	129.023	16.06	78.846
16.08	129.2	16.08	127.302	16.07	78.8102
16.09	119.1	16.09	125.323	16.08	78.9488
16.1	121.3	16.1	123.51	16.09	79.2474
16.11	131.9	16.11	121.834	16.1	79.6524
16.12	136.5	16.12	120.333	16.11	79.819
16.13	132.8	16.13	118.951	16.12	79.7004
16.14	129.4	16.14	118.03	16.13	79.5503
16.15	127.1	16.15	117.607	16.14	79.498
16.16	125.5	16.16	117.545	16.15	79.4056
16.17	132.4	16.17	117.955	16.16	79.0512
16.18	139.3	16.18	118.597	16.17	78.4975
16.19	137.1	16.19	119.206	16.18	77.908
16.2	133.9	16.2	119.717	16.19	77.2932
16.21	131	16.21	119.895	16.2	76.8479
16.22	128.2	16.22	119.889	16.21	76.5826
16.23	128.8	16.23	120.563	16.22	76.4772
16.24	132	16.24	121.839	16.23	76.5198
16.25	131.2	16.25	122.834	16.24	76.5342
16.26	123.8	16.26	123.442	16.25	76.4854
16.27	116.2	16.27	124.262	16.26	76.4618
16.28	107.5	16.28	125.466	16.27	76.5081
16.29	99.4	16.29	126.317	16.28	76.5018
16.3	110.9	16.3	126.37	16.29	76.1757
16.31	122.4	16.31	126.179	16.3	75.5707
16.32	134.3	16.32	126.495	16.31	75.0077
16.33	146.3	16.33	127.327	16.32	74.4978
16.34	139.6	16.34	128.802	16.33	74.2218
16.35	124.4	16.35	130.656	16.34	74.1846
16.36	121	16.36	131.53	16.35	74.0865
16.37	128.8	16.37	131.397	16.36	73.8459
16.38	135.3	16.38	131.164	16.37	73.7808
16.39	138.9	16.39	130.991	16.38	74.0706
16.4	140.6	16.4	131.097	16.39	74.4796
16.41	132.3	16.41	131.69	16.4	74.7208
16.42	124.1	16.42	132.283	16.41	74.7523
16.43	131.8	16.43	132.486	16.42	74.6547
16.44	139.6	16.44	132.336	16.43	74.4735
16.45	133.8	16.45	131.876	16.44	74.3878
16.46	125.1	16.46	131.245	16.45	74.4025
16.47	119.6	16.47	130.85	16.46	74.4024
16.48	115.9	16.48	130.719	16.47	74.3591
16.49	113.1	16.49	130.935	16.48	74.2382
16.5	111.3	16.5	131.514	16.49	74.0151
16.51	110	16.51	132.293	16.5	73.8456
16.52	110	16.52	133.248	16.51	73.8868
16.53	112.5	16.53	133.895	16.52	73.9946
16.54	131.8	16.54	133.983	16.53	73.9218
16.55	151.1	16.55	133.843	16.54	73.7311
16.56	138.4	16.56	133.651	16.55	73.586
16.57	124.1	16.57	133.281	16.56	73.4351
16.58	131.8	16.58	132.663	16.57	73.1857
16.59	145.6	16.59	131.82	16.58	72.8277
16.6	137.9	16.6	130.992	16.59	72.5673
16.61	116.2	16.61	130.19	16.6	72.4132
16.62	105	16.62	129.236	16.61	72.2815
16.63	107.3	16.63	128.226	16.62	72.1492
16.64	113	16.64	126.909	16.63	71.9847
16.65	128.1	16.65	125.346	16.64	71.7858
16.66	140.6	16.66	124.07	16.65	71.5659
16.67	124	16.67	123.285	16.66	71.3395
16.68	107.4	16.68	122.599	16.67	71.1839
16.69	111.9	16.69	121.568	16.68	71.2714
16.7	118.3	16.7	120.654	16.69	71.5597
16.71	128.9	16.71	120.77	16.7	71.6058
16.72	140.8	16.72	121.672	16.71	71.4106
16.73	146	16.73	122.67	16.72	71.2199
16.74	146	16.74	123.595	16.73	71.0642
16.75	139.3	16.75	123.696	16.74	70.9881
16.76	122.3	16.76	122.83	16.75	71.0199
16.77	110.7	16.77	121.881	16.76	71.0963
16.78	118.5	16.78	121.062	16.77	71.1328
16.79	126.4	16.79	120.681	16.78	71.1067
16.8	134.7	16.8	120.988	16.79	71.0078
16.81	143	16.81	121.362	16.8	70.8797
16.82	140.4	16.82	121.071	16.81	70.785
16.83	136.2	16.83	120.417	16.82	70.7049
16.84	130.8	16.84	120.114	16.83	70.5269
16.85	124.8	16.85	120.16	16.84	70.2365
16.86	121.8	16.86	120.424	16.85	69.9401
16.87	121.3	16.87	120.924	16.86	69.6797
16.88	121.3	16.88	121.526	16.87	69.3908
16.89	122.2	16.89	122.209	16.88	69.0341
16.9	123.6	16.9	122.721	16.89	68.7419
16.91	126.8	16.91	122.951	16.9	68.6344
16.92	130	16.92	122.833	16.91	68.5854
16.93	128.1	16.93	122.354	16.92	68.4718
16.94	126.3	16.94	121.615	16.93	68.3598
16.95	127.5	16.95	120.649	16.94	68.4654
16.96	129.4	16.96	119.608	16.95	68.769
16.97	128.8	16.97	118.816	16.96	68.9887
16.98	126.9	16.98	118.273	16.97	69.1096
16.99	124.7	16.99	118.003	16.98	68.9833
17	121.9	17	117.957	16.99	68.6101
17.01	120.9	17.01	118.062	17	68.2319
17.02	123.6	17.02	118.233	17.01	67.9288
17.03	126.7	17.03	118.65	17.02	67.6815
17.04	131.3	17.04	119.26	17.03	67.543
17.05	135.9	17.05	119.831	17.04	67.4567
17.06	131.1	17.06	120.236	17.05	67.2887
17.07	126	17.07	120.392	17.06	67.0664
17.08	128.7	17.08	120.152	17.07	66.8342
17.09	133.3	17.09	119.808	17.08	66.5999
17.1	139	17.1	120.519	17.09	66.5044
17.11	145.4	17.11	122.103	17.1	66.553
17.12	147.8	17.12	123.334	17.11	66.563
17.13	145	17.13	124.086	17.12	66.5307
17.14	142.9	17.14	124.329	17.13	66.4166
17.15	142.4	17.15	124.012	17.14	66.1323
17.16	142.4	17.16	123.989	17.15	65.829
17.17	146.6	17.17	124.616	17.16	65.8146
17.18	150.7	17.18	125.593	17.17	65.9486
17.19	146.7	17.19	126.618	17.18	65.7987
17.2	142.1	17.2	127.477	17.19	65.4099
17.21	140	17.21	127.865	17.2	65.1588
17.22	138.6	17.22	127.948	17.21	65.0549
17.23	135.3	17.23	128.25	17.22	65.0839
17.24	130.7	17.24	128.778	17.23	65.2611
17.25	126.5	17.25	128.999	17.24	65.4252
17.26	122.8	17.26	128.887	17.25	65.5301
17.27	118.9	17.27	128.735	17.26	65.5521
17.28	114.3	17.28	128.602	17.27	65.5054
17.29	110.3	17.29	128.38	17.28	65.4122
17.3	115.9	17.3	128.002	17.29	65.289
17.31	121.4	17.31	127.709	17.3	65.1462
17.32	122.8	17.32	127.777	17.31	65.0769
17.33	123.7	17.33	128.009	17.32	65.0657
17.34	122	17.34	127.879	17.33	64.8123
17.35	119.3	17.35	127.512	17.34	64.3159
17.36	120	17.36	127.001	17.35	63.8441
17.37	123.7	17.37	126.471	17.36	63.4415
17.38	125.7	17.38	126.231	17.37	63.2
17.39	124.7	17.39	126.37	17.38	63.1371
17.4	123	17.4	126.616	17.39	63.1012
17.41	117.9	17.41	126.881	17.4	62.9707
17.42	113.2	17.42	126.701	17.41	62.7925
17.43	122.9	17.43	125.716	17.42	62.6976
17.44	132.5	17.44	124.344	17.43	62.6709
17.45	136.3	17.45	123.095	17.44	62.5849
17.46	139.1	17.46	122.017	17.45	62.422
17.47	129.7	17.47	121.229	17.46	62.3325
17.48	114.6	17.48	120.788	17.47	62.3513
17.49	109.1	17.49	120.619	17.48	62.4346
17.5	113.2	17.5	120.765	17.49	62.5231
17.51	120.1	17.51	120.376	17.5	62.5502
17.52	132.5	17.52	119.365	17.51	62.5088
17.53	142.1	17.53	118.61	17.52	62.3912
17.54	136.6	17.54	118.39	17.53	62.2126
17.55	131.1	17.55	118.509	17.54	62.005
17.56	132.8	17.56	118.759	17.55	61.8115
17.57	134.6	17.57	118.965	17.56	61.5539
17.58	129.8	17.58	119.063	17.57	61.162
17.59	123.3	17.59	119.059	17.58	60.6672
17.6	122.2	17.6	118.936	17.59	60.6901
17.61	124	17.61	118.73	17.6	61.2507
17.62	125.4	17.62	118.614	17.61	61.6503
17.63	126.3	17.63	118.611	17.62	61.7293
17.64	127.5	17.64	118.681	17.63	61.6066
17.65	129.4	17.65	118.819	17.64	61.2971
17.66	131.1	17.66	119.242	17.65	60.986
17.67	132	17.67	120.04	17.66	60.9265
17.68	132.9	17.68	120.823	17.67	61.034
17.69	139.9	17.69	121.167	17.68	60.9674
17.7	147.3	17.7	121.332	17.69	60.7426
17.71	135.9	17.71	122.009	17.7	60.9533
17.72	118.9	17.72	122.945	17.71	61.5959
17.73	116.7	17.73	123.481	17.72	61.8689
17.74	124.5	17.74	123.586	17.73	61.6935
17.75	131.3	17.75	123.117	17.74	61.4839
17.76	136.9	17.76	122.132	17.75	61.3779
17.77	138.9	17.77	121.46	17.76	61.352
17.78	130.7	17.78	121.398	17.77	61.3683
17.79	123.4	17.79	121.49	17.78	61.3347
17.8	128.4	17.8	121.537	17.79	61.1641
17.81	133.5	17.81	121.417	17.8	60.9229
17.82	128.2	17.82	120.979	17.81	60.8171
17.83	121.7	17.83	120.409	17.82	60.8387
17.84	126.4	17.84	119.884	17.83	60.7793
17.85	135.1	17.85	119.404	17.84	60.6446
17.86	134.9	17.86	119.008	17.85	60.6731
17.87	127.5	17.87	118.651	17.86	60.8675
17.88	124.8	17.88	118.311	17.87	60.9378
17.89	129.4	17.89	117.928	17.88	60.7542
17.9	133.5	17.9	117.589	17.89	60.5095
17.91	135.8	17.91	117.269	17.9	60.3648
17.92	138.4	17.92	116.888	17.91	60.3035
17.93	148	17.93	116.353	17.92	60.2788
17.94	157.7	17.94	115.706	17.93	60.2745
17.95	150.3	17.95	115.243	17.94	60.1992
17.96	140.1	17.96	115.002	17.95	60.0545
17.97	139.5	17.97	114.92	17.96	59.9417
17.98	143.2	17.98	114.973	17.97	59.8696
17.99	143.8	17.99	115.323	17.98	59.7523
18	141.5	18	115.895	17.99	59.5931
18.01	135.9	18.01	116.363	18	59.5296
18.02	123.9	18.02	116.67	18.01	59.5738
18.03	115.4	18.03	117.044	18.02	59.6302
18.04	123.7	18.04	117.635	18.03	59.6445
18.05	132	18.05	118.246	18.04	59.7152
18.06	130.2	18.06	118.683	18.05	59.9297
18.07	128.3	18.07	119.132	18.06	60.2387
18.08	127.6	18.08	120.162	18.07	60.4132
18.09	127.2	18.09	121.701	18.08	60.459
18.1	129.4	18.1	123.031	18.09	60.4272
18.11	133.1	18.11	124.152	18.1	60.3373
18.12	133.7	18.12	124.608	18.11	60.4108
18.13	130.9	18.13	124.36	18.12	60.7107
18.14	127	18.14	123.942	18.13	61.0611
18.15	120.6	18.15	123.372	18.14	61.3771
18.16	115.4	18.16	122.877	18.15	61.5882
18.17	118.6	18.17	122.444	18.16	61.6306
18.18	121.9	18.18	121.888	18.17	61.5947
18.19	124.2	18.19	121.242	18.18	61.6959
18.2	126.5	18.2	120.564	18.19	61.9049
18.21	124.5	18.21	120.044	18.2	61.9766
18.22	121.3	18.22	119.641	18.21	61.911
18.23	117.2	18.23	119.236	18.22	61.9305
18.24	112.6	18.24	118.853	18.23	62.0498
18.25	111.4	18.25	118.634	18.24	62.1371
18.26	114.6	18.26	118.62	18.25	62.1521
18.27	118.1	18.27	118.391	18.26	62.0635
18.28	122.2	18.28	117.906	18.27	61.8336
18.29	127	18.29	117.377	18.28	61.5489
18.3	138.5	18.3	116.969	18.29	61.3344
18.31	150	18.31	116.434	18.3	61.1371
18.32	142.6	18.32	115.363	18.31	60.9088
18.33	133.4	18.33	114.311	18.32	60.6916
18.34	132.4	18.34	114.417	18.33	60.7542
18.35	134.2	18.35	115.432	18.34	61.1003
18.36	136.3	18.36	116.511	18.35	61.2843
18.37	138.6	18.37	117.597	18.36	61.2862
18.38	136.3	18.38	118.664	18.37	61.4195
18.39	127.1	18.39	119.723	18.38	61.7563
18.4	121.9	18.4	120.214	18.39	62.0854
18.41	130.1	18.41	120.043	18.4	62.204
18.42	137.6	18.42	120.038	18.41	62.1393
18.43	130.7	18.43	120.671	18.42	62.0133
18.44	123.8	18.44	121.689	18.43	61.8612
18.45	130.7	18.45	122.924	18.44	61.8573
18.46	139.4	18.46	124.353	18.45	61.9919
18.47	135.8	18.47	125.608	18.46	62.1032
18.48	127.1	18.48	126.528	18.47	62.1768
18.49	126.2	18.49	126.717	18.48	62.2497
18.5	132.2	18.5	126.073	18.49	62.3563
18.51	133.9	18.51	125.831	18.5	62.4791
18.52	127.9	18.52	126.055	18.51	62.5506
18.53	124.4	18.53	126.29	18.52	62.626
18.54	131.7	18.54	126.409	18.53	62.7662
18.55	138.9	18.55	126.146	18.54	62.9636
18.56	130.6	18.56	125.374	18.55	63.0473
18.57	122.3	18.57	124.657	18.56	62.9879
18.58	122.5	18.58	124.73	18.57	62.9389
18.59	124.4	18.59	125.353	18.58	62.9164
18.6	126.5	18.6	125.669	18.59	63.0093
18.61	128.8	18.61	125.709	18.6	63.2107
18.62	129.5	18.62	125.792	18.61	63.3129
18.63	128.6	18.63	125.862	18.62	63.2682
18.64	128.7	18.64	125.631	18.63	63.3059
18.65	131	18.65	125.017	18.64	63.5566
18.66	132.3	18.66	124.377	18.65	63.844
18.67	127.7	18.67	123.897	18.66	63.9623
18.68	123.1	18.68	123.692	18.67	63.9061
18.69	131	18.69	123.803	18.68	63.7435
18.7	139.3	18.7	123.949	18.69	63.5031
18.71	137.3	18.71	123.798	18.7	63.2993
18.72	132.7	18.72	123.598	18.71	63.1253
18.73	132.2	18.73	123.912	18.72	62.9377
18.74	134	18.74	124.671	18.73	62.7253
18.75	133.5	18.75	124.92	18.74	62.5508
18.76	130.3	18.76	124.573	18.75	62.4874
18.77	127	18.77	124.221	18.76	62.5257
18.78	123.3	18.78	123.893	18.77	62.5992
18.79	120.1	18.79	123.474	18.78	62.6175
18.8	121	18.8	122.77	18.79	62.5222
18.81	121.9	18.81	122.051	18.8	62.3984
18.82	124.6	18.82	121.549	18.81	62.3733
18.83	127.3	18.83	121.129	18.82	62.4536
18.84	128.3	18.84	120.677	18.83	62.4575
18.85	128.8	18.85	120.115	18.84	62.3902
18.86	129.5	18.86	119.413	18.85	62.2375
18.87	130.5	18.87	118.586	18.86	62.0491
18.88	131.6	18.88	117.822	18.87	61.9912
18.89	132.9	18.89	117.231	18.88	62.1028
18.9	133.5	18.9	116.876	18.89	62.2544
18.91	131.2	18.91	116.907	18.9	62.3322
18.92	128.9	18.92	117.056	18.91	62.3147
18.93	127	18.93	117.159	18.92	62.188
18.94	125.2	18.94	117.273	18.93	61.9449
18.95	125.8	18.95	117.337	18.94	61.5626
18.96	126.7	18.96	117.367	18.95	61.0646
18.97	126.7	18.97	117.19	18.96	60.8047
18.98	126.2	18.98	116.783	18.97	60.7915
18.99	120.5	18.99	116.35	18.98	60.9335
19	110.4	19	115.843	18.99	61.2153
19.01	109.8	19.01	115.721	19	61.5129
19.02	125.5	19.02	116.025	19.01	61.7704
19.03	136.2	19.03	116.436	19.02	62.0634
19.04	127	19.04	116.925	19.03	62.4248
19.05	118.3	19.05	117.592	19.04	62.7422
19.06	130.7	19.06	118.345	19.05	62.8162
19.07	143.2	19.07	119.088	19.06	62.7077
19.08	145.4	19.08	119.85	19.07	62.8228
19.09	145.9	19.09	120.649	19.08	63.1285
19.1	132.3	19.1	121.694	19.09	63.2477
19.11	112	19.11	122.902	19.1	63.1492
19.12	109.7	19.12	123.614	19.11	63.0409
19.13	124.9	19.13	123.876	19.12	62.9699
19.14	134.4	19.14	124.216	19.13	62.9289
19.15	132.5	19.15	124.73	19.14	62.9174
19.16	130	19.16	125.448	19.15	62.8505
19.17	124.1	19.17	126.335	19.16	62.6148
19.18	118.1	19.18	126.997	19.17	62.3203
19.19	138	19.19	127.238	19.18	62.2672
19.2	158.2	19.2	127.231	19.19	62.4
19.21	145.5	19.21	127.046	19.2	62.4305
19.22	125.3	19.22	126.77	19.21	62.3602
19.23	119.5	19.23	126.664	19.22	62.4646
19.24	121.8	19.24	126.708	19.23	62.7403
19.25	123	19.25	126.617	19.24	62.9684
19.26	123	19.26	126.384	19.25	63.09
19.27	122.7	19.27	125.699	19.26	63.1994
19.28	121.8	19.28	124.517	19.27	63.3896
19.29	122.2	19.29	123.547	19.28	63.5444
19.3	131.8	19.3	123.099	19.29	63.5611
19.31	141.5	19.31	122.795	19.3	63.4981
19.32	140.3	19.32	122.439	19.31	63.4989
19.33	138.4	19.33	121.943	19.32	63.5851
19.34	139.1	19.34	121.232	19.33	63.7435
19.35	140.4	19.35	120.317	19.34	63.9718
19.36	138.8	19.36	118.801	19.35	63.9575
19.37	135.1	19.37	116.898	19.36	63.6998
19.38	135.7	19.38	115.789	19.37	63.5671
19.39	142.2	19.39	115.631	19.38	63.6914
19.4	148.2	19.4	115.368	19.39	63.7645
19.41	152.8	19.41	114.805	19.4	63.583
19.42	155.6	19.42	114.306	19.41	63.4209
19.43	138.6	19.43	114.08	19.42	63.6101
19.44	121.6	19.44	113.906	19.43	63.9761
19.45	127.9	19.45	113.646	19.44	64.027
19.46	136.7	19.46	113.42	19.45	63.7912
19.47	134.3	19.47	113.241	19.46	63.6119
19.48	127.8	19.48	113.124	19.47	63.4953
19.49	125.3	19.49	113.563	19.48	63.4741
19.5	125.7	19.5	114.392	19.49	63.5245
19.51	125.8	19.51	114.588	19.5	63.5418
19.52	125.4	19.52	114.004	19.51	63.5232
19.53	125.1	19.53	113.382	19.52	63.4735
19.54	125.6	19.54	112.939	19.53	63.3546
19.55	125.9	19.55	112.632	19.54	63.2067
19.56	124.6	19.56	112.624	19.55	63.1377
19.57	123.2	19.57	112.824	19.56	63.1402
19.58	126.2	19.58	113.013	19.57	63.2518
19.59	129.9	19.59	113.158	19.58	63.4563
19.6	133.6	19.6	113.346	19.59	63.629
19.61	137.2	19.61	113.576	19.6	63.7672
19.62	138.5	19.62	113.861	19.61	63.7771
19.63	137.6	19.63	114.214	19.62	63.6429
19.64	135.6	19.64	114.534	19.63	63.6036
19.65	131.4	19.65	114.802	19.64	63.7686
19.66	129	19.66	115.116	19.65	63.9948
19.67	134.5	19.67	115.463	19.66	64.0882
19.68	140	19.68	115.722	19.67	64.0149
19.69	136.3	19.69	115.688	19.68	63.9078
19.7	132.6	19.7	115.613	19.69	63.8406
19.71	139.2	19.71	116.093	19.7	63.9106
19.72	148	19.72	116.947	19.71	64.1137
19.73	142.6	19.73	117.796	19.72	64.3314
19.74	129.7	19.74	118.553	19.73	64.5539
19.75	121	19.75	118.954	19.74	64.6125
19.76	116.9	19.76	118.963	19.75	64.5394
19.77	117.1	19.77	119.297	19.76	64.4681
19.78	127.2	19.78	120.091	19.77	64.4664
19.79	135.1	19.79	120.649	19.78	64.5587
19.8	128.7	19.8	120.803	19.79	64.7556
19.81	122.3	19.81	120.93	19.8	64.9532
19.82	131.3	19.82	121.224	19.81	64.9821
19.83	140.9	19.83	121.551	19.82	64.8631
19.84	142.3	19.84	121.694	19.83	64.6058
19.85	141.4	19.85	121.618	19.84	64.208
19.86	138.7	19.86	121.272	19.85	63.8228
19.87	135.1	19.87	120.701	19.86	63.505
19.88	133.6	19.88	120.416	19.87	63.3742
19.89	135	19.89	120.467	19.88	63.4166
19.9	135.6	19.9	119.723	19.89	63.5035
19.91	134.3	19.91	117.972	19.9	63.5517
19.92	134	19.92	116.056	19.91	63.5073
19.93	144.1	19.93	114.311	19.92	63.3144
19.94	154.2	19.94	113.156	19.93	63.031
19.95	150.8	19.95	113.139	19.94	62.7706
19.96	146.2	19.96	113.721	19.95	62.571
19.97	137.8	19.97	113.908	19.96	62.5115
19.98	128.1	19.98	113.818	19.97	62.59
19.99	121.9	19.99	114.069	19.98	62.4543
20	118.2	20	114.605	19.99	62.1086
20.01	117.8	20.01	114.838	20	61.7974
20.02	122.4	20.02	114.709	20.01	61.5919
20.03	127.6	20.03	114.593	20.02	61.3936
20.04	134.5	20.04	114.587	20.03	61.1624
20.05	141.3	20.05	114.649	20.04	60.9034
20.06	147.3	20.06	114.78	20.05	60.6377
20.07	153.3	20.07	114.876	20.06	60.4024
20.08	150.8	20.08	114.806	20.07	60.2387
20.09	147.1	20.09	114.763	20.08	60.1365
20.1	142.7	20.1	114.638	20.09	60.1295
20.11	138.1	20.11	114.45	20.1	60.242
20.12	138.5	20.12	114.641	20.11	60.3359
20.13	143.1	20.13	115.051	20.12	60.3948
20.14	143.5	20.14	115.145	20.13	60.4869
20.15	136.6	20.15	114.773	20.14	60.6565
20.16	131	20.16	114.51	20.15	60.7718
20.17	131	20.17	114.554	20.16	60.7177
20.18	131	20.18	114.762	20.17	60.5332
20.19	127.7	20.19	114.999	20.18	60.3481
20.2	124.5	20.2	115.07	20.19	60.2227
20.21	131.7	20.21	114.64	20.2	60.3134
20.22	140.9	20.22	113.877	20.21	60.5945
20.23	144.6	20.23	113.407	20.22	60.715
20.24	145.5	20.24	113.175	20.23	60.666
20.25	145.5	20.25	112.932	20.24	60.4299
20.26	144.6	20.26	112.692	20.25	60.0179
20.27	143.4	20.27	112.637	20.26	59.7422
20.28	141.6	20.28	112.8	20.27	59.7406
20.29	138.2	20.29	112.605	20.28	59.7593
20.3	125.7	20.3	111.787	20.29	59.4905
20.31	113.3	20.31	111.119	20.3	59.1121
20.32	117	20.32	111.263	20.31	58.9804
20.33	121.2	20.33	112.059	20.32	59.0301
20.34	129.7	20.34	113.193	20.33	58.9092
20.35	139.4	20.35	114.432	20.34	58.6091
20.36	130.6	20.36	115.427	20.35	58.2353
20.37	110.8	20.37	116.14	20.36	57.792
20.38	104.2	20.38	116.87	20.37	57.4688
20.39	113.4	20.39	117.622	20.38	57.3183
20.4	121.4	20.4	117.946	20.39	57.3796
20.41	126.5	20.41	117.785	20.4	57.6553
20.42	131.6	20.42	117.546	20.41	57.8935
20.43	137.6	20.43	117.401	20.42	57.8527
20.44	143.6	20.44	117.326	20.43	57.6369
20.45	137.5	20.45	117.374	20.44	57.4164
20.46	130.6	20.46	117.45	20.45	57.1813
20.47	133.2	20.47	117.56	20.46	57.0184
20.48	138.7	20.48	117.589	20.47	56.9277
20.49	144.5	20.49	116.98	20.48	56.9009
20.5	150.5	20.5	115.91	20.49	56.9516
20.51	154.4	20.51	115.423	20.5	56.88
20.52	155.3	20.52	115.743	20.51	56.6045
20.53	155.9	20.53	115.674	20.52	56.3261
20.54	155.4	20.54	115.073	20.53	56.2566
20.55	154.6	20.55	114.875	20.54	56.2844
20.56	149.1	20.56	115.548	20.55	56.1253
20.57	143.6	20.57	116.525	20.56	55.8354
20.58	135.6	20.58	117.271	20.57	55.6448
20.59	127.3	20.59	117.81	20.58	55.5506
20.6	126.3	20.6	118.252	20.59	55.3297
20.61	128.2	20.61	118.697	20.6	54.9607
20.62	132.5	20.62	118.911	20.61	54.7907
20.63	139	20.63	119.03	20.62	54.8597
20.64	144.7	20.64	119.021	20.63	54.9528
20.65	149.3	20.65	118.914	20.64	54.9856
20.66	151.7	20.66	119.075	20.65	54.9189
20.67	145.3	20.67	119.542	20.66	54.743
20.68	138.9	20.68	119.871	20.67	54.5174
20.69	137.1	20.69	119.753	20.68	54.3264
20.7	135.3	20.7	119.669	20.69	54.1476
20.71	137.8	20.71	120.125	20.7	53.927
20.72	141	20.72	120.821	20.71	53.6792
20.73	137.6	20.73	121.088	20.72	53.4968
20.74	131.2	20.74	120.98	20.73	53.3816
20.75	128.2	20.75	121.038	20.74	53.3353
20.76	128.7	20.76	121.236	20.75	53.3676
20.77	127.1	20.77	121.026	20.76	53.3405
20.78	121.6	20.78	120.322	20.77	53.2059
20.79	118.9	20.79	119.617	20.78	53.0464
20.8	130.4	20.8	119.086	20.79	52.916
20.81	141.9	20.81	118.692	20.8	52.8232
20.82	139.7	20.82	118.342	20.81	52.7611
20.83	137.4	20.83	118.023	20.82	52.7229
20.84	138.5	20.84	117.67	20.83	52.6469
20.85	140.3	20.85	117.348	20.84	52.54
20.86	139.5	20.86	117.582	20.85	52.4239
20.87	137.2	20.87	118.186	20.86	52.3122
20.88	133.2	20.88	118.308	20.87	52.1599
20.89	127.2	20.89	117.863	20.88	51.9408
20.9	124.4	20.9	117.693	20.89	51.6584
20.91	129	20.91	117.917	20.9	51.3438
20.92	133.9	20.92	118.015	20.91	51.0733
20.93	141.3	20.93	117.766	20.92	50.9088
20.94	148.6	20.94	117.458	20.93	50.7968
20.95	154.7	20.95	117.355	20.94	50.6124
20.96	160.7	20.96	117.259	20.95	50.3751
20.97	154.9	20.97	117.043	20.96	50.1739
20.98	145.7	20.98	116.706	20.97	49.9988
20.99	141.7	20.99	116.322	20.98	49.8326
21	141.3	21	115.854	20.99	49.6598
21.01	141.4	21.01	115.409	21	49.4434
21.02	142.3	21.02	114.91	21.01	49.148
21.03	139.1	21.03	114.733	21.02	48.8363
21.04	123.9	21.04	114.899	21.03	48.5892
21.05	111.5	21.05	115.149	21.04	48.5036
21.06	129.4	21.06	115.492	21.05	48.62
21.07	147.4	21.07	115.73	21.06	48.8121
21.08	141.9	21.08	115.662	21.07	48.6819
21.09	134.1	21.09	115.403	21.08	48.2751
21.1	135.7	21.1	115.048	21.09	48.0676
21.11	140.8	21.11	114.611	21.1	48.0749
21.12	144	21.12	114.455	21.11	48.1041
21.13	145.9	21.13	114.513	21.12	48.1226
21.14	148.8	21.14	114.683	21.13	47.9842
21.15	153.4	21.15	114.949	21.14	47.5908
21.16	153.9	21.16	114.859	21.15	47.1438
21.17	139.6	21.17	114.325	21.16	46.8347
21.18	126.7	21.18	113.799	21.17	46.6386
21.19	142.3	21.19	113.559	21.18	46.5154
21.2	158	21.2	113.538	21.19	46.4636
21.21	148.4	21.21	113.884	21.2	46.4079
21.22	135	21.22	114.504	21.21	46.3363
21.23	134.8	21.23	115.065	21.22	46.1665
21.24	140.4	21.24	115.645	21.23	45.8841
21.25	143.5	21.25	116.69	21.24	45.7437
21.26	144.4	21.26	118.144	21.25	45.7848
21.27	144.8	21.27	119.085	21.26	45.7702
21.28	144.4	21.28	119.34	21.27	45.5852
21.29	144	21.29	119.21	21.28	45.3221
21.3	144	21.3	118.692	21.29	45.1021
21.31	143.9	21.31	117.683	21.3	44.9388
21.32	127.8	21.32	116.2	21.31	44.81
21.33	111.7	21.33	114.67	21.32	44.7104
21.34	119.7	21.34	113.607	21.33	44.685
21.35	132.6	21.35	112.925	21.34	44.7381
21.36	132.8	21.36	111.966	21.35	44.8936
21.37	126.3	21.37	110.845	21.36	45.1259
21.38	131.7	21.38	110.001	21.37	45.1278
21.39	149.6	21.39	109.443	21.38	44.8845
21.4	160.7	21.4	109.141	21.39	44.6671
21.41	156.6	21.41	109.059	21.4	44.582
21.42	152.2	21.42	108.883	21.41	44.553
21.43	146.2	21.43	108.484	21.42	44.4446
21.44	140.2	21.44	108.357	21.43	44.2906
21.45	140.4	21.45	108.908	21.44	44.1698
21.46	140.9	21.46	109.724	21.45	44.114
21.47	141.4	21.47	110.02	21.46	44.0966
21.48	141.8	21.48	109.915	21.47	44.1237
21.49	150	21.49	109.782	21.48	44.1737
21.5	162.8	21.5	109.674	21.49	44.2579
21.51	166.3	21.51	109.82	21.5	44.2483
21.52	158	21.52	110.276	21.51	44.1011
21.53	150	21.53	110.646	21.52	43.9735
21.54	142.6	21.54	110.877	21.53	43.9484
21.55	136.6	21.55	110.802	21.54	44.026
21.56	142.6	21.56	110.215	21.55	44.17
21.57	148.5	21.57	109.662	21.56	44.2988
21.58	148.6	21.58	109.715	21.57	44.2507
21.59	148.1	21.59	110.27	21.58	44.0849
21.6	152.1	21.6	111.052	21.59	44.1648
21.61	157.7	21.61	111.913	21.6	44.5045
21.62	152	21.62	112.177	21.61	44.6046
21.63	138.2	21.63	111.899	21.62	44.4496
21.64	133.2	21.64	112.083	21.63	44.428
21.65	141	21.65	112.773	21.64	44.613
21.66	147.2	21.66	113.413	21.65	44.816
21.67	148.1	21.67	113.815	21.66	44.9145
21.68	148.9	21.68	114.245	21.67	44.9237
21.69	148	21.69	114.825	21.68	44.8297
21.7	147.1	21.7	115.569	21.69	44.6506
21.71	145.8	21.71	116.363	21.7	44.5175
21.72	144.4	21.72	117.114	21.71	44.4215
21.73	146.6	21.73	117.505	21.72	44.2917
21.74	150.3	21.74	117.53	21.73	44.1255
21.75	142.8	21.75	117.245	21.74	44.0202
21.76	125.8	21.76	116.682	21.75	43.982
21.77	120.5	21.77	116.659	21.76	43.9172
21.78	135.7	21.78	117.299	21.77	43.7872
21.79	147.6	21.79	117.827	21.78	43.7004
21.8	145.3	21.8	118.082	21.79	43.7597
21.81	142.9	21.81	118.218	21.8	43.8678
21.82	139.3	21.82	118.337	21.81	43.9093
21.83	135.6	21.83	118.652	21.82	43.8903
21.84	144.7	21.84	119.547	21.83	43.8325
21.85	156.2	21.85	120.604	21.84	43.7505
21.86	163.4	21.86	120.83	21.85	43.7975
21.87	168.5	21.87	120.348	21.86	43.9813
21.88	164.1	21.88	120.058	21.87	44.1944
21.89	150.3	21.89	120.011	21.88	44.4058
21.9	140	21.9	119.626	21.89	44.4477
21.91	136.7	21.91	118.878	21.9	44.2076
21.92	136.2	21.92	118.123	21.91	43.9259
21.93	151	21.93	117.565	21.92	43.9316
21.94	165.7	21.94	116.841	21.93	44.1365
21.95	167.8	21.95	115.637	21.94	44.3085
21.96	169.6	21.96	114.495	21.95	44.4544
21.97	164.4	21.97	114.273	21.96	44.5299
21.98	157.5	21.98	114.67	21.97	44.531
21.99	154.1	21.99	114.588	21.98	44.6204
22	152.7	22	114.124	21.99	44.813
22.01	153.3	22.01	113.836	22	45.0306
22.02	156	22.02	113.793	22.01	45.2485
22.03	157.7	22.03	114.002	22.02	45.4264
22.04	156.8	22.04	114.52	22.03	45.5241
22.05	155.1	22.05	115.224	22.04	45.5258
22.06	147.3	22.06	116.224	22.05	45.3496
22.07	139.5	22.07	117.465	22.06	45.0536
22.08	142.5	22.08	118.802	22.07	44.8237
22.09	146.1	22.09	120.029	22.08	44.6599
22.1	147	22.1	120.917	22.09	44.6057
22.11	147	22.11	121.484	22.1	44.6566
22.12	147.3	22.12	121.869	22.11	44.7956
22.13	147.7	22.13	122.106	22.12	45.0011
22.14	145.9	22.14	122.403	22.13	45.0675
22.15	140.8	22.15	122.827	22.14	44.9272
22.16	137.8	22.16	123.371	22.15	44.7574
22.17	141	22.17	124.089	22.16	44.7248
22.18	143.8	22.18	124.639	22.17	44.8426
22.19	141.5	22.19	124.793	22.18	45.0576
22.2	139.2	22.2	124.794	22.19	45.3416
22.21	136.9	22.21	124.827	22.2	45.5964
22.22	134.6	22.22	124.982	22.21	45.8075
22.23	142.7	22.23	125.523	22.22	45.9211
22.24	154.6	22.24	126.255	22.23	45.9208
22.25	155.2	22.25	126.598	22.24	45.8968
22.26	146.4	22.26	126.503	22.25	45.869
22.27	142.2	22.27	126.456	22.26	45.8048
22.28	145.4	22.28	126.479	22.27	45.6667
22.29	148.9	22.29	126.28	22.28	45.403
22.3	153.5	22.3	125.797	22.29	44.9699
22.31	157.8	22.31	125.455	22.3	44.4938
22.32	150.4	22.32	125.465	22.31	44.2029
22.33	143	22.33	125.486	22.32	44.0563
22.34	150.3	22.34	125.147	22.33	44.099
22.35	160	22.35	124.642	22.34	44.3168
22.36	157	22.36	124.356	22.35	44.4519
22.37	148.3	22.37	124.151	22.36	44.4781
22.38	145.2	22.38	123.639	22.37	44.5475
22.39	147.5	22.39	122.721	22.38	44.6909
22.4	148.2	22.4	121.695	22.39	44.7768
22.41	145.9	22.41	120.57	22.4	44.749
22.42	145.1	22.42	119.238	22.41	44.6756
22.43	151.5	22.43	117.756	22.42	44.6046
22.44	158	22.44	116.643	22.43	44.4624
22.45	159.4	22.45	116.276	22.44	44.143
22.46	160.8	22.46	116.227	22.45	43.7326
22.47	152.3	22.47	115.988	22.46	43.7549
22.48	141.7	22.48	115.598	22.47	44.1809
22.49	150.5	22.49	115.141	22.48	44.4951
22.5	169.8	22.5	114.623	22.49	44.663
22.51	172.6	22.51	114.14	22.5	44.759
22.52	157	22.52	113.678	22.51	44.7753
22.53	149.3	22.53	113.21	22.52	44.8042
22.54	160.4	22.54	112.715	22.53	44.9073
22.55	169.5	22.55	112.105	22.54	44.9538
22.56	165.3	22.56	111.326	22.55	44.7823
22.57	161.2	22.57	110.524	22.56	44.5164
22.58	156.6	22.58	109.997	22.57	44.4191
22.59	152	22.59	109.711	22.58	44.4775
22.6	146.7	22.6	109.441	22.59	44.5768
22.61	141.2	22.61	109.258	22.6	44.7087
22.62	139.6	22.62	109.1	22.61	44.7889
22.63	140.5	22.63	109.013	22.62	44.8038
22.64	147.4	22.64	109.255	22.63	44.8712
22.65	162.1	22.65	109.79	22.64	45.0098
22.66	171.3	22.66	110.406	22.65	45.121
22.67	164.9	22.67	110.968	22.66	45.1702
22.68	158.2	22.68	111.189	22.67	45.2153
22.69	149.5	22.69	110.866	22.68	45.2652
22.7	140.8	22.7	110.506	22.69	45.2839
22.71	129.9	22.71	110.799	22.7	45.3154
22.72	118.9	22.72	111.371	22.71	45.347
22.73	132.3	22.73	111.24	22.72	45.1393
22.74	154.4	22.74	110.581	22.73	44.687
22.75	154.9	22.75	110.081	22.74	44.4451
22.76	138.8	22.76	109.758	22.75	44.491
22.77	135.7	22.77	109.584	22.76	44.616
22.78	152.7	22.78	109.559	22.77	44.7322
22.79	163.4	22.79	109.131	22.78	44.7679
22.8	151.4	22.8	108.138	22.79	44.623
22.81	140.6	22.81	107.308	22.8	44.4214
22.82	153	22.82	107.093	22.81	44.3931
22.83	165.4	22.83	107.329	22.82	44.5299
22.84	156.6	22.84	107.806	22.83	44.6948
22.85	144.6	22.85	108.35	22.84	44.8906
22.86	146.2	22.86	108.571	22.85	45.0973
22.87	153.5	22.87	108.518	22.86	45.3032
22.88	154.1	22.88	108.62	22.87	45.3866
22.89	148.6	22.89	108.862	22.88	45.3308
22.9	147.4	22.9	109.295	22.89	45.2482
22.91	154.3	22.91	109.906	22.9	45.2043
22.92	160.2	22.92	110.371	22.91	45.1796
22.93	161.1	22.93	110.571	22.92	45.1487
22.94	162	22.94	110.804	22.93	45.0954
22.95	160.6	22.95	111.323	22.94	44.8999
22.96	159.2	22.96	112.163	22.95	44.5904
22.97	164.8	22.97	113.191	22.96	44.5676
22.98	171.7	22.98	114.235	22.97	44.8143
22.99	171.9	22.99	115.204	22.98	44.8147
23	168.7	23	116.046	22.99	44.5301
23.01	165	23.01	116.399	23	44.3598
23.02	160.8	23.02	116.345	23.01	44.4043
23.03	159.6	23.03	116.541	23.02	44.5099
23.04	164.6	23.04	117.188	23.03	44.5775
23.05	167.6	23.05	117.87	23.04	44.5848
23.06	158	23.06	118.487	23.05	44.5319
23.07	148.3	23.07	118.994	23.06	44.4583
23.08	153.8	23.08	119.239	23.07	44.4295
23.09	159.8	23.09	119.569	23.08	44.3896
23.1	157	23.1	120.428	23.09	44.3681
23.11	151.9	23.11	121.464	23.1	44.3502
23.12	154	23.12	122.13	23.11	44.2471
23.13	160.4	23.13	122.38	23.12	44.0419
23.14	166.3	23.14	122.459	23.13	43.8338
23.15	171.3	23.15	122.467	23.14	43.6604
23.16	172.6	23.16	122.528	23.15	43.568
23.17	163.9	23.17	122.785	23.16	43.5815
23.18	157.9	23.18	122.878	23.17	43.6414
23.19	176.3	23.19	122.588	23.18	43.701
23.2	194.7	23.2	122.255	23.19	43.7513
23.21	173.4	23.21	122.122	23.2	43.6933
23.22	149	23.22	121.95	23.21	43.5143
23.23	152	23.23	121.344	23.22	43.3364
23.24	164	23.24	120.374	23.23	43.156
23.25	169.8	23.25	119.281	23.24	43.0262
23.26	171.2	23.26	118.115	23.25	42.934
23.27	168.1	23.27	117.242	23.26	42.9281
23.28	158.4	23.28	116.723	23.27	43.0344
23.29	150.9	23.29	116.107	23.28	43.1613
23.3	150.4	23.3	115.314	23.29	43.2896
23.31	149.8	23.31	114.386	23.3	43.4081
23.32	147.1	23.32	113.354	23.31	43.3882
23.33	144.3	23.33	112.451	23.32	43.204
23.34	150.1	23.34	111.922	23.33	42.9173
23.35	157	23.35	111.526	23.34	42.5566
23.36	169.5	23.36	110.79	23.35	42.4046
23.37	184.2	23.37	109.837	23.36	42.4616
23.38	187.8	23.38	109.366	23.37	42.511
23.39	181.8	23.39	109.327	23.38	42.5193
23.4	174.4	23.4	109.186	23.39	42.5482
23.41	164.8	23.41	108.821	23.4	42.5789
23.42	159.1	23.42	108.909	23.41	42.5458
23.43	169.6	23.43	109.575	23.42	42.4486
23.44	179.8	23.44	110.612	23.43	42.3478
23.45	170.6	23.45	112.005	23.44	42.3208
23.46	161.4	23.46	113.381	23.45	42.3537
23.47	166.2	23.47	114.216	23.46	42.4604
23.48	173.6	23.48	114.675	23.47	42.6372
23.49	173.8	23.49	115.015	23.48	42.7206
23.5	170.6	23.5	115.294	23.49	42.6942
23.51	170.6	23.51	115.779	23.5	42.6186
23.52	173.8	23.52	116.444	23.51	42.5007
23.53	172.7	23.53	116.88	23.52	42.4247
23.54	162.6	23.54	116.967	23.53	42.4154
23.55	154.6	23.55	117.405	23.54	42.4118
23.56	158.8	23.56	118.349	23.55	42.3663
23.57	162.9	23.57	119.179	23.56	42.3777
23.58	157.6	23.58	119.469	23.57	42.5644
23.59	152.1	23.59	119.397	23.58	42.8394
23.6	153.6	23.6	119.183	23.59	42.8649
23.61	156.8	23.61	118.829	23.6	42.6594
23.62	160.6	23.62	118.352	23.61	42.413
23.63	164.8	23.63	117.771	23.62	42.1268
23.64	167.6	23.64	117.147	23.63	41.9478
23.65	169	23.65	116.513	23.64	41.9164
23.66	167.9	23.66	115.674	23.65	41.9023
23.67	160.5	23.67	114.643	23.66	41.8498
23.68	155.4	23.68	113.612	23.67	41.7719
23.69	167.3	23.69	112.75	23.68	41.6519
23.7	179.3	23.7	111.962	23.69	41.4818
23.71	175.7	23.71	111.037	23.7	41.1348
23.72	171.1	23.72	110.128	23.71	40.6171
23.73	168.6	23.73	109.55	23.72	40.412
23.74	166.7	23.74	109.266	23.73	40.5287
23.75	159.7	23.75	109.177	23.74	40.7598
23.76	149.1	23.76	109.291	23.75	41.0357
23.77	146.3	23.77	109.904	23.76	41.2435
23.78	154.1	23.78	111.02	23.77	41.4155
23.79	161.1	23.79	112.196	23.78	41.493
23.8	165.7	23.8	113.329	23.79	41.3541
23.81	169.8	23.81	114.258	23.8	41.1017
23.82	166.5	23.82	114.844	23.81	40.9291
23.83	163.3	23.83	115.115	23.82	40.8207
23.84	160.1	23.84	115.05	23.83	40.7452
23.85	156.9	23.85	114.619	23.84	40.7016
23.86	156.3	23.86	113.87	23.85	40.726
23.87	156.8	23.87	112.915	23.86	40.8149
23.88	167.2	23.88	112.253	23.87	40.8148
23.89	185.6	23.89	111.926	23.88	40.6766
23.9	191.7	23.9	111.605	23.89	40.5346
23.91	177.9	23.91	111.355	23.9	40.4589
23.92	167	23.92	111.221	23.91	40.4566
23.93	167	23.93	111.326	23.92	40.5264
23.94	167.2	23.94	111.753	23.93	40.6206
23.95	173.7	23.95	112.568	23.94	40.6011
23.96	180.1	23.96	113.598	23.95	40.4915
23.97	177.4	23.97	114.688	23.96	40.3835
23.98	173.3	23.98	115.763	23.97	40.2905
23.99	167.2	23.99	116.439	23.98	40.2967
24	160.3	24	116.79	23.99	40.4106
24.01	154.6	24.01	117.579	24	40.5626
24.02	150	24.02	118.711	24.01	40.7423
24.03	149	24.03	119.413	24.02	40.9177
24.04	155	24.04	119.545	24.03	41.0583
24.05	160.8	24.05	119.353	24.04	41.1031
24.06	165.4	24.06	118.973	24.05	40.9988
24.07	170	24.07	118.77	24.06	40.8531
24.08	169.5	24.08	119.038	24.07	40.8442
24.09	169.1	24.09	119.472	24.08	40.9426
24.1	175.4	24.1	119.792	24.09	40.9269
24.11	183.3	24.11	120.095	24.1	40.8134
24.12	175.2	24.12	120.391	24.11	40.6949
24.13	158.7	24.13	120.718	24.12	40.5789
24.14	153.5	24.14	120.888	24.13	40.5277
24.15	160.9	24.15	120.931	24.14	40.5507
24.16	167	24.16	120.686	24.15	40.6408
24.17	170.2	24.17	120.152	24.16	40.8046
24.18	172.2	24.18	119.432	24.17	40.9551
24.19	165.7	24.19	118.633	24.18	40.9962
24.2	159.3	24.2	117.819	24.19	41.0097
24.21	156.4	24.21	117.032	24.2	41.0894
24.22	153.6	24.22	116.322	24.21	41.2096
24.23	153.7	24.23	115.783	24.22	41.2953
24.24	154.6	24.24	115.42	24.23	41.3534
24.25	157.8	24.25	115.058	24.24	41.4008
24.26	162.4	24.26	114.737	24.25	41.4264
24.27	164	24.27	114.322	24.26	41.4702
24.28	161.7	24.28	113.841	24.27	41.5911
24.29	160.8	24.29	113.57	24.28	41.7086
24.3	164.1	24.3	113.563	24.29	41.7577
24.31	167	24.31	113.842	24.3	41.7582
24.32	166.5	24.32	114.289	24.31	41.7163
24.33	166	24.33	114.714	24.32	41.6391
24.34	165.2	24.34	114.978	24.33	41.4524
24.35	164.2	24.35	115.094	24.34	41.176
24.36	166.1	24.36	115.275	24.35	41.0736
24.37	168.8	24.37	115.406	24.36	41.154
24.38	175.5	24.38	114.81	24.37	41.2478
24.39	185.2	24.39	113.622	24.38	41.3454
24.4	189.2	24.4	112.895	24.39	41.3764
24.41	184.6	24.41	112.789	24.4	41.301
24.42	179.4	24.42	112.554	24.41	41.3117
24.43	172	24.43	112.034	24.42	41.5421
24.44	165.7	24.44	111.84	24.43	41.7864
24.45	180.5	24.45	112.176	24.44	41.789
24.46	195.2	24.46	112.823	24.45	41.6463
24.47	179.7	24.47	113.512	24.46	41.6887
24.48	159.9	24.48	114.045	24.47	41.8799
24.49	158.9	24.49	113.715	24.48	41.974
24.5	165.8	24.5	112.626	24.49	41.9608
24.51	173.1	24.51	111.787	24.5	42.0395
24.52	181	24.52	111.093	24.51	42.2279
24.53	185.2	24.53	110.36	24.52	42.3807
24.54	182.9	24.54	109.528	24.53	42.4643
24.55	178	24.55	108.889	24.54	42.5758
24.56	161.9	24.56	108.589	24.55	42.783
24.57	146.2	24.57	108.562	24.56	43.0314
24.58	169.2	24.58	108.665	24.57	43.1313
24.59	192.3	24.59	108.865	24.58	43.1014
24.6	187.5	24.6	109.199	24.59	43.1118
24.61	177.4	24.61	109.581	24.6	43.1538
24.62	173.7	24.62	109.713	24.61	43.1131
24.63	173.2	24.63	109.606	24.62	42.9691
24.64	178	24.64	109.742	24.63	42.8532
24.65	188.1	24.65	110.05	24.64	42.8103
24.66	193.1	24.66	110.635	24.65	42.8385
24.67	187.1	24.67	111.434	24.66	42.9362
24.68	180.2	24.68	112.223	24.67	43.0788
24.69	167.8	24.69	112.898	24.68	43.2197
24.7	155.4	24.7	113.13	24.69	43.3664
24.71	160.8	24.71	112.766	24.7	43.5415
24.72	166.8	24.72	112.024	24.71	43.7518
24.73	164.3	24.73	111.06	24.72	43.9962
24.74	159.7	24.74	110.059	24.73	44.2664
24.75	159.7	24.75	109.732	24.74	44.5387
24.76	162.5	24.76	109.966	24.75	44.8055
24.77	167.3	24.77	109.863	24.76	45.0129
24.78	174.7	24.78	109.366	24.77	45.1378
24.79	181	24.79	109.192	24.78	45.2669
24.8	184.7	24.8	109.506	24.79	45.3907
24.81	187.7	24.81	110.251	24.8	45.5224
24.82	184.4	24.82	111.544	24.81	45.7318
24.83	181.2	24.83	113.034	24.82	46.0017
24.84	178	24.84	114.383	24.83	46.2765
24.85	174.8	24.85	115.516	24.84	46.5544
24.86	172.6	24.86	116.475	24.85	46.8035
24.87	170.8	24.87	117.189	24.86	47.0151
24.88	169.7	24.88	117.211	24.87	47.1572
24.89	169.3	24.89	116.721	24.88	47.2281
24.9	170.7	24.9	116.571	24.89	47.2576
24.91	174.8	24.91	116.992	24.9	47.2464
24.92	179	24.92	117.163	24.91	47.2425
24.93	183.1	24.93	117.032	24.92	47.2428
24.94	186.6	24.94	116.88	24.93	47.1814
24.95	180.6	24.95	116.732	24.94	47.056
24.96	174.7	24.96	116.328	24.95	46.9079
24.97	165.4	24.97	115.459	24.96	46.8561
24.98	155.7	24.98	114.486	24.97	46.9213
24.99	162.9	24.99	114.3	24.98	47.1348
25	176.7	25	114.765	24.99	47.4846
25.01	180.5	25.01	115.055	25	47.6352
25.02	175.9	25.02	115.228	25.01	47.5412
25.03	174	25.03	115.756	25.02	47.3561
25.04	176.8	25.04	116.74	25.03	47.1711
25.05	179.5	25.05	117.586	25.04	47.1163
25.06	182.3	25.06	118.144	25.05	47.2788
25.07	185	25.07	118.236	25.06	47.5224
25.08	186.4	25.08	117.64	25.07	47.6622
25.09	187.8	25.09	116.83	25.08	47.7108
25.1	192.3	25.1	116.455	25.09	47.7193
25.11	197.4	25.11	116.399	25.1	47.7082
25.12	192.1	25.12	116.431	25.11	47.7916
25.13	182	25.13	116.587	25.12	47.9784
25.14	174.9	25.14	116.977	25.13	48.2388
25.15	170.8	25.15	117.612	25.14	48.5748
25.16	172.6	25.16	117.712	25.15	48.8716
25.17	186.4	25.17	117.188	25.16	49.0974
25.18	194.8	25.18	116.633	25.17	49.3513
25.19	174.5	25.19	116.237	25.18	49.7119
25.2	154.3	25.2	116.089	25.19	50.089
25.21	179.8	25.21	116.269	25.2	50.3299
25.22	206.1	25.22	116.507	25.21	50.4579
25.23	193.4	25.23	116.498	25.22	50.6651
25.24	171.8	25.24	116.308	25.23	50.9284
25.25	168.7	25.25	116.318	25.24	51.0928
25.26	176.1	25.26	116.397	25.25	51.1555
25.27	181.3	25.27	116.028	25.26	51.1631
25.28	184	25.28	115.137	25.27	51.1049
25.29	185.9	25.29	114.415	25.28	51.0525
25.3	185.4	25.3	113.951	25.29	51.1109
25.31	184.3	25.31	113.785	25.3	51.1841
25.32	178.3	25.32	113.985	25.31	51.1171
25.33	172.3	25.33	114.096	25.32	50.9645
25.34	171.6	25.34	113.675	25.33	50.8521
25.35	171.1	25.35	113.135	25.34	50.761
25.36	180.2	25.36	113.334	25.35	50.7841
25.37	192.2	25.37	114.17	25.36	50.9183
25.38	199.2	25.38	114.498	25.37	51.0957
25.39	202.9	25.39	114.443	25.38	51.2828
25.4	202.7	25.4	114.884	25.39	51.435
25.41	197.1	25.41	115.731	25.4	51.6019
25.42	191.3	25.42	116.425	25.41	51.749
25.43	184.4	25.43	116.635	25.42	51.8212
25.44	177.7	25.44	116.548	25.43	51.8257
25.45	174	25.45	116.391	25.44	51.799
25.46	170.3	25.46	116.308	25.45	51.7542
25.47	179.6	25.47	116.532	25.46	51.6767
25.48	190.2	25.48	117.193	25.47	51.5614
25.49	199.4	25.49	118.446	25.48	51.4111
25.5	208.1	25.5	120.114	25.49	51.2361
25.51	203.3	25.51	121.144	25.5	51.0532
25.52	187.6	25.52	121.571	25.51	50.878
25.53	179.4	25.53	121.635	25.52	50.7399
25.54	183.1	25.54	121.356	25.53	50.682
25.55	185.6	25.55	120.915	25.54	50.6859
25.56	183.8	25.56	120.346	25.55	50.7269
25.57	182.4	25.57	119.889	25.56	50.812
25.58	192	25.58	119.657	25.57	50.9717
25.59	201.7	25.59	119.686	25.58	51.2138
25.6	195	25.6	120.1	25.59	51.5632
25.61	185.8	25.61	120.822	25.6	52.007
25.62	186.2	25.62	121.701	25.61	52.4762
25.63	190.8	25.63	122.721	25.62	52.9832
25.64	190.4	25.64	123.485	25.63	53.3665
25.65	185.3	25.65	124.044	25.64	53.5742
25.66	185	25.66	124.533	25.65	53.7221
25.67	193.8	25.67	124.977	25.66	53.9068
25.68	199.6	25.68	125.305	25.67	54.1556
25.69	191.3	25.69	125.413	25.68	54.4599
25.7	183	25.7	125.498	25.69	54.7663
25.71	175.6	25.71	125.788	25.7	54.8558
25.72	168.3	25.72	125.863	25.71	54.7563
25.73	170	25.73	124.958	25.72	54.7607
25.74	173.7	25.74	123.502	25.73	54.874
25.75	178	25.75	122.556	25.74	55.0025
25.76	182.6	25.76	122.007	25.75	55.1306
25.77	186.5	25.77	121.543	25.76	55.2417
25.78	189.8	25.78	121.023	25.77	55.3554
25.79	192.8	25.79	121.202	25.78	55.3557
25.8	195.6	25.8	122.137	25.79	55.1461
25.81	198.1	25.81	122.397	25.8	54.9545
25.82	199	25.82	121.6	25.81	55.092
25.83	200	25.83	120.84	25.82	55.3828
25.84	197.8	25.84	120.821	25.83	55.4936
25.85	195.5	25.85	121.328	25.84	55.4721
25.86	190.3	25.86	122.066	25.85	55.5521
25.87	184.3	25.87	122.829	25.86	55.731
25.88	185.9	25.88	122.805	25.87	55.9632
25.89	192.4	25.89	122.029	25.88	56.23
25.9	191.3	25.9	121.475	25.89	56.4032
25.91	180.8	25.91	121.063	25.9	56.467
25.92	171.8	25.92	120.538	25.91	56.4137
25.93	167.2	25.93	119.729	25.92	56.2137
25.94	163.2	25.94	118.886	25.93	55.9375
25.95	165.5	25.95	118.272	25.94	55.7002
25.96	167.8	25.96	117.775	25.95	55.5479
25.97	178.6	25.97	117.279	25.96	55.545
25.98	190.1	25.98	116.964	25.97	55.6503
25.99	178.2	25.99	117.414	25.98	55.9019
26	158.4	26	118.376	25.99	56.2945
26.01	157.4	26.01	118.272	26	56.502
26.02	170.3	26.02	117.236	26.01	56.4535
26.03	178.4	26.03	116.317	26.02	56.3635
26.04	179.3	26.04	115.58	26.03	56.3002
26.05	179.4	26.05	115.42	26.04	56.3639
26.06	176.6	26.06	115.854	26.05	56.6025
26.07	174.4	26.07	116.09	26.06	56.8258
26.08	181.8	26.08	115.653	26.07	56.7354
26.09	189.1	26.09	115.002	26.08	56.409
26.1	200.9	26.1	114.648	26.09	56.3274
26.11	213.4	26.11	114.375	26.1	56.4995
26.12	208.9	26.12	113.895	26.11	56.6394
26.13	197.4	26.13	113.367	26.12	56.7419
26.14	194.5	26.14	113.513	26.13	56.8019
26.15	199.1	26.15	114.395	26.14	56.8298
26.16	204	26.16	115.312	26.15	56.7806
26.17	209.5	26.17	116.261	26.16	56.6609
26.18	215.4	26.18	116.978	26.17	56.5696
26.19	222.7	26.19	117.423	26.18	56.5761
26.2	229.8	26.2	117.752	26.19	56.7126
26.21	212.3	26.21	117.897	26.2	56.9893
26.22	194.8	26.22	117.932	26.21	57.3714
26.23	193.5	26.23	117.942	26.22	57.5193
26.24	195.4	26.24	117.913	26.23	57.4179
26.25	193.9	26.25	118.074	26.24	57.2812
26.26	190.6	26.26	118.318	26.25	57.1527
26.27	187.6	26.27	118.305	26.26	57.087
26.28	184.9	26.28	118.027	26.27	57.0592
26.29	182.6	26.29	118.136	26.28	57.0374
26.3	181.2	26.3	118.754	26.29	57.0123
26.31	181.8	26.31	118.942	26.3	56.9672
26.32	194.3	26.32	118.423	26.31	56.8416
26.33	206.7	26.33	117.668	26.32	56.6684
26.34	207	26.34	116.789	26.33	56.4666
26.35	207	26.35	115.778	26.34	56.248
26.36	203.7	26.36	114.709	26.35	56.3513
26.37	199.5	26.37	113.714	26.36	56.766
26.38	202.9	26.38	113.249	26.37	56.9745
26.39	210.7	26.39	113.158	26.38	56.9352
26.4	210.8	26.4	112.678	26.39	56.8234
26.41	201.6	26.41	111.644	26.4	56.6707
26.42	199	26.42	111.323	26.41	56.577
26.43	213.3	26.43	111.872	26.42	56.6257
26.44	224.7	26.44	112.158	26.43	56.6926
26.45	212.7	26.45	111.795	26.44	56.5793
26.46	200.8	26.46	111.073	26.45	56.3655
26.47	197.4	26.47	110.377	26.46	56.2915
26.48	194.7	26.48	109.946	26.47	56.3359
26.49	199.3	26.49	110.019	26.48	56.2847
26.5	206.2	26.5	110.529	26.49	56.1311
26.51	201.4	26.51	111.305	26.5	56.0121
26.52	188.5	26.52	112.286	26.51	55.9707
26.53	185.8	26.53	113.513	26.52	56.0206
26.54	197.3	26.54	114.906	26.53	56.1397
26.55	206	26.55	115.957	26.54	56.2764
26.56	206	26.56	116.457	26.55	56.3868
26.57	206.6	26.57	116.816	26.56	56.4571
26.58	215.8	26.58	117.255	26.57	56.5241
26.59	225	26.59	117.519	26.58	56.6233
26.6	220.6	26.6	117.404	26.59	56.7625
26.61	214.7	26.61	117.135	26.6	56.9135
26.62	207	26.62	117.096	26.61	57.0593
26.63	198.7	26.63	117.32	26.62	57.21
26.64	203.8	26.64	117.847	26.63	57.5411
26.65	219.9	26.65	118.647	26.64	58.0489
26.66	232.2	26.66	119.284	26.65	58.4516
26.67	238.2	26.67	119.668	26.66	58.6327
26.68	238.8	26.68	120.207	26.67	58.6599
26.69	218.1	26.69	120.941	26.68	58.5781
26.7	198	26.7	121.265	26.69	58.502
26.71	197.5	26.71	120.689	26.7	58.6391
26.72	197.1	26.72	119.502	26.71	58.9194
26.73	209.2	26.73	118.211	26.72	59.1256
26.74	223.5	26.74	116.979	26.73	59.2695
26.75	220.2	26.75	115.978	26.74	59.3511
26.76	208.7	26.76	115.262	26.75	59.3585
26.77	205.3	26.77	115.04	26.76	59.4476
26.78	209.9	26.78	115.295	26.77	59.6803
26.79	211.6	26.79	115.162	26.78	59.9801
26.8	207.5	26.8	114.533	26.79	60.3169
26.81	203	26.81	113.86	26.8	60.591
26.82	196.5	26.82	113.354	26.81	60.7244
26.83	190.1	26.83	113.011	26.82	60.7385
26.84	194.5	26.84	112.78	26.83	60.6791
26.85	199.1	26.85	112.919	26.84	60.5927
26.86	209.4	26.86	113.624	26.85	60.7195
26.87	220.9	26.87	114.712	26.86	61.0397
26.88	216.4	26.88	115.642	26.87	61.2224
26.89	203.1	26.89	116.438	26.88	61.2621
26.9	206.8	26.9	117.193	26.89	61.3271
26.91	229.8	26.91	117.94	26.9	61.4379
26.92	242.5	26.92	118.608	26.91	61.4976
26.93	230.5	26.93	119.201	26.92	61.5191
26.94	219.7	26.94	119.691	26.93	61.5754
26.95	216.9	26.95	120.086	26.94	61.734
26.96	214.1	26.96	120.698	26.95	61.9941
26.97	221	26.97	121.678	26.96	62.3092
26.98	228.3	26.98	122.813	26.97	62.7103
26.99	228.9	26.99	123.677	26.98	62.896
27	227.5	27	124.345	26.99	62.8771
27.01	227	27.01	124.958	27	62.8171
27.02	227	27.02	125.546	27.01	62.801
27.03	226.8	27.03	126.074	27.02	62.8775
27.04	226.3	27.04	126.552	27.03	63.0225
27.05	227.8	27.05	126.98	27.04	63.106
27.06	234.7	27.06	127.37	27.05	63.0148
27.07	239.6	27.07	127.648	27.06	62.843
27.08	222.6	27.08	127.784	27.07	62.7815
27.09	205.5	27.09	127.656	27.08	62.8047
27.1	204.8	27.1	127.223	27.09	62.788
27.11	205.8	27.11	126.849	27.1	62.7538
27.12	206.3	27.12	127.016	27.11	62.8941
27.13	206.8	27.13	127.609	27.12	63.2099
27.14	213.7	27.14	128.319	27.13	63.4401
27.15	225.7	27.15	129.079	27.14	63.5683
27.16	232.8	27.16	129.765	27.15	63.6713
27.17	232.4	27.17	130.362	27.16	63.7737
27.18	228.8	27.18	130.465	27.17	63.8993
27.19	214.1	27.19	130.001	27.18	64.0933
27.2	200.2	27.2	129.754	27.19	64.2393
27.21	204.8	27.21	130.162	27.2	64.0617
27.22	209.4	27.22	130.898	27.21	63.6713
27.23	221.6	27.23	131.743	27.22	63.5696
27.24	234.9	27.24	132.579	27.23	63.7428
27.25	229.7	27.25	133.21	27.24	63.9002
27.26	216.4	27.26	133.614	27.25	64.0274
27.27	208.8	27.27	133.802	27.26	64.0318
27.28	206.5	27.28	133.782	27.27	63.8963
27.29	207.9	27.29	133.757	27.28	63.6584
27.3	216.2	27.3	133.751	27.29	63.3261
27.31	224.6	27.31	133.682	27.3	63.0841
27.32	233.8	27.32	133.522	27.31	63.1689
27.33	243	27.33	133.388	27.32	63.4782
27.34	232.8	27.34	133.419	27.33	63.7881
27.35	222.7	27.35	133.351	27.34	64.0911
27.36	248.9	27.36	132.902	27.35	64.2587
27.37	282.5	27.37	132.04	27.36	64.2788
27.38	273.5	27.38	130.691	27.37	64.2133
27.39	242.2	27.39	128.93	27.38	64.0815
27.4	226.2	27.4	127.283	27.39	64.0572
27.41	226.7	27.41	125.804	27.4	64.1772
27.42	225.6	27.42	124.063	27.41	64.2722
27.43	221	27.43	122.05	27.42	64.2293
27.44	217.8	27.44	120.462	27.43	64.1506
27.45	223.3	27.45	119.7	27.44	64.2111
27.46	228.8	27.46	119.431	27.45	64.3767
27.47	218.4	27.47	119.292	27.46	64.5373
27.48	207.3	27.48	119.308	27.47	64.7067
27.49	218.1	27.49	119.487	27.48	64.8394
27.5	234.6	27.5	119.776	27.49	64.9229
27.51	233.1	27.51	119.991	27.5	64.9449
27.52	220.2	27.52	120.145	27.51	64.9011
27.53	214.4	27.53	120.66	27.52	64.8633
27.54	217.6	27.54	121.507	27.53	64.8711
27.55	219.1	27.55	122.074	27.54	64.8713
27.56	215.9	27.56	122.192	27.55	64.8399
27.57	214	27.57	121.943	27.56	64.8066
27.58	224.1	27.58	121.291	27.57	64.8075
27.59	234.2	27.59	120.799	27.58	64.8555
27.6	233.3	27.6	121.167	27.59	64.979
27.61	231.5	27.61	122.087	27.6	65.2073
27.62	228.9	27.62	122.932	27.61	65.4759
27.63	226.2	27.63	123.658	27.62	65.7944
27.64	224.7	27.64	124.234	27.63	65.9786
27.65	224.3	27.65	124.621	27.64	66.0935
27.66	224.6	27.66	124.909	27.65	66.2566
27.67	225.9	27.67	125.077	27.66	66.4107
27.68	226.4	27.68	125.621	27.67	66.5134
27.69	223.6	27.69	126.64	27.68	66.6218
27.7	220.7	27.7	127.372	27.69	66.7857
27.71	216.1	27.71	127.252	27.7	66.9474
27.72	211.5	27.72	126.649	27.71	67.0689
27.73	213	27.73	125.956	27.72	67.1231
27.74	215.3	27.74	125.248	27.73	67.11
27.75	223.5	27.75	124.926	27.74	67.2342
27.76	234.1	27.76	124.882	27.75	67.4982
27.77	241.5	27.77	124.326	27.76	67.5995
27.78	246.1	27.78	123.345	27.77	67.4535
27.79	247.5	27.79	122.351	27.78	67.4227
27.8	243.4	27.8	121.457	27.79	67.6783
27.81	238.2	27.81	120.555	27.8	68.0594
27.82	229	27.82	119.635	27.81	68.4423
27.83	220.1	27.83	119.065	27.82	68.8097
27.84	223.3	27.84	119.015	27.83	69.1435
27.85	226.5	27.85	119.041	27.84	69.4571
27.86	240.6	27.86	118.838	27.85	69.7366
27.87	256.7	27.87	118.538	27.86	69.9713
27.88	252.1	27.88	118.627	27.87	70.1325
27.89	237.4	27.89	119.039	27.88	70.2203
27.9	230.7	27.9	119.472	27.89	70.2499
27.91	232.1	27.91	119.912	27.9	70.206
27.92	232.4	27.92	120.317	27.91	70.1258
27.93	230.6	27.93	120.698	27.92	70.0448
27.94	231.3	27.94	120.934	27.93	69.9611
27.95	246.5	27.95	121.021	27.94	69.7992
27.96	261.7	27.96	121.079	27.95	69.6391
27.97	235.9	27.97	121.097	27.96	69.6885
27.98	209.2	27.98	121.189	27.97	69.922
27.99	213.3	27.99	121.184	27.98	70.1535
28	224.8	28	121.025	27.99	70.3812
28.01	234.2	28.01	120.67	28	70.5986
28.02	242.5	28.02	120.152	28.01	70.7793
28.03	243.2	28.03	120.404	28.02	71.0324
28.04	234.9	28.04	121.399	28.03	71.4321
28.05	229.5	28.05	122.386	28.04	71.8457
28.06	231.4	28.06	123.195	28.05	72.1518
28.07	234.5	28.07	124.013	28.06	72.3066
28.08	248.3	28.08	124.973	28.07	72.2507
28.09	262.1	28.09	125.504	28.08	72.0317
28.1	260.8	28.1	125.148	28.09	71.8181
28.11	258.5	28.11	124.415	28.1	71.6314
28.12	254.1	28.12	124.026	28.11	71.5859
28.13	249.1	28.13	123.98	28.12	71.6816
28.14	246.7	28.14	124.093	28.13	71.6516
28.15	246.3	28.15	124.305	28.14	71.4536
28.16	241.8	28.16	124.468	28.15	71.4883
28.17	231.6	28.17	124.434	28.16	71.9592
28.18	228.3	28.18	124.532	28.17	72.4862
28.19	245.8	28.19	124.689	28.18	72.7312
28.2	261.4	28.2	124.721	28.19	72.7876
28.21	253.1	28.21	124.608	28.2	72.8093
28.22	244.8	28.22	124.408	28.21	72.8182
28.23	242.8	28.23	124.212	28.22	72.8595
28.24	241.4	28.24	124.152	28.23	72.9634
28.25	240.3	28.25	124.411	28.24	73.2762
28.26	239.4	28.26	124.976	28.25	73.7997
28.27	240.3	28.27	125.827	28.26	74.3337
28.28	242.6	28.28	126.894	28.27	74.867
28.29	253.7	28.29	127.682	28.28	75.3361
28.3	279.5	28.3	128.095	28.29	75.7028
28.31	294.2	28.31	128.628	28.3	76.022
28.32	265.6	28.32	129.391	28.31	76.3338
28.33	238	28.33	130.215	28.32	76.6242
28.34	238.5	28.34	130.904	28.33	76.84
28.35	238.9	28.35	131.324	28.34	77.012
28.36	238.2	28.36	131.431	28.35	77.2631
28.37	237.3	28.37	131.175	28.36	77.5857
28.38	248.3	28.38	130.452	28.37	77.7428
28.39	264.9	28.39	129.461	28.38	77.7292
28.4	273	28.4	129.105	28.39	77.6847
28.41	273	28.41	129.47	28.4	77.6483
28.42	272.5	28.42	130.098	28.41	77.5969
28.43	271.2	28.43	130.98	28.42	77.5237
28.44	269.8	28.44	131.2	28.43	77.4136
28.45	268.9	28.45	130.425	28.44	77.2814
28.46	268	28.46	129.536	28.45	77.1257
28.47	267.5	28.47	129.145	28.46	77.0123
28.48	267.1	28.48	128.98	28.47	76.9757
28.49	267.4	28.49	128.62	28.48	77.1607
28.5	267.8	28.5	128.179	28.49	77.5462
28.51	272.8	28.51	127.91	28.5	77.9626
28.52	280.1	28.52	127.828	28.51	78.415
28.53	279.2	28.53	127.937	28.52	78.8734
28.54	269.1	28.54	128.24	28.53	79.3048
28.55	258	28.55	128.62	28.54	79.6514
28.56	244.7	28.56	129.077	28.55	79.9359
28.57	235.9	28.57	129.019	28.56	80.1566
28.58	258.9	28.58	128.242	28.57	80.3116
28.59	281.9	28.59	127.306	28.58	80.4225
28.6	274.7	28.6	126.665	28.59	80.5346
28.61	265.9	28.61	126.355	28.6	80.6402
28.62	251.8	28.62	126.482	28.61	80.7839
28.63	236.2	28.63	126.964	28.62	80.9552
28.64	234.5	28.64	127.473	28.63	81.0983
28.65	241.8	28.65	128.03	28.64	81.2046
28.66	250	28.66	128.525	28.65	81.2737
28.67	259.2	28.67	128.985	28.66	81.2985
28.68	268.9	28.68	129.673	28.67	81.2731
28.69	279.9	28.69	130.663	28.68	81.1849
28.7	288.3	28.7	131.919	28.69	81.1371
28.71	268	28.71	133.327	28.7	81.3466
28.72	247.8	28.72	134.459	28.71	81.7063
28.73	252.3	28.73	134.878	28.72	81.8565
28.74	259.2	28.74	134.822	28.73	81.8066
28.75	254.5	28.75	134.595	28.74	81.8624
28.76	245.8	28.76	134.22	28.75	82.0195
28.77	245.6	28.77	133.495	28.76	82.2364
28.78	252.1	28.78	132.499	28.77	82.4812
28.79	254	28.79	131.576	28.78	82.6091
28.8	249	28.8	130.803	28.79	82.5247
28.81	247	28.81	129.989	28.8	82.3853
28.82	256.2	28.82	129.113	28.81	82.3608
28.83	265.5	28.83	128.156	28.82	82.4886
28.84	276.1	28.84	127.095	28.83	82.83
28.85	286.7	28.85	126.208	28.84	83.3308
28.86	288.8	28.86	125.715	28.85	83.729
28.87	289.7	28.87	125.406	28.86	84.016
28.88	289	28.88	124.997	28.87	84.1752
28.89	287.7	28.89	124.506	28.88	84.1894
28.9	285.1	28.9	124.229	28.89	84.1653
28.91	281.4	28.91	124.148	28.9	84.1037
28.92	278	28.92	124.102	28.91	84.1369
28.93	275.3	28.93	124.066	28.92	84.3143
28.94	274.1	28.94	123.92	28.93	84.5838
28.95	280.1	28.95	123.619	28.94	84.9282
28.96	286	28.96	123.176	28.95	85.2683
28.97	292.5	28.97	122.508	28.96	85.3219
28.98	298.9	28.98	122.045	28.97	85.1403
28.99	296.6	28.99	122.444	28.98	85.0776
29	292.4	29	123.498	28.99	85.1234
29.01	296.5	29.01	124.651	29	85.2438
29.02	304.7	29.02	125.862	29.01	85.4348
29.03	307.7	29.03	127.072	29.02	85.6022
29.04	304.9	29.04	128.234	29.03	85.6916
29.05	296.7	29.05	129.481	29.04	85.7038
29.06	276.4	29.06	130.789	29.05	85.61
29.07	260.2	29.07	132.306	29.06	85.4737
29.08	268.4	29.08	134.094	29.07	85.417
29.09	276.7	29.09	135.682	29.08	85.4076
29.1	276.6	29.1	136.779	29.09	85.3685
29.11	276.1	29.11	137.466	29.1	85.3084
29.12	276.4	29.12	137.914	29.11	85.389
29.13	276.8	29.13	138.112	29.12	85.6178
29.14	287.3	29.14	137.653	29.13	85.8479
29.15	303.8	29.15	136.688	29.14	86.0775
29.16	312.4	29.16	135.97	29.15	86.2449
29.17	311	29.17	135.563	29.16	86.306
29.18	308.2	29.18	135.581	29.17	86.4554
29.19	301.8	29.19	136.035	29.18	86.8182
29.2	295.7	29.2	136.756	29.19	87.2411
29.21	293	29.21	137.688	29.2	87.5598
29.22	290.2	29.22	138.749	29.21	87.8322
29.23	305.4	29.23	139.858	29.22	88.1427
29.24	321.9	29.24	140.949	29.23	88.494
29.25	320.5	29.25	141.88	29.24	89.0177
29.26	313.1	29.26	142.704	29.25	89.7204
29.27	300.1	29.27	143.511	29.26	90.0892
29.28	283.1	29.28	144.321	29.27	90.0363
29.29	276	29.29	145.14	29.28	90.0413
29.3	283.4	29.3	145.957	29.29	90.3042
29.31	289.5	29.31	146.841	29.3	90.6391
29.32	291.8	29.32	147.779	29.31	90.9119
29.33	294.7	29.33	148.423	29.32	91.1963
29.34	305.7	29.34	148.471	29.33	91.5907
29.35	316.8	29.35	148.139	29.34	92.033
29.36	304.5	29.36	147.739	29.35	92.1198
29.37	289.3	29.37	147.37	29.36	91.8816
29.38	292.6	29.38	146.924	29.37	91.9339
29.39	303.1	29.39	146.391	29.38	92.3189
29.4	305.5	29.4	146.088	29.39	92.6532
29.41	300.9	29.41	145.9	29.4	92.8282
29.42	296.8	29.42	145.531	29.41	93.0853
29.43	293.6	29.43	144.906	29.42	93.6051
29.44	294.5	29.44	144.065	29.43	94.2661
29.45	312.4	29.45	143.069	29.44	94.9318
29.46	330	29.46	141.867	29.45	95.5824
29.47	331.4	29.47	140.399	29.46	96.1244
29.48	332.8	29.48	138.937	29.47	96.5435
29.49	329.5	29.49	137.943	29.48	96.6138
29.5	325.3	29.5	137.303	29.49	96.3426
29.51	321.2	29.51	136.622	29.5	96.3968
29.52	317.1	29.52	135.885	29.51	96.8442
29.53	315.2	29.53	135.352	29.52	97.0519
29.54	315.7	29.54	134.978	29.53	96.8027
29.55	314.3	29.55	135.106	29.54	96.5556
29.56	309.3	29.56	135.798	29.55	96.6043
29.57	305.2	29.57	136.749	29.56	96.786
29.58	306.6	29.58	137.999	29.57	96.9734
29.59	308	29.59	139.312	29.58	97.1921
29.6	308	29.6	140.458	29.59	97.4839
29.61	308	29.61	141.355	29.6	97.8842
29.62	306.5	29.62	141.812	29.61	98.4565
29.63	304.7	29.63	141.935	29.62	99.1916
29.64	305.5	29.64	142.294	29.63	99.7012
29.65	307.8	29.65	142.834	29.64	99.9708
29.66	312	29.66	143.057	29.65	100.14
29.67	318.4	29.67	143.002	29.66	100.248
29.68	323.7	29.68	143.047	29.67	100.35
29.69	326	29.69	143.322	29.68	100.525
29.7	329.5	29.7	143.721	29.69	100.9
29.71	342.9	29.71	144.208	29.7	101.555
29.72	356.2	29.72	144.513	29.71	102.307
29.73	352.7	29.73	144.418	29.72	102.54
29.74	348.1	29.74	144.202	29.73	102.278
29.75	333.9	29.75	144.206	29.74	102.417
29.76	316.9	29.76	144.325	29.75	102.946
29.77	315.7	29.77	143.986	29.76	103.328
29.78	325.4	29.78	143.316	29.77	103.462
29.79	326	29.79	143.421	29.78	103.407
29.8	314	29.8	144.412	29.79	103.155
29.81	304.5	29.81	145.097	29.8	102.994
29.82	302.7	29.82	145.22	29.81	103.266
29.83	302.6	29.83	145.451	29.82	103.863
29.84	324.7	29.84	146.09	29.83	104.501
29.85	346.8	29.85	146.716	29.84	105.147
29.86	335.3	29.86	146.744	29.85	105.762
29.87	320.1	29.87	146.581	29.86	106.361
29.88	321.4	29.88	147.106	29.87	106.93
29.89	328.7	29.89	148.144	29.88	107.479
29.9	335.1	29.9	148.782	29.89	107.907
29.91	340.6	29.91	149.063	29.9	108.231
29.92	336.3	29.92	149.554	29.91	108.738
29.93	316	29.93	150.341	29.92	109.525
29.94	300.9	29.94	150.785	29.93	110.317
29.95	305	29.95	150.742	29.94	110.832
29.96	309.5	29.96	151.02	29.95	111.173
29.97	324.7	29.97	152.156	29.96	111.654
29.98	339.9	29.98	153.527	29.97	112.317
[truncated: 6,001 more rows]
