# Supplementary material for: Reactive wetting enabled anchoring of non-wettable iron oxide in liquid metal for miniature soft robot
Source: Nat Commun. 2023 Oct 7;14:6276. doi: 10.1038/s41467-023-41920-4 (PMC10560245; doi:10.1038/s41467-023-41920-4)
Supplement: Supplementary file 15 — Source Data [file 41467_2023_41920_MOESM15_ESM.zip › [Fig. 4A] Viscosity.xlsx]

## Sheet: Sheet1
	EGaIn	EGaIn-FPA (100 mM, 5%)	EGaIn-FPA (100 mM, 10%)
frequency (s-1)	viscosity (Pa·s)	viscosity (Pa·s)	viscosity (Pa·s)
0.01	3185.4	3720	678000
0.0126	2804.1	3030	249000
0.016	2267.8	2427.3	317000
0.0202	1812.3	1960.4	244000
0.0256	1439.1	1607.7	135000
0.0324	1109.2	1341.1	92400
0.0409	873.66	1092.7	81500
0.0518	671.39	883.32	69300
0.0655	519.21	710.51	112000
0.0829	402.24	569.37	61500
0.105	309.52	445.97	46900
0.133	247.55	347.19	34100
0.168	197.69	269.54	21400
0.212	155.59	219.06	19000
0.268	118.33	175.21	15200
0.339	92.004	131.04	11600
0.429	74.554	104.89	8640
0.543	55.446	81.602	6250
0.687	45.238	62.872	4620
0.868	33.973	48.837	3490
1.1	26.905	39.411	2580
1.39	21.294	31.757	1870
1.76	16.565	24.301	1290
2.22	12.677	18.721	866.8
2.81	10.222	14.782	546.9
3.56	8.0645	11.359	333.9
4.5	6.3599	8.9076	226.5
5.69	5.0626	7.1377	158.4
7.2	4.0476	5.4639	117.2
9.1	3.1383	4.2182	70.49
11.5	2.4613	3.1847	52.57
14.6	1.9743	2.5059	33.37
18.4	1.5458	1.9967	23.92
23.3	1.2312	1.594	15.37
29.5	0.96794	1.2216	10.53
37.3	0.76207	0.97303	6.889
47.1	0.60488	0.79268	4.724
59.6	0.47998	0.63131	3.652
75.4	0.38949	0.50343	2.838
95.4	0.30527	0.41516	2.224
121	0.24384	0.34155	1.785
153	0.19472	0.28245	1.477
193	0.15519	0.23674	1.363
244	0.12448	0.19584	1.168
309	0.10011	0.16238	1.089
391	0.08029	0.13107	0.9498
494	0.06218	0.10646	0.8271
625	0.05031	0.08879	0.7545
791	0.04273	0.07566	0.4709
1000	0.03771	0.07259	0.4781
			0.4411
			226.5
			158.4
			117.2
			70.49
			52.57
			33.37
			23.92
			15.37
			10.53
			6.889
			4.724
			3.652
			2.838
			2.224
			1.785
			1.477
			1.363
			1.168
			1.089
			0.9498
			0.8271
			0.7545
			0.4709
			0.4781
			0.4411
