# Supplementary material for: Reactive wetting enabled anchoring of non-wettable iron oxide in liquid metal for miniature soft robot
Source: Nat Commun. 2023 Oct 7;14:6276. doi: 10.1038/s41467-023-41920-4 (PMC10560245; doi:10.1038/s41467-023-41920-4)
Supplement: Supplementary file 15 — Source Data [file 41467_2023_41920_MOESM15_ESM.zip › [Fig. 4B] Modulus.xlsx]

## Sheet: Sheet1
	EGaIn		EGaIn-5% FPA(100 mM)		EGaIn-10% FPA(100 mM)
frequency (s-1)	Storage modulus (Pa)	Complex viscosity (Pa·s)	Storage modulus (Pa)	Complex viscosity (Pa·s)	Storage modulus (Pa)	Complex viscosity (Pa·s)
9.24	168.24	1.89968	256.36	3.62933	1140	122
7.28	171.07	2.27843	258.13	4.48874	1140	153.594
5.74	172.88	2.79895	260	5.55296	1120	191.759
4.52	175.48	3.43938	261.09	6.90885	1080	237.43
3.56	177.29	4.27921	261.82	8.6191	968.5	288.872
2.81	179.14	5.32456	262.42	10.7534	921.5	344.719
2.21	181.38	6.67964	262.61	13.5425	1020	465.764
1.74	183.22	8.42126	262.57	16.9805	1170	641.604
1.37	183.42	10.5956	263.11	21.5496	1310	876.972
1.08	185.05	13.3	263.39	27.1574	1430	1199.36
0.853	184.14	16.8523	263.11	34.272	1520	1590
0.672	184.28	21.2619	261.84	43.5194	1560	2052.12
0.53	185.31	26.8679	261.31	54.9887	1580	2614.9
0.418	187.34	34.0574	261.68	69.9378	1610	3332
0.329	191.14	42.9392	262.25	89.076	1620	4245.16
0.259	194.31	55.3707	260.59	114.533	1630	5376.34
0.204	197.99	70.5686	262.77	143.76	1620	6767.52
0.161	198.38	89.8261	264.69	184.571	1600	8471.18
0.127	196.65	113.992	268.27	236.583	1550	10599.4
0.1	205.98	161.07	273.75	304.65	1490	12152.5
