# Supplementary material for: Reactive wetting enabled anchoring of non-wettable iron oxide in liquid metal for miniature soft robot
Source: Nat Commun. 2023 Oct 7;14:6276. doi: 10.1038/s41467-023-41920-4 (PMC10560245; doi:10.1038/s41467-023-41920-4)
Supplement: Supplementary file 15 — Source Data [file 41467_2023_41920_MOESM15_ESM.zip › [Fig. 4C] Active deformation.xlsx]

## Sheet: Sheet1
	EGaIn-5% FPA (100mM)	1 M HCl
	H (piexl)	D (piexl)	H	D	H	D
without magnet	283.007	245.018	268.03	252.518	280	260.5
1.8mm (the distance between magnet and sample)	247.008	356.035	244.008	358.677	244	354.672
3.8mm	249.008	348.031	243.002	358.035	246.002	361.035
5.8mm	251.098	342.094	251	344.023	248.002	347.339
7.8mm	250.52	340.065	251	344.346	258.008	330.673
9.8mm	259.193	343.567	258	340.513	264.047	329.35
	EGaIn-3% FPA (100mM)	1 M HCl
	H	D	H	D	H	D
without magnet	273	290.012	273.64	285.723	280.022	245.343
1.8mm (the distance between magnet and sample)	271.002	322.001	270.067	318.057	279.169	282.672
3.8mm	271.066	319.039	277.337	293.345	277.002	270.17
5.8mm	270.937	313.086	277.353	278.007	277.163	272.003
7.8mm	267.504	314.395	276.501	278.029	278.763	270.017
9.8mm	271.502	318.009	271.472	274.68	278.504	277.941
	EGaIn-1% FPA (100mM)	1 M HCl
	H	D	H	D	H	D
without magnet	272.002	280.686	272.002	284.028	271.03	282.05
1.8mm (the distance between magnet and sample)	266.002	300.042	270.017	308.67	268.03	291.346
3.8mm	270.017	300	269.017	308.058	268.335	294.037
5.8mm	269.067	298.224	271.007	300.047	266.85	294.019
7.8mm	272.804	298.81	271.066	298.685	267.416	292.531
9.8mm	271.361	301.541	271.03	300.757	269.06	295.196
