# Supplementary material for: Reactive wetting enabled anchoring of non-wettable iron oxide in liquid metal for miniature soft robot
Source: Nat Commun. 2023 Oct 7;14:6276. doi: 10.1038/s41467-023-41920-4 (PMC10560245; doi:10.1038/s41467-023-41920-4)
Supplement: Supplementary file 15 — Source Data [file 41467_2023_41920_MOESM15_ESM.zip › [Fig. 4D] Passive deforamtion.xlsx]

## Sheet: Sheet1
magnetic agent mass ratio (%)	distance (mm)	deformation rate (%)
1	1	50
1	2	40
1	3	30
1	4	30
1	5	20
1	6	0
1	7	0
1	8	0
1	9	0
1	10	0
1	11	0
1	12	0
1	13	0
2	1	60
2	2	60
2	3	50
2	4	40
2	5	40
2	6	30
2	7	20
2	8	20
2	9	20
2	10	20
2	11	0
2	12	0
2	13	0
3	1	60
3	2	60
3	3	50
3	4	40
3	5	40
3	6	40
3	7	40
3	8	30
3	9	20
3	10	20
3	11	20
3	12	0
3	13	0
4	1	60
4	2	60
4	3	50
4	4	50
4	5	50
4	6	40
4	7	40
4	8	30
4	9	20
4	10	20
4	11	20
4	12	20
4	13	0
5	1	70
5	2	60
5	3	60
5	4	50
5	5	50
5	6	40
5	7	40
5	8	30
5	9	30
5	10	20
5	11	20
5	12	20
5	13	0
