# Supplementary material for: Reactive wetting enabled anchoring of non-wettable iron oxide in liquid metal for miniature soft robot
Source: Nat Commun. 2023 Oct 7;14:6276. doi: 10.1038/s41467-023-41920-4 (PMC10560245; doi:10.1038/s41467-023-41920-4)
Supplement: Supplementary file 15 — Source Data [file 41467_2023_41920_MOESM15_ESM.zip › [Fig. 6B] cck8.xlsx]

## Sheet: Sheet1
	3T3	24H				3T3	24H					HEK	24H
concentration of EGaIn-FPA (mg/L)	0	12	25	50	100	0	200				concentration of EGaIn-FPA (mg/L)	0	12	25	50	100	200
background correction	0.24825	0.252267	0.268817	0.301	0.3936	0.24825	0.628333				background correction	0.24825	0.252267	0.268817	0.301	0.3936	0.628333
	0.9565	0.7903	1.0168	0.9909	0.9494	2.3062	2.2795					0.8212	0.8531	0.8898	0.9101	0.9939	1.0842
	1.1825	1.091	1.0967	1.1229	1.1665	2.7115	2.4659					0.9237	0.8268	0.9361	0.982	1.0916	1.1751
	1.0804	1.1453	1.1073	1.1869	1.1786	2.8616	2.7245					1.0012	0.9004	0.933	1.0183	1.0521	1.2419
	1.1008	1.2189	1.1571	1.2803	1.033	2.8785	2.5346					0.9731	0.9826	1.0035	0.9772	1.0185	1.2337
	1.0708	1.2885	1.2063	1.2735	1.1746	2.4584	2.4626					1.0057	1.0073	1.0324	1.1097	1.0678	1.1847
	1.0569	1.1786	1.0989	1.1975	1.1007	2.0923	2.3646					0.9522	1.0116	1.0249	1.0115	1.0489	1.2289
	1.06	1.1775	1.1343	1.135	1.1202	2.0283	2.1573					0.9446	0.9434	0.9798	1.0179	1.0619	1.1937
	1.0592	1.109	1.0764	1.0616	0.9811							0.8689	0.9333	0.9293	0.9193	0.9667	1.0622
	1.07089	1.12489	1.11173	1.15607	1.08801	2.47669	2.427					0.936325	0.932313	0.9661	0.99325	1.03767	1.17555
AVE after background correction	1	1.06076	1.02464	1.03943	0.844129	1	0.807143				AVE after background correction	1	0.988331	1.01338	1.00607	0.936053	0.795286
STD		0.148818	0.0562918	0.0997423	0.0900245		0.183145				STD		0.0686485	0.0515629	0.0631274	0.0415034	0.0678616
