# Supplementary material for: Reactive wetting enabled anchoring of non-wettable iron oxide in liquid metal for miniature soft robot
Source: Nat Commun. 2023 Oct 7;14:6276. doi: 10.1038/s41467-023-41920-4 (PMC10560245; doi:10.1038/s41467-023-41920-4)
Supplement: Supplementary file 15 — Source Data [file 41467_2023_41920_MOESM15_ESM.zip › [Fig. 6C] ICP-OES for metal element releasing.xlsx]

## Sheet: Sheet1
							The resulting data needs to be enlarged by a factor of six, because the solution diluted by a factor of six is tested
time (min)	15	30	60	180			time (min)	15	30	60	180
Ag	0.247229	0.347712	0.960069	0.653414			Ag	1.48337	2.08627	5.76041	3.92048
	0.247452	0.354161	0.960227	0.658231				1.48471	2.12496	5.76136	3.94939
	0.119766	0.428022	0.356806	0.722294				0.718594	2.56813	2.14084	4.33377
	0.11764	0.436556	0.351852	0.728902				0.70584	2.61934	2.11111	4.37341
								0	0	0	0
								0	0	0	0
Fe	3.4688	6.32503	5.83129	10.3745			Fe	20.8128	37.9502	34.9877	62.2472
	3.47509	6.30335	5.72344	10.161				20.8506	37.8201	34.3407	60.9663
	3.31906	4.36227	5.45721	10.9283				19.9144	26.1736	32.7433	65.5697
	3.30442	4.37231	5.33521	11.0336				19.8265	26.2338	32.0113	66.2019
								0	0	0	0
								0	0	0	0
Ga	1.24477	3.76488	3.17212	8.35042			Ga	7.46861	22.5893	19.0327	50.1025
	1.25768	3.7355	3.03652	8.32692				7.54609	22.413	18.2191	49.9615
	0.892175	2.06825	2.71836	7.56963				5.35305	12.4095	16.3102	45.4178
	0.8989	2.03027	2.67569	7.5954				5.3934	12.1816	16.0542	45.5724
								0	0	0	0
In	0.208762	0.285639	0.403006	0.773366			In	1.25257	1.71384	2.41803	4.64019
	0.192958	0.288868	0.400199	0.780223				1.15775	1.73321	2.40119	4.68134
	0.128469	0.305109	0.232601	0.457414				0.770816	1.83065	1.39561	2.74449
	0.129894	0.296655	0.23188	0.450537				0.779366	1.77993	1.39128	2.70322
