# Supplementary material for: Reactive wetting enabled anchoring of non-wettable iron oxide in liquid metal for miniature soft robot
Source: Nat Commun. 2023 Oct 7;14:6276. doi: 10.1038/s41467-023-41920-4 (PMC10560245; doi:10.1038/s41467-023-41920-4)
Supplement: Supplementary file 15 — Source Data [file 41467_2023_41920_MOESM15_ESM.zip › [Fig. S10] Contact angles in the third stage.xlsx]

## Sheet: Sheet1
FPA (5 mM)			FPA (10 mM)			FPA (15 mM)			FPA (20 mM)			FPA (40 mM)			FPA (60 mM)			FPA (80 mM)			FPA (100 mM)
Time point (s)	Contact angle (°）		Time point (s)	Contact angle (°）		Time point (s)	Contact angle (°）		Time point (s)	Contact angle (°）		Time point (s)	Contact angle (°）		Time point (s)	Contact angle (°）		Time point (s)	Contact angle (°）		Time point (s)	Contact angle (°）
1.4	106.628		1.8	112.834		1.2	61.477		1.2	63.435		1.2	63.435		1	62.049		1.2	64.687		1.4	70.018
1.8	108.74		2.2	114.677		1.4	59.381		1.4	62.447		1.6	62.103		1.2	60.827		1.4	63.812		1.6	68.749
2.2	110.325		2.6	118.61		1.6	59.036		1.6	61.477		2	56.768		1.4	60.642		1.8	60.489		1.8	67.62
2.6	110.325		3	119.745		1.8	58.201		2	56.611		2.4	53.471		1.8	56.187		2.2	57.319		2	67.479
3	112.52		3.4	121.608		2	57.894		2.4	57.2		3.2	65.473		2.2	53.238		2.6	57.095		2.2	67.62
3.2	113.198					2.2	55.539		2.6	64.44					2.4	54.275		2.8	56.31		2.4	66.448
3.4	114.785					2.4	54.782								2.6	54.382		3	60.832		2.6	61.699
						2.6	53.31								3	59.826		3.2	58.841		2.8	56.31
						2.8	52.883											3.4	57.875		3	54.891
						3	50.528											3.8	59.237		3.2	53.746
						3.2	50.194											4.2	61.294		3.24	58.231
						3.4	49.686														3.28	64.231
						3.6	51.766														3.32	73.73
						3.8	52.595														3.36	77.276
																					3.4	79.046
																					3.44	80.838
