# Supplementary material for: Reactive wetting enabled anchoring of non-wettable iron oxide in liquid metal for miniature soft robot
Source: Nat Commun. 2023 Oct 7;14:6276. doi: 10.1038/s41467-023-41920-4 (PMC10560245; doi:10.1038/s41467-023-41920-4)
Supplement: Supplementary file 15 — Source Data [file 41467_2023_41920_MOESM15_ESM.zip › [Fig. S11] Contact angles in the final stage.xlsx]

## Sheet: Sheet1
FPA (5 mM)			FPA (10 mM)			FPA (15 mM)			FPA (20 mM)			FPA (40 mM)			FPA (60 mM)			FPA (80 mM)			FPA (100 mM)
Time point (s)	Contact angle (°）		Time point (s)	Contact angle (°）		Time point (s)	Contact angle (°）		Time point (s)	Contact angle (°）		Time point (s)	Contact angle (°）		Time point (s)	Contact angle (°）		Time point (s)	Contact angle (°）		Time point (s)	Contact angle (°）
3.8	129.987		4.2	123.111		5	131.496		3	126.469		4	114.305		4	120.379		5.4	114.775		5	88.568
4.6	131.058		5	124.992		5.2	131.496		3.2	127.875		5.2	114.305		4.4	121.827		5.6	120.343		5.4	87.879
5.4	131.396		5.8	123.69		5.4	128.157		3.6	125.655		6.4	111.161		4.8	122.735		6	124.019		5.8	92.121
6.2	138.991		6.8	128.66		5.8	128.66		4	127.694		7.6	111.801		5.6	121.264		6.4	119.604		6.2	94.236
7.4	137.793		8	132.683		6.2	130.914		4.8	125.166		8	110.136		6.4	123.69		7.2	116.053		6.6	95.906
8	137.793					6.6	129.094		5.6	124.563					7.2	122.735		8	117.072		7	97.352
						7	131.186		6.4	124.824					8	121.827					7.4	95.356
						7.4	129.472		7.2	124.824											7.8	93.691
						7.8	131.424		8	123.408											8	91.848
						8	131.424
