# Supplementary material for: Reactive wetting enabled anchoring of non-wettable iron oxide in liquid metal for miniature soft robot
Source: Nat Commun. 2023 Oct 7;14:6276. doi: 10.1038/s41467-023-41920-4 (PMC10560245; doi:10.1038/s41467-023-41920-4)
Supplement: Supplementary file 15 — Source Data [file 41467_2023_41920_MOESM15_ESM.zip › [Fig. S13C] Atomic concentrations in line scanning.xlsx]

## Sheet: Sheet1
	Oxygen atomic concentration (%)	Gallium atomic concentration (%)	Silver atomic concentration (%)	Indium atomic concentration (%)	Iron atomic concentration (%)
1	57.3	6.9	24.9	8	3
2	44.1	17.2	24.5	6.8	7.5
3	56.7	7.3	19.4	8.8	7.8
4	56.8	9.6	19.7	6.4	7.5
5	62.8	2.4	21.2	7.4	6.2
6	66.3	2	18.9	6.1	6.6
7	63.5	0	22	6.5	7.9
8	47	15	20.1	5.9	12.1
9	62.1	7.4	17.1	6.2	7.2
10	41.6	0	40.7	10	7.7
11	68.1	7.4	14.8	5.6	4.2
12	61.1	7.4	17.9	7.2	6.4
13	66.5	4.3	19.2	6.5	3.5
14	59.4	9.7	19.8	5.6	5.5
15	58.5	11.9	17.7	7.5	4.5
16	59.3	11.6	18.8	4.8	5.6
17	75.1	4.7	10.9	4.7	4.6
18	74.6	9.2	10.2	4.4	1.5
19	62.9	16.5	12.9	3.6	4
20	71.5	11.2	10.2	3.5	3.6
21	68.5	9.8	11.3	4.2	6.2
22	63.8	17.5	13.6	2.8	2.2
23	57.5	14.8	13.9	4.3	9.5
24	68.9	7.7	9.8	7.1	6.4
25	63.4	13.4	11.4	3.9	7.9
26	61	13.7	11.4	3.7	10.2
27	72.6	11.7	5.6	2.3	7.8
28	75.8	12.2	5.6	2.1	4.2
29	79.4	9.3	6.5	2.3	2.5
30	83.3	5.2	4.9	4.1	2.5
31	68.9	18.6	5.5	3.2	3.7
32	76.4	14	3.9	3	2.6
33	78.7	11.5	3.6	2.3	4
34	73.3	15.2	6.4	2.2	3
35	76.3	15.8	3.7	2.1	2.1
36	80.2	9.8	3.2	2.8	4.1
37	78.1	15.4	3.7	1.8	1
38	74.8	14.2	3.6	4.1	3.3
39	79.1	12.6	2.9	1.6	3.9
40	73.4	16.2	4.6	3.3	2.5
41	78.1	16.2	2.7	1.2	1.9
42	76.5	16.9	1.5	3.3	1.7
43	74.1	20.7	2.1	2.5	0.5
44	76.9	15	1.4	3.9	2.8
45	73.7	20.3	2.8	2.2	1
46	75.6	21.1	1.2	1.6	0.5
47	76.5	17.5	2.1	2.3	1.6
48	65.5	27.3	3.6	1.9	1.7
49	79.3	17.4	1.3	2	0
50	74.8	19.4	3.6	0.7	1.5
51	63.1	33	1.5	1.3	1.2
52	68.4	27	1.9	2	0.7
53	63.4	30	2.1	3.9	0.7
54	61	35.9	1.1	2	0
55	52.3	40.9	1.5	3.5	1.9
56	50.8	45.2	0.3	3.7	0
57	33.5	59.4	2.1	4.3	0.7
58	49.8	40.7	2.7	4.6	2.3
59	48.7	44.6	2.2	2.3	2.3
60	50.3	44.9	0.3	3.8	0.7
61	50.6	44.4	1.6	2.6	0.8
62	67.2	29.3	0	1.8	1.8
63	53.3	38.5	2.3	4.9	1
64	62.8	30.8	0.5	3.5	2.3
65	50.6	39.6	1.6	2.8	5.5
66	28.2	65.2	0.8	2.6	3.3
67	33.2	57	0.9	5.4	3.5
68	23.1	65.9	3.8	4	3.1
69	13.5	72.5	2.1	5.1	6.9
70	33.1	59.8	2	1.1	4
71	43	53	0.5	1.6	2
72	19.8	67.7	4.1	2.9	5.5
73	25.8	66.6	2.7	3.5	1.4
74	34.4	57.3	1.6	3.4	3.3
75	31.4	56.3	3.6	5	3.7
76	48	44	0.6	6.2	1.2
77	31.6	53	1.6	5.8	8.1
78	8.1	76.7	1.7	5.2	8.4
79	22.5	65.7	4.9	3.5	3.4
80	15	71.2	4	7.1	2.8
81	23.8	66	2.9	4.9	2.4
82	15.4	69.5	4.2	6.6	4.3
83	23.7	64.5	3	3.8	4.9
84	0	83.8	3.8	7.9	4.6
85	9.5	72.7	4.7	9.9	3.2
86	32.1	57	2.5	6.3	2.1
87	5.8	81	2.4	5	5.9
88	8.6	76.4	3.6	9.9	1.5
89	29.8	54.5	2.7	7.4	5.6
90	0	85.7	4.6	9.7	0
91	17.3	64.2	2.2	10.1	6.1
92	9.1	70.4	6.4	11.2	2.9
93	32.5	58	2	6.4	1.1
94	20.7	69.4	3.3	6.5	0
95	20.6	66	5	5.9	2.6
96	28.3	61.3	1.9	4.6	3.9
97	28.4	56.4	3.7	6.1	5.4
98	32.6	55.7	3.5	5.5	2.7
99	36.1	45.1	4.2	8.2	6.4
100	21.3	68.8	2.8	6.3	0.8
101	29.4	57.8	2.9	5	4.9
102	28.7	58.8	3.2	9.3	0
103	17.4	68.2	4.9	5.1	4.4
104	31.4	52.5	4.1	8.7	3.3
105	26.7	47.5	4.3	10.1	11.5
106	6.2	82.8	2.5	4.7	3.8
107	26.7	48	5	11.7	8.7
108	29.9	55.6	2.6	8.7	3.2
109	27.5	63.9	2.1	5.1	1.4
110	29.9	59.4	3.5	4.2	3
111	37.9	51.5	2.5	5.9	2.1
112	7.1	73.7	3.7	9.1	6.4
113	34.6	47.8	4.2	8.9	4.5
114	16.7	72	3.1	6.6	1.6
115	17.8	61	2.1	13.3	5.9
116	22.2	56.4	3.8	8.1	9.4
117	16.4	72.3	4.4	6.9	0
118	19.5	64.7	2.3	6.8	6.6
119	19.9	67.6	2.6	6	3.9
120	16.4	68.3	1.5	9.3	4.5
121	10.3	81.7	2.1	4.9	1
122	7	77.1	3.7	8.4	3.8
123	0	76.7	5.4	14.6	3.2
124	10.1	79.5	1	6.4	3
125	5.5	85.5	2.2	5.7	1.1
126	25.4	57.5	4.3	8.4	4.5
127	0	83	3.8	10.6	2.6
128	12.8	77.6	3.1	5.2	1.3
