# Supplementary material for: Reactive wetting enabled anchoring of non-wettable iron oxide in liquid metal for miniature soft robot
Source: Nat Commun. 2023 Oct 7;14:6276. doi: 10.1038/s41467-023-41920-4 (PMC10560245; doi:10.1038/s41467-023-41920-4)
Supplement: Supplementary file 15 — Source Data [file 41467_2023_41920_MOESM15_ESM.zip › [Fig. S17] XRD for Ga-FPA and Ag2Ga.xlsx]

## Sheet: Sheet1
2θ (°)	Intensity
10	180.022
10.01	180.433
10.02	180.784
10.03	181.175
10.04	181.465
10.05	181.675
10.06	182.039
10.07	182.516
10.08	182.804
10.09	182.976
10.1	182.925
10.11	182.276
10.12	181.733
10.13	181.851
10.14	182.184
10.15	182.196
10.16	181.957
10.17	181.939
10.18	182.235
10.19	182.453
10.2	182.398
10.21	182.363
10.22	182.457
10.23	182.449
10.24	182.396
10.25	182.494
10.26	182.645
10.27	182.704
10.28	182.716
10.29	182.812
10.3	182.939
10.31	182.859
10.32	182.516
10.33	182.204
10.34	182.065
10.35	181.865
10.36	181.865
10.37	182.216
10.38	182.412
10.39	182.282
10.4	181.902
10.41	181.518
10.42	181.427
10.43	181.659
10.44	181.99
10.45	182.273
10.46	182.527
10.47	182.696
10.48	182.833
10.49	183.059
10.5	182.933
10.51	182.416
10.52	181.939
10.53	181.673
10.54	181.555
10.55	181.471
10.56	181.241
10.57	180.784
10.58	180.333
10.59	180.184
10.6	180.141
10.61	180.251
10.62	180.561
10.63	180.367
10.64	180.008
10.65	180.022
10.66	180.288
10.67	180.508
10.68	180.539
10.69	180.473
10.7	180.582
10.71	181.047
10.72	181.565
10.73	181.743
10.74	181.824
10.75	182.045
10.76	182.225
10.77	182.41
10.78	182.749
10.79	183
10.8	182.878
10.81	182.531
10.82	182.394
10.83	182.627
10.84	183.037
10.85	183.42
10.86	183.918
10.87	184.278
10.88	184.098
10.89	183.847
10.9	183.637
10.91	183.398
10.92	183.341
10.93	183.431
10.94	183.427
10.95	183.324
10.96	183.271
10.97	183.21
10.98	183.218
10.99	183.429
11	183.712
11.01	184.02
11.02	184.386
11.03	184.688
11.04	184.778
11.05	184.767
11.06	184.847
11.07	185.067
11.08	185.371
11.09	185.647
11.1	185.749
11.11	185.878
11.12	186.09
11.13	186.339
11.14	186.79
11.15	187.125
11.16	187.114
11.17	186.902
11.18	186.747
11.19	186.825
11.2	187.116
11.21	187.365
11.22	187.271
11.23	186.733
11.24	186.18
11.25	185.898
11.26	185.655
11.27	185.3
11.28	184.743
11.29	184.175
11.3	184.002
11.31	184.288
11.32	184.673
11.33	184.855
11.34	184.827
11.35	184.745
11.36	184.88
11.37	185.069
11.38	184.808
11.39	184.467
11.4	184.402
11.41	184.655
11.42	185.075
11.43	185.322
11.44	185.324
11.45	185.302
11.46	185.396
11.47	185.71
11.48	186.276
11.49	186.437
11.5	186.057
11.51	185.863
11.52	185.986
11.53	185.9
11.54	185.525
11.55	185.308
11.56	185.418
11.57	185.612
11.58	185.712
11.59	185.673
11.6	185.282
11.61	184.743
11.62	184.547
11.63	184.639
11.64	184.602
11.65	184.2
11.66	183.776
11.67	183.663
11.68	183.865
11.69	184.171
11.7	184.276
11.71	183.92
11.72	183.32
11.73	182.975
11.74	183.045
11.75	183.263
11.76	183.335
11.77	183.245
11.78	183.131
11.79	183.28
11.8	183.631
11.81	183.763
11.82	183.455
11.83	183.02
11.84	182.884
11.85	183.059
11.86	183.198
11.87	183.014
11.88	182.616
11.89	182.514
11.9	182.822
11.91	183.241
11.92	183.459
11.93	183.465
11.94	183.602
11.95	184.094
11.96	184.637
11.97	184.749
11.98	184.371
11.99	183.812
12	183.724
12.01	183.933
12.02	183.694
12.03	183.169
12.04	182.978
12.05	183.204
12.06	183.355
12.07	183.035
12.08	182.243
12.09	181.29
12.1	180.675
12.11	180.639
12.12	180.898
12.13	180.957
12.14	180.849
12.15	180.996
12.16	181.4
12.17	181.653
12.18	181.724
12.19	181.812
12.2	181.843
12.21	181.704
12.22	181.786
12.23	182.32
12.24	182.833
12.25	182.851
12.26	182.639
12.27	182.614
12.28	182.867
12.29	183.186
12.3	183.206
12.31	182.859
12.32	182.522
12.33	182.586
12.34	182.994
12.35	183.286
12.36	183.161
12.37	182.927
12.38	182.759
12.39	182.551
12.4	182.149
12.41	181.435
12.42	180.673
12.43	180.247
12.44	180.184
12.45	180.09
12.46	179.733
12.47	179.543
12.48	179.927
12.49	180.414
12.5	180.739
12.51	180.902
12.52	181.073
12.53	181.292
12.54	181.32
12.55	181.173
12.56	181.053
12.57	181.029
12.58	181.135
12.59	181.502
12.6	182.075
12.61	182.41
12.62	182.316
12.63	182.069
12.64	181.796
12.65	181.482
12.66	181.259
12.67	181.247
12.68	181.388
12.69	181.459
12.7	181.302
12.71	181.014
12.72	180.847
12.73	180.629
12.74	180.047
12.75	179.457
12.76	179.335
12.77	179.524
12.78	179.58
12.79	179.488
12.8	179.49
12.81	179.594
12.82	179.614
12.83	179.522
12.84	179.369
12.85	179.025
12.86	178.427
12.87	177.92
12.88	177.802
12.89	177.908
12.9	178.014
12.91	178.214
12.92	178.704
12.93	179.288
12.94	179.631
12.95	179.657
12.96	179.598
12.97	179.576
12.98	179.314
12.99	178.82
13	178.543
13.01	178.025
13.02	177.237
13.03	176.882
13.04	177.157
13.05	177.622
13.06	177.873
13.07	178.004
13.08	178.282
13.09	178.663
13.1	178.855
13.11	178.8
13.12	178.614
13.13	178.5
13.14	178.627
13.15	178.89
13.16	179.131
13.17	179.167
13.18	179.025
13.19	178.867
13.2	178.8
13.21	178.898
13.22	179.118
13.23	179.118
13.24	179.014
13.25	179.202
13.26	179.325
13.27	179.365
13.28	179.473
13.29	179.71
13.3	180.025
13.31	180.271
13.32	180.443
13.33	180.663
13.34	180.906
13.35	181.106
13.36	181.48
13.37	182.143
13.38	182.649
13.39	182.692
13.4	182.553
13.41	182.514
13.42	182.565
13.43	182.516
13.44	182.324
13.45	182.202
13.46	182.349
13.47	182.688
13.48	182.99
13.49	183.188
13.5	183.324
13.51	183.249
13.52	183.414
13.53	184.039
13.54	184.476
13.55	184.288
13.56	183.767
13.57	183.361
13.58	183.102
13.59	182.743
13.6	182.345
13.61	182.188
13.62	182.341
13.63	182.7
13.64	183.076
13.65	183.284
13.66	183.249
13.67	183.09
13.68	183.082
13.69	183.316
13.7	183.494
13.71	183.237
13.72	182.631
13.73	182.229
13.74	182.398
13.75	183.194
13.76	184.216
13.77	184.802
13.78	184.878
13.79	184.59
13.8	183.965
13.81	183.19
13.82	182.567
13.83	182.204
13.84	182.092
13.85	182.19
13.86	182.396
13.87	182.508
13.88	182.071
13.89	181.527
13.9	181.231
13.91	180.965
13.92	180.786
13.93	180.825
13.94	181.004
13.95	181.153
13.96	181.167
13.97	180.922
13.98	180.437
13.99	179.918
14	179.435
14.01	179.084
14.02	179.016
14.03	179.1
14.04	179.112
14.05	179.104
14.06	179.359
14.07	179.833
14.08	180.147
14.09	180.182
14.1	180.165
14.11	180.124
14.12	180.104
14.13	180.029
14.14	179.91
14.15	179.935
14.16	180.047
14.17	180.275
14.18	180.627
14.19	180.873
14.2	180.824
14.21	180.686
14.22	180.802
14.23	181.016
14.24	180.88
14.25	180.606
14.26	180.125
14.27	179.278
14.28	178.704
14.29	178.416
14.3	178.239
14.31	178.322
14.32	178.633
14.33	178.9
14.34	178.959
14.35	178.822
14.36	178.555
14.37	178.224
14.38	177.859
14.39	177.918
14.4	178.433
14.41	179.063
14.42	179.488
14.43	179.465
14.44	179.129
14.45	178.8
14.46	178.698
14.47	179.082
14.48	179.978
14.49	180.843
14.5	181.482
14.51	182.09
14.52	182.575
14.53	182.641
14.54	182.357
14.55	181.992
14.56	181.575
14.57	181.09
14.58	180.782
14.59	180.831
14.6	181.031
14.61	181.202
14.62	181.594
14.63	182.155
14.64	182.48
14.65	182.535
14.66	182.467
14.67	182.39
14.68	182.241
14.69	181.969
14.7	181.627
14.71	181.3
14.72	181.084
14.73	181.222
14.74	181.704
14.75	182.1
14.76	182.2
14.77	182.041
14.78	181.79
14.79	181.637
14.8	181.729
14.81	181.973
14.82	182.057
14.83	181.896
14.84	181.727
14.85	181.718
14.86	181.876
14.87	182.145
14.88	182.298
14.89	182.306
14.9	182.394
14.91	182.569
14.92	182.539
14.93	182.425
14.94	182.467
14.95	182.576
14.96	182.625
14.97	182.655
14.98	182.412
14.99	181.757
15	181.2
15.01	180.796
15.02	180.351
15.03	179.943
15.04	179.88
15.05	180.269
15.06	180.89
15.07	181.49
15.08	181.888
15.09	182.012
15.1	181.876
15.11	181.667
15.12	181.757
15.13	181.892
15.14	181.739
15.15	181.686
15.16	181.598
15.17	181.28
15.18	180.957
15.19	180.888
15.2	180.969
15.21	180.937
15.22	180.773
15.23	180.533
15.24	180.012
15.25	179.514
15.26	179.459
15.27	179.392
15.28	179.231
15.29	179.137
15.3	179
15.31	178.857
15.32	178.916
15.33	179.196
15.34	179.476
15.35	179.612
15.36	179.588
15.37	179.382
15.38	178.959
15.39	178.543
15.4	178.524
15.41	178.731
15.42	178.602
15.43	178.198
15.44	177.855
15.45	177.635
15.46	177.467
15.47	177.349
15.48	177.137
15.49	176.855
15.5	176.733
15.51	176.704
15.52	176.71
15.53	176.729
15.54	176.676
15.55	176.504
15.56	176.159
15.57	175.714
15.58	175.38
15.59	175.259
15.6	175.294
15.61	175.51
15.62	175.782
15.63	175.704
15.64	175.351
15.65	175.063
15.66	174.857
15.67	174.894
15.68	175.171
15.69	175.39
15.7	175.355
15.71	175.196
15.72	175.155
15.73	175.257
15.74	175.39
15.75	175.743
15.76	176.041
15.77	176.076
15.78	176.284
15.79	176.696
15.8	177.139
15.81	177.549
15.82	177.822
15.83	177.884
15.84	177.833
15.85	177.82
15.86	177.896
15.87	178.063
15.88	178.196
15.89	178.339
15.9	178.514
15.91	178.339
15.92	177.867
15.93	177.669
15.94	177.835
15.95	178.047
15.96	178.192
15.97	178.339
15.98	178.418
15.99	178.437
16	178.424
16.01	178.465
16.02	178.631
16.03	178.618
16.04	178.392
16.05	178.239
16.06	178.324
16.07	178.557
16.08	178.747
16.09	178.829
16.1	178.888
16.11	178.976
16.12	179.022
16.13	179.084
16.14	179.129
16.15	179.078
16.16	178.898
16.17	178.582
16.18	178.292
16.19	178.171
16.2	178.076
16.21	177.839
16.22	177.62
16.23	177.698
16.24	177.949
16.25	177.959
16.26	177.518
16.27	177.043
16.28	176.769
16.29	176.42
16.3	175.92
16.31	175.329
16.32	174.692
16.33	174.051
16.34	173.457
16.35	173.016
16.36	173.063
16.37	173.498
16.38	173.798
16.39	174.088
16.4	174.304
16.41	174.416
16.42	174.439
16.43	174.273
16.44	173.961
16.45	173.71
16.46	173.718
16.47	174.053
16.48	174.561
16.49	175.065
16.5	175.543
16.51	175.541
16.52	174.971
16.53	174.416
16.54	174.278
16.55	174.373
16.56	174.312
16.57	173.994
16.58	173.557
16.59	173.125
16.6	172.722
16.61	172.325
16.62	172.127
16.63	172.208
16.64	172.073
16.65	171.757
16.66	171.58
16.67	171.641
16.68	171.875
16.69	172.082
16.7	172.159
16.71	172.263
16.72	172.576
16.73	172.935
16.74	173.035
16.75	172.953
16.76	173.08
16.77	173.475
16.78	173.722
16.79	173.796
16.8	173.992
16.81	174.329
16.82	174.714
16.83	175.192
16.84	175.837
16.85	176.524
16.86	176.947
16.87	176.761
16.88	176.053
16.89	175.353
16.9	174.763
16.91	174.353
16.92	174.363
16.93	174.847
16.94	175.496
16.95	175.992
16.96	176.294
16.97	176.365
16.98	176.092
16.99	175.602
17	175.063
17.01	174.406
17.02	174.082
17.03	174.331
17.04	174.6
17.05	174.553
17.06	174.329
17.07	174.169
17.08	174.155
17.09	174.265
17.1	174.486
17.11	174.72
17.12	174.71
17.13	174.29
17.14	173.943
17.15	174.165
17.16	174.476
17.17	174.469
17.18	174.422
17.19	174.58
17.2	174.831
17.21	175.033
17.22	175.222
17.23	175.461
17.24	175.776
17.25	176.08
17.26	176.349
17.27	176.571
17.28	176.686
17.29	176.624
17.3	176.363
17.31	176.124
17.32	176.104
17.33	176.324
17.34	176.675
17.35	176.992
17.36	177.214
17.37	177.506
17.38	177.686
17.39	177.712
17.4	177.906
17.41	178.188
17.42	178.265
17.43	177.814
17.44	176.875
17.45	175.835
17.46	175.12
17.47	174.976
17.48	175.241
17.49	175.525
17.5	175.757
17.51	176.047
17.52	176.48
17.53	176.945
17.54	177.19
17.55	177.241
17.56	177.363
17.57	177.616
17.58	177.833
17.59	177.953
17.6	178.057
17.61	178.149
17.62	178.345
17.63	178.857
17.64	179.325
17.65	179.271
17.66	178.863
17.67	178.606
17.68	178.729
17.69	178.945
17.7	178.888
17.71	178.522
17.72	178.069
17.73	177.637
17.74	177.176
17.75	176.675
17.76	176.218
17.77	175.778
17.78	175.367
17.79	174.976
17.8	174.675
17.81	174.643
17.82	174.751
17.83	174.751
17.84	174.527
17.85	174.157
17.86	173.808
17.87	173.625
17.88	173.718
17.89	174.259
17.9	174.653
17.91	174.547
17.92	174.302
17.93	174.318
17.94	174.714
17.95	175.39
17.96	176.125
17.97	176.535
17.98	176.4
17.99	176
18	175.71
18.01	175.627
18.02	175.643
18.03	175.414
18.04	175.02
18.05	174.788
18.06	174.78
18.07	174.808
18.08	174.784
18.09	174.82
18.1	174.982
18.11	175.129
18.12	175.063
18.13	174.725
18.14	174.363
18.15	174.325
18.16	174.614
18.17	175.057
18.18	175.357
18.19	175.259
18.2	174.857
18.21	174.484
18.22	174.398
18.23	174.659
18.24	175.069
18.25	175.3
18.26	175.38
18.27	175.451
18.28	175.539
18.29	175.706
18.3	175.969
18.31	176.278
18.32	176.445
18.33	176.429
18.34	176.406
18.35	176.488
18.36	176.582
18.37	176.561
18.38	176.345
18.39	175.849
18.4	175.143
18.41	174.829
18.42	175.01
18.43	175.322
18.44	175.478
18.45	175.345
18.46	175.033
18.47	174.843
18.48	174.894
18.49	174.949
18.5	174.865
18.51	174.814
18.52	174.69
18.53	174.504
18.54	174.6
18.55	174.955
18.56	175.237
18.57	175.267
18.58	175.161
18.59	175.141
18.6	175.271
18.61	175.425
18.62	175.659
18.63	176.129
18.64	176.447
18.65	176.376
18.66	176.006
18.67	175.345
18.68	174.639
18.69	174.257
18.7	174.222
18.71	174.292
18.72	174.333
18.73	174.286
18.74	174.006
18.75	173.488
18.76	173.067
18.77	173.004
18.78	173.159
18.79	173.333
18.8	173.429
18.81	173.645
18.82	174.139
18.83	174.667
18.84	174.9
18.85	174.827
18.86	174.569
18.87	174.188
18.88	173.835
18.89	173.575
18.9	173.473
18.91	173.465
18.92	173.676
18.93	174.071
18.94	174.273
18.95	174.253
18.96	174.363
18.97	174.769
18.98	175.186
18.99	175.373
19	175.504
19.01	175.551
19.02	175.327
19.03	175.569
19.04	176.316
19.05	176.906
19.06	177.192
19.07	177.325
19.08	177.467
19.09	177.596
19.1	177.522
19.11	177.267
19.12	177.337
19.13	177.69
19.14	177.786
19.15	178.01
19.16	178.504
19.17	179.198
19.18	179.796
19.19	179.943
19.2	179.853
19.21	179.876
19.22	179.99
19.23	180.006
19.24	179.927
19.25	179.822
19.26	179.767
19.27	179.959
19.28	180.133
19.29	179.98
19.3	179.647
19.31	179.416
19.32	179.19
19.33	178.88
19.34	178.771
19.35	179.071
19.36	179.604
19.37	180.263
19.38	180.98
19.39	181.616
19.4	181.973
19.41	181.982
19.42	181.875
19.43	181.573
19.44	181.033
19.45	180.604
19.46	180.527
19.47	180.6
19.48	180.455
19.49	180.035
19.5	179.669
19.51	179.475
19.52	179.459
19.53	179.788
19.54	179.735
19.55	179.004
19.56	178.184
19.57	177.704
19.58	177.575
19.59	177.541
19.6	177.467
19.61	177.459
19.62	177.388
19.63	176.751
19.64	175.633
19.65	174.598
19.66	173.906
19.67	173.439
19.68	173.108
19.69	173.171
19.7	173.529
19.71	173.712
19.72	173.439
19.73	172.788
19.74	172.088
19.75	171.863
19.76	172.035
19.77	172.057
19.78	171.727
19.79	171.376
19.8	171.361
19.81	171.588
19.82	171.749
19.83	171.725
19.84	171.498
19.85	171.055
19.86	170.463
19.87	169.888
19.88	169.514
19.89	169.38
19.9	169.175
19.91	169.094
19.92	169.243
19.93	169.41
19.94	169.471
19.95	169.396
19.96	169.288
19.97	169.204
19.98	169.014
19.99	168.59
20	168.167
20.01	168.061
20.02	168.153
20.03	168.427
20.04	168.72
20.05	168.833
20.06	168.967
20.07	169.257
20.08	169.524
20.09	169.429
20.1	168.896
20.11	168.39
20.12	168.604
20.13	169.398
20.14	169.82
20.15	169.825
20.16	170.159
20.17	170.618
20.18	170.931
20.19	171.092
20.2	171.09
20.21	171.108
20.22	171.382
20.23	172.049
20.24	173.127
20.25	174.425
20.26	175.382
20.27	175.616
20.28	175.669
20.29	176.1
20.3	176.653
20.31	177.08
20.32	177.443
20.33	177.676
20.34	177.671
20.35	177.535
20.36	177.453
20.37	177.443
20.38	177.551
20.39	177.6
20.4	177.343
20.41	177.096
20.42	177.025
20.43	177.057
20.44	177.092
20.45	177.161
20.46	177.384
20.47	177.751
20.48	178.118
20.49	178.484
20.5	179.059
20.51	179.831
20.52	180.469
20.53	180.802
20.54	180.845
20.55	180.6
20.56	180.253
20.57	180.029
20.58	179.965
20.59	179.904
20.6	179.906
20.61	180.263
20.62	180.853
20.63	180.961
20.64	180.596
20.65	180.71
20.66	181.327
20.67	181.708
20.68	181.837
20.69	181.976
20.7	182.222
20.71	182.622
20.72	183.02
20.73	183.088
20.74	182.776
20.75	182.288
20.76	181.682
20.77	181.192
20.78	181.225
20.79	181.578
20.8	181.671
20.81	181.382
20.82	180.896
20.83	180.388
20.84	180.065
20.85	180.094
20.86	180.459
20.87	180.906
20.88	181.135
20.89	181.08
20.9	181.147
20.91	181.584
20.92	181.965
20.93	182.051
20.94	181.949
20.95	181.798
20.96	181.645
20.97	181.41
20.98	180.99
20.99	180.39
21	179.704
21.01	178.945
21.02	178.069
21.03	177.237
21.04	176.62
21.05	176.012
21.06	175.367
21.07	174.914
21.08	174.598
21.09	174.233
21.1	173.837
21.11	173.559
21.12	173.386
21.13	173.171
21.14	172.876
21.15	172.602
21.16	172.422
21.17	172.316
21.18	172.478
21.19	172.92
21.2	173.069
21.21	172.551
21.22	171.62
21.23	170.798
21.24	170.365
21.25	170.339
21.26	170.506
21.27	170.602
21.28	170.418
21.29	170.053
21.3	169.72
21.31	169.394
21.32	169.106
21.33	169.039
21.34	169.229
21.35	169.412
21.36	169.241
21.37	168.673
21.38	167.924
21.39	167.306
21.4	167.461
21.41	167.984
21.42	167.978
21.43	167.741
21.44	167.688
21.45	167.833
21.46	168.037
21.47	168.227
21.48	168.424
21.49	168.684
21.5	169.094
21.51	169.824
21.52	170.845
21.53	171.516
21.54	171.673
21.55	171.788
21.56	172.167
21.57	172.798
21.58	173.427
21.59	173.847
21.6	174.055
21.61	174.165
21.62	174.202
21.63	174.153
21.64	174.22
21.65	174.449
21.66	174.657
21.67	174.761
21.68	174.827
21.69	174.678
21.7	174.051
21.71	173.373
21.72	173.18
21.73	173.429
21.74	173.737
21.75	173.973
21.76	174.049
21.77	173.961
21.78	173.953
21.79	173.943
21.8	173.825
21.81	173.714
21.82	173.692
21.83	173.88
21.84	174.178
21.85	174.308
21.86	174.237
21.87	174.318
21.88	174.698
21.89	175.229
21.9	175.865
21.91	175.949
21.92	175.292
21.93	174.767
21.94	174.839
21.95	175.294
21.96	175.706
21.97	175.914
21.98	176.022
21.99	176.071
22	176.025
22.01	175.859
22.02	175.402
22.03	174.951
22.04	175.149
22.05	175.78
22.06	176.335
22.07	176.651
22.08	176.751
22.09	176.873
22.1	177.314
22.11	177.953
22.12	178.347
22.13	178.506
22.14	178.686
22.15	178.696
22.16	178.614
22.17	178.624
22.18	178.61
22.19	178.471
22.2	178.347
22.21	178.539
22.22	178.935
22.23	179.082
22.24	178.91
22.25	178.833
22.26	178.922
22.27	178.933
22.28	178.898
22.29	179.016
22.3	179.378
22.31	180.09
22.32	181.059
22.33	182.116
22.34	183.071
22.35	183.925
22.36	184.922
22.37	186.233
22.38	187.667
22.39	189.051
22.4	190.671
22.41	192.543
22.42	194.904
22.43	197.971
22.44	201.802
22.45	206.073
22.46	210.3
22.47	214.48
22.48	219.041
22.49	224.251
22.5	229.857
22.51	235.143
22.52	240.106
22.53	244.961
22.54	249.42
22.55	252.943
22.56	255.663
22.57	257.978
22.58	260.118
22.59	262.247
22.6	264.28
22.61	265.955
22.62	267.376
22.63	268.939
22.64	270.449
22.65	271.616
22.66	272.467
22.67	272.924
22.68	273.102
22.69	273.151
22.7	273.429
22.71	273.955
22.72	274.335
22.73	274.484
22.74	274.825
22.75	275.549
22.76	276.231
22.77	276.586
22.78	276.861
22.79	277.245
22.8	277.549
22.81	277.784
22.82	277.859
22.83	277.496
22.84	276.667
22.85	275.578
22.86	274.312
22.87	272.929
22.88	271.91
22.89	271.32
22.9	270.5
22.91	269.167
22.92	267.261
22.93	264.541
22.94	261.251
22.95	257.449
22.96	252.888
22.97	247.739
22.98	242.435
22.99	237.012
23	231.231
23.01	225.516
23.02	220.545
23.03	215.745
23.04	210.892
23.05	206.222
23.06	202.306
23.07	199.388
23.08	197.173
23.09	195.298
23.1	193.449
23.11	191.531
23.12	189.647
23.13	187.896
23.14	186.292
23.15	184.975
23.16	183.875
23.17	182.965
23.18	182.212
23.19	181.494
23.2	181.171
23.21	181.104
23.22	180.745
23.23	180.008
23.24	179.408
23.25	179.2
23.26	178.998
23.27	178.575
23.28	178.251
23.29	178.129
23.3	178.025
23.31	177.888
23.32	177.686
23.33	177.424
23.34	177.353
23.35	177.639
23.36	178.167
23.37	178.757
23.38	179.184
23.39	179.008
23.4	178.229
23.41	177.484
23.42	177.198
23.43	177.455
23.44	177.749
23.45	177.649
23.46	177.453
23.47	177.673
23.48	178.353
23.49	179.143
23.5	179.806
23.51	180.239
23.52	180.231
23.53	180.102
23.54	180.414
23.55	180.596
23.56	180.343
23.57	180.173
23.58	180.141
23.59	179.949
23.6	179.606
23.61	179.325
23.62	179.131
23.63	178.984
23.64	178.931
23.65	178.982
23.66	179.035
23.67	179.161
23.68	179.22
23.69	179.22
23.7	179.52
23.71	179.904
23.72	179.912
23.73	179.653
23.74	179.661
23.75	180.045
23.76	180.306
23.77	179.975
23.78	179.327
23.79	178.959
23.8	178.775
23.81	178.765
23.82	178.969
23.83	179.224
23.84	179.424
23.85	179.473
23.86	179.265
23.87	178.853
23.88	178.406
23.89	178.002
23.9	177.704
23.91	177.578
23.92	177.786
23.93	177.916
23.94	177.569
23.95	177.149
23.96	177.133
23.97	177.339
23.98	177.388
23.99	177.275
24	177.163
24.01	176.965
24.02	176.729
24.03	176.647
24.04	176.427
24.05	176.025
24.06	176.004
24.07	176.333
24.08	176.427
24.09	176.182
24.1	175.918
24.11	175.747
24.12	175.514
24.13	175.222
24.14	175.063
24.15	174.984
24.16	174.782
24.17	174.563
24.18	174.592
24.19	175.047
24.2	175.627
24.21	175.835
24.22	175.616
24.23	175.339
24.24	175.257
24.25	175.196
24.26	174.861
24.27	174.371
24.28	174.241
24.29	174.661
24.3	175.037
24.31	175.098
24.32	174.794
24.33	174.231
24.34	173.635
24.35	173.082
24.36	172.647
24.37	172.49
24.38	172.7
24.39	173.096
24.4	173.412
24.41	173.592
24.42	173.663
24.43	173.465
24.44	173.008
24.45	172.667
24.46	172.673
24.47	172.788
24.48	172.824
24.49	172.898
24.5	173.067
24.51	173.125
24.52	173.182
24.53	173.314
24.54	173.308
24.55	173.292
24.56	173.325
24.57	173.555
24.58	174.127
24.59	174.731
24.6	174.998
24.61	175.141
24.62	175.686
24.63	176.594
24.64	177.265
24.65	177.518
24.66	177.751
24.67	178.175
24.68	178.375
24.69	178.027
24.7	177.516
24.71	177.339
24.72	177.482
24.73	177.692
24.74	177.847
24.75	177.924
24.76	177.992
24.77	178.245
24.78	178.655
24.79	178.867
24.8	178.69
24.81	178.641
24.82	179.08
24.83	179.61
24.84	179.902
24.85	180.057
24.86	180.249
24.87	180.471
24.88	180.612
24.89	180.557
24.9	180.524
24.91	180.771
24.92	181.051
24.93	181.331
24.94	181.792
24.95	182.457
24.96	183.106
24.97	183.49
24.98	183.629
24.99	183.625
25	183.416
25.01	182.978
25.02	182.602
25.03	182.704
25.04	183.192
25.05	183.614
25.06	183.812
25.07	183.973
25.08	184.02
25.09	183.869
25.1	183.839
25.11	184.12
25.12	184.316
25.13	184
25.14	183.394
25.15	183.025
25.16	182.669
25.17	181.933
25.18	181.435
25.19	181.657
25.2	182.145
25.21	182.284
25.22	182.043
25.23	181.7
25.24	181.504
25.25	181.663
25.26	182.137
25.27	182.602
25.28	182.865
25.29	183.041
25.3	183.488
25.31	184.053
25.32	184.19
25.33	184.008
25.34	184.051
25.35	184.422
25.36	184.847
25.37	185.176
25.38	185.439
25.39	185.678
25.4	185.833
25.41	185.727
25.42	185.653
25.43	185.861
25.44	186.108
25.45	186.157
25.46	186.025
25.47	185.965
25.48	186.008
25.49	185.953
25.5	185.812
25.51	185.941
25.52	186.424
25.53	187.035
25.54	187.349
25.55	187.314
25.56	187.382
25.57	187.51
25.58	187.475
25.59	187.306
25.6	187.102
25.61	186.935
25.62	186.935
25.63	187.147
25.64	187.4
25.65	187.647
25.66	188.027
25.67	188.741
25.68	189.69
25.69	190.251
25.7	190.431
25.71	190.769
25.72	191.31
25.73	191.798
25.74	192.184
25.75	192.469
25.76	192.49
25.77	192.422
25.78	192.541
25.79	192.829
25.8	193.173
25.81	193.153
25.82	192.863
25.83	192.688
25.84	192.58
25.85	192.418
25.86	192.298
25.87	192.347
25.88	192.575
25.89	192.908
25.9	193.057
25.91	193.055
25.92	193.088
25.93	192.863
25.94	192.512
25.95	192.312
25.96	192.212
25.97	192.094
25.98	192.053
25.99	192.322
26	192.92
26.01	193.522
26.02	193.837
26.03	194.024
26.04	194.255
26.05	194.278
26.06	194.137
26.07	194.006
26.08	194.004
26.09	194.184
26.1	194.471
26.11	194.745
26.12	194.892
26.13	194.816
26.14	194.475
26.15	194.037
26.16	193.688
26.17	193.302
26.18	192.98
26.19	192.831
26.2	192.61
26.21	192.155
26.22	191.653
26.23	191.406
26.24	191.394
26.25	191.349
26.26	191.255
26.27	191.404
26.28	191.669
26.29	191.565
26.3	191.106
26.31	190.496
26.32	190.176
26.33	190.202
26.34	190.212
26.35	190.065
26.36	189.802
26.37	189.502
26.38	189.249
26.39	188.996
26.4	188.655
26.41	188.522
26.42	188.684
26.43	188.955
26.44	189.116
26.45	188.986
26.46	188.91
26.47	189.176
26.48	189.69
26.49	190.175
26.5	190.361
26.51	190.073
26.52	189.573
26.53	189.214
26.54	188.865
26.55	188.4
26.56	188.073
26.57	188.084
26.58	188.312
26.59	188.637
26.6	188.988
26.61	189.233
26.62	189.29
26.63	189.276
26.64	189.343
26.65	189.557
26.66	189.714
26.67	189.618
26.68	189.516
26.69	189.324
26.7	189.002
26.71	188.796
26.72	188.896
26.73	189.161
26.74	189.312
26.75	189.308
26.76	189.361
26.77	189.418
26.78	189.171
26.79	188.78
26.8	188.733
26.81	188.933
26.82	189.167
26.83	189.429
26.84	189.735
26.85	190.041
26.86	190.296
26.87	190.608
26.88	191.12
26.89	191.635
26.9	191.79
26.91	191.755
26.92	192.09
26.93	192.706
26.94	193.175
26.95	193.645
26.96	194.237
26.97	194.614
26.98	194.62
26.99	194.431
27	194.21
27.01	194.104
27.02	194.357
27.03	194.786
27.04	195.016
27.05	195.092
27.06	195.139
27.07	195.351
27.08	195.575
27.09	195.604
27.1	195.427
27.11	195.12
27.12	194.827
27.13	194.722
27.14	194.831
27.15	195.004
27.16	195.02
27.17	195.063
27.18	195.624
27.19	196.48
27.2	197.108
27.21	197.394
27.22	197.429
27.23	197.159
27.24	196.757
27.25	196.669
27.26	196.951
27.27	197.255
27.28	197.537
27.29	197.735
27.3	197.718
27.31	197.706
27.32	197.818
27.33	197.9
27.34	197.871
27.35	197.816
27.36	197.851
27.37	198.037
27.38	198.294
27.39	198.384
27.4	198.273
27.41	198.365
27.42	198.773
27.43	198.937
27.44	198.794
27.45	198.763
27.46	198.886
27.47	199.08
27.48	199.31
27.49	199.547
27.5	199.722
27.51	199.739
27.52	199.575
27.53	199.233
27.54	198.831
27.55	198.71
27.56	198.824
27.57	199.02
27.58	199.078
27.59	199.065
27.6	199.19
27.61	199.343
27.62	199.284
27.63	199.09
27.64	198.963
27.65	198.843
27.66	198.869
27.67	199.282
27.68	199.629
27.69	199.404
27.7	198.755
27.71	198.235
27.72	198.165
27.73	198.571
27.74	199.239
27.75	199.724
27.76	199.771
27.77	199.673
27.78	199.739
27.79	199.727
27.8	199.688
27.81	199.739
27.82	199.667
27.83	199.614
27.84	199.8
27.85	200.059
27.86	200.135
27.87	200.082
27.88	200.049
27.89	199.986
27.9	199.9
27.91	199.925
27.92	199.953
27.93	199.855
27.94	199.78
27.95	199.816
27.96	199.953
27.97	200.218
27.98	200.498
27.99	200.698
28	200.753
28.01	200.602
28.02	200.394
28.03	200.424
28.04	200.708
28.05	201.341
28.06	201.984
28.07	202.559
28.08	203.204
28.09	204.008
28.1	204.894
28.11	205.59
28.12	206.078
28.13	206.704
28.14	207.637
28.15	208.547
28.16	208.898
28.17	208.59
28.18	208.271
28.19	208.406
28.2	209.063
28.21	210.078
28.22	210.916
28.23	211.116
28.24	210.871
28.25	210.696
28.26	210.79
28.27	211.078
28.28	211.375
28.29	211.616
28.3	212.047
28.31	212.575
28.32	213.075
28.33	213.602
28.34	214.01
28.35	214.122
28.36	214.08
28.37	214.145
28.38	214.322
28.39	214.439
28.4	214.522
28.41	214.612
28.42	214.788
28.43	215.155
28.44	215.327
28.45	215.116
28.46	214.878
28.47	214.773
28.48	214.565
28.49	214.186
28.5	213.869
28.51	213.896
28.52	214.341
28.53	215.014
28.54	215.618
28.55	215.994
28.56	216.045
28.57	216.059
28.58	216.159
28.59	216.296
28.6	216.382
28.61	216.159
28.62	215.629
28.63	215.127
28.64	214.741
28.65	214.196
28.66	213.602
28.67	213.476
28.68	213.91
28.69	214.255
28.7	214.42
28.71	214.333
28.72	213.986
28.73	213.873
28.74	214.296
28.75	214.986
28.76	215.561
28.77	215.967
28.78	216.216
28.79	216.369
28.8	216.512
28.81	216.724
28.82	217.102
28.83	217.596
28.84	218.125
28.85	218.373
28.86	218.265
28.87	218.355
28.88	219.151
28.89	220.275
28.9	221.025
28.91	221.384
28.92	221.302
28.93	220.708
28.94	220.367
28.95	220.735
28.96	221.314
28.97	221.537
28.98	221.733
28.99	222.49
29	223.627
29.01	224.451
29.02	224.849
29.03	225.235
29.04	225.698
29.05	225.643
29.06	225.227
29.07	225.155
29.08	225.237
29.09	225.141
29.1	224.81
29.11	224.433
29.12	224.384
29.13	224.802
29.14	225.437
29.15	226.078
29.16	226.788
29.17	227.549
29.18	228.122
29.19	228.414
29.2	228.586
29.21	228.749
29.22	229.096
29.23	229.712
29.24	230.394
29.25	230.908
29.26	231.273
29.27	231.627
29.28	232.051
29.29	232.676
29.3	233.453
29.31	233.7
29.32	233.32
29.33	232.833
29.34	232.429
29.35	232.159
29.36	232.343
29.37	233.055
29.38	233.678
29.39	233.58
29.4	232.937
29.41	232.518
29.42	232.943
29.43	234.253
29.44	235.867
29.45	236.973
29.46	237.527
29.47	238.078
29.48	238.884
29.49	239.529
29.5	239.549
29.51	239.151
29.52	238.959
29.53	239.065
29.54	239.082
29.55	238.943
29.56	239.245
29.57	240.045
29.58	240.647
29.59	241.145
29.6	241.902
29.61	242.959
29.62	244.088
29.63	245.022
29.64	245.624
29.65	246.08
29.66	246.604
29.67	247.129
29.68	247.776
29.69	248.784
29.7	249.7
29.71	250.284
29.72	250.735
29.73	250.984
29.74	250.927
29.75	250.749
29.76	250.724
29.77	250.927
29.78	251.263
29.79	251.782
29.8	252.345
29.81	252.714
29.82	253.569
29.83	255.008
29.84	256.525
29.85	257.72
29.86	258.402
29.87	258.902
29.88	259.739
29.89	260.763
29.9	261.273
29.91	261.478
29.92	262.325
29.93	263.198
29.94	263.459
29.95	263.649
29.96	263.904
29.97	264.222
29.98	264.571
[truncated: 5,002 more rows]
