# Supplementary material for: Reactive wetting enabled anchoring of non-wettable iron oxide in liquid metal for miniature soft robot
Source: Nat Commun. 2023 Oct 7;14:6276. doi: 10.1038/s41467-023-41920-4 (PMC10560245; doi:10.1038/s41467-023-41920-4)
Supplement: Supplementary file 15 — Source Data [file 41467_2023_41920_MOESM15_ESM.zip › [Fig. S18] XRD for EGaIn-x% Ag.xlsx]

## Sheet: Sheet1
EGaIn-10% Ag		EGaIn-20% Ag		EGaIn-30% Ag		EGaIn-40% Ag		EGaIn-50% Ag
10.01	284.5	10.01	155.4	10.01	137.8	10.01	121	10.01	142.2
10.02	306.1	10.02	150.4	10.02	127.2	10.02	112.3	10.02	144
10.03	327.7	10.03	145.3	10.03	116.6	10.03	103.5	10.03	145.9
10.04	316.9	10.04	144.1	10.04	119	10.04	110.4	10.04	148.6
10.05	304	10.05	143.2	10.05	122.2	10.05	118.2	10.05	151.4
10.06	295.4	10.06	140.9	10.06	121.9	10.06	118.6	10.06	149.5
10.07	288	10.07	138.1	10.07	120.6	10.07	116.7	10.07	146.3
10.08	283.9	10.08	138.9	10.08	121.9	10.08	120.1	10.08	141.2
10.09	282.1	10.09	142.1	10.09	125.1	10.09	127	10.09	134.7
10.1	287.8	10.1	139.4	10.1	126.2	10.1	127.3	10.1	130.8
10.11	303.9	10.11	128.3	10.11	124.4	10.11	118.6	10.11	130.3
10.12	317.1	10.12	121.8	10.12	121.9	10.12	112.5	10.12	128
10.13	321.7	10.13	129.2	10.13	117.3	10.13	114.3	10.13	119.7
10.14	324.8	10.14	135.8	10.14	113.3	10.14	115.6	10.14	112.5
10.15	308.2	10.15	133	10.15	117.4	10.15	110.6	10.15	119.9
10.16	291.7	10.16	130.3	10.16	121.6	10.16	105.5	10.16	127.3
10.17	294.6	10.17	138.3	10.17	116.6	10.17	108.3	10.17	125.5
10.18	299.6	10.18	147.5	10.18	110.6	10.18	112	10.18	122.8
10.19	297.3	10.19	146.7	10.19	116.7	10.19	111	10.19	119.3
10.2	292.3	10.2	142.1	10.2	127.3	10.2	108.2	10.2	115.6
10.21	301	10.21	138.2	10.21	128.9	10.21	108.5	10.21	113.2
10.22	320.7	10.22	135	10.22	123.4	10.22	111.3	10.22	111.9
10.23	328.8	10.23	132.5	10.23	119.5	10.23	110.7	10.23	115.9
10.24	317.8	10.24	131.1	10.24	118.1	10.24	104.7	10.24	128.8
10.25	306.2	10.25	131.8	10.25	118.7	10.25	101.3	10.25	137.6
10.26	292.9	10.26	140.6	10.26	127	10.26	107.8	10.26	130.7
10.27	280.5	10.27	148.8	10.27	135	10.27	113.9	10.27	124.2
10.28	293.8	10.28	144.2	10.28	134	10.28	112.1	10.28	131.1
10.29	307.1	10.29	139.6	10.29	133.1	10.29	110.3	10.29	138
10.3	309.8	10.3	143	10.3	130.6	10.3	108.4	10.3	137.4
10.31	310.7	10.31	147.6	10.31	127.9	10.31	106.6	10.31	135.6
10.32	304	10.32	141.7	10.32	132.7	10.32	112	10.32	130.3
10.33	293.9	10.33	131.1	10.33	141	10.33	120.8	10.33	123.4
10.34	292.8	10.34	128.1	10.34	142.9	10.34	118.6	10.34	126.1
10.35	300.1	10.35	132.3	10.35	138.7	10.35	106.2	10.35	138.1
10.36	303.9	10.36	139.7	10.36	133.8	10.36	102.7	10.36	144.3
10.37	300.7	10.37	153.5	10.37	127.4	10.37	116.5	10.37	139.2
10.38	294.2	10.38	162.1	10.38	121.6	10.38	126	10.38	134.4
10.39	271.7	10.39	145.1	10.39	119.3	10.39	114	10.39	130.7
10.4	249.1	10.4	128.1	10.4	117	10.4	102.1	10.4	127
10.41	281.5	10.41	139	10.41	123.9	10.41	113.4	10.41	129.3
10.42	314.1	10.42	150	10.42	130.8	10.42	124.9	10.42	131.6
10.43	308.7	10.43	151.2	10.43	129.4	10.43	127.4	10.43	127.8
10.44	294.9	10.44	150.3	10.44	126.1	10.44	127.8	10.44	122.8
10.45	298.6	10.45	145.8	10.45	123.5	10.45	122.9	10.45	122.8
10.46	312	10.46	139.4	10.46	121.2	10.46	115.1	10.46	125.5
10.47	317.9	10.47	134	10.47	119.1	10.47	113.2	10.47	125.5
10.48	315.6	10.48	129.9	10.48	117.3	10.48	117.8	10.48	122.3
10.49	310.4	10.49	128.1	10.49	116.3	10.49	122.7	10.49	122.5
10.5	298.4	10.5	131.8	10.5	117.2	10.5	128.2	10.5	130.8
10.51	288.5	10.51	136	10.51	118.2	10.51	131.6	10.51	138.3
10.52	292.7	10.52	143.8	10.52	119.6	10.52	121.1	10.52	140.6
10.53	296.8	10.53	151.6	10.53	120.9	10.53	110.5	10.53	142.9
10.54	305.8	10.54	140.1	10.54	125.8	10.54	114.8	10.54	143
10.55	315	10.55	127.7	10.55	130.9	10.55	119.9	10.55	143
10.56	317.4	10.56	124.6	10.56	130.2	10.56	132.5	10.56	144.4
10.57	317.8	10.57	124.2	10.57	127.9	10.57	147.2	10.57	146.3
10.58	323.6	10.58	126.2	10.58	127.3	10.58	143.2	10.58	146.4
10.59	332.8	10.59	129.9	10.59	127.7	10.59	127.1	10.59	145.5
10.6	333.2	10.6	130.8	10.6	126.2	10.6	120.2	10.6	143.8
10.61	322.2	10.61	128	10.61	122.1	10.61	125.3	10.61	141
10.62	315.4	10.62	129.8	10.62	117.2	10.62	127.4	10.62	139.7
10.63	321	10.63	144.6	10.63	110.3	10.63	121.5	10.63	142.5
10.64	325.9	10.64	157.2	10.64	104.2	10.64	115.5	10.64	146.1
10.65	325	10.65	148.5	10.65	107	10.65	110	10.65	158
10.66	324.1	10.66	139.7	10.66	109.8	10.66	104.5	10.66	170
10.67	336.2	10.67	149.5	10.67	111.7	10.67	104.8	10.67	152.5
10.68	349.5	10.68	161	10.68	113.5	10.68	105.8	10.68	132.2
10.69	343.1	10.69	151.7	10.69	117.8	10.69	105.3	10.69	130.8
10.7	329.8	10.7	135.2	10.7	122.8	10.7	104.4	10.7	135.8
10.71	323.2	10.71	131.1	10.71	127.6	10.71	103	10.71	133.6
10.72	321.8	10.72	136.7	10.72	132.2	10.72	101.1	10.72	125.7
10.73	315.2	10.73	142.2	10.73	137.4	10.73	102.2	10.73	118.8
10.74	300.5	10.74	147.7	10.74	143.3	10.74	107.7	10.74	113.3
10.75	290.3	10.75	149	10.75	146.5	10.75	112.9	10.75	112.7
10.76	296.3	10.76	135.7	10.76	139.6	10.76	117.1	10.76	129.2
10.77	303.2	10.77	122.9	10.77	132.8	10.77	120.8	10.77	144.9
10.78	328.5	10.78	121.1	10.78	129.1	10.78	117.6	10.78	143.6
10.79	353.8	10.79	119.2	10.79	125.5	10.79	114.4	10.79	142.2
10.8	329.2	10.8	119.8	10.8	131.8	10.8	116	10.8	136
10.81	297.5	10.81	120.7	10.81	139.7	10.81	118.3	10.81	129.1
10.82	289.9	10.82	127.5	10.82	134.6	10.82	117.4	10.82	135.1
10.83	292.7	10.83	136.7	10.83	124	10.83	115.1	10.83	146.6
10.84	292.8	10.84	135.9	10.84	122.9	10.84	116.7	10.84	145.2
10.85	290.5	10.85	126.2	10.85	130.3	10.85	121.7	10.85	132.3
10.86	293.6	10.86	126.7	10.86	130.6	10.86	122.2	10.86	122.9
10.87	306.5	10.87	145.6	10.87	118.2	10.87	114.4	10.87	119.6
10.88	317.8	10.88	161.8	10.88	108.4	10.88	109.1	10.88	116.8
10.89	321.9	10.89	165.9	10.89	110.7	10.89	115.1	10.89	115.9
10.9	326	10.9	170	10.9	113	10.9	121	10.9	115.1
10.91	327.4	10.91	164.4	10.91	117.6	10.91	116.8	10.91	131.7
10.92	328.8	10.92	158.9	10.92	122.2	10.92	112.7	10.92	148.3
10.93	319	10.93	153.8	10.93	124.5	10.93	113.9	10.93	152.5
10.94	307	10.94	148.7	10.94	126.4	10.94	116.2	10.94	154.4
10.95	303.3	10.95	143	10.95	122.4	10.95	119.4	10.95	147.1
10.96	303.8	10.96	137.1	10.96	115.5	10.96	123.1	10.96	135.1
10.97	306.9	10.97	135.8	10.97	114.5	10.97	120.5	10.97	134.6
10.98	312.9	10.98	139.5	10.98	119.5	10.98	111.3	10.98	146.1
10.99	319.9	10.99	142	10.99	122.6	10.99	106.9	10.99	151.4
11	329.1	11	142	11	121.2	11	112.9	11	143.1
11.01	337.1	11.01	142.6	11.01	120.9	11.01	117.9	11.01	135.1
11.02	338.1	11.02	146.7	11.02	126.8	11.02	116.9	11.02	128.6
11.03	339	11.03	150.9	11.03	132.8	11.03	116	11.03	122.2
11.04	313.1	11.04	141.6	11.04	127.7	11.04	116	11.04	143
11.05	286.5	11.05	132	11.05	122.1	11.05	116	11.05	164.6
11.06	292	11.06	135.9	11.06	121.7	11.06	116	11.06	158.8
11.07	305.8	11.07	143.2	11.07	122.7	11.07	116	11.07	145.9
11.08	311.6	11.08	146.3	11.08	120.4	11.08	114.3	11.08	137.3
11.09	312.5	11.09	146.7	11.09	116.3	11.09	111.5	11.09	131.3
11.1	311.3	11.1	146	11.1	114.4	11.1	107.9	11.1	132.8
11.11	307.7	11.11	143.7	11.11	115.3	11.11	103.3	11.11	143.3
11.12	305.9	11.12	140.1	11.12	118.5	11.12	104.8	11.12	152
11.13	309.1	11.13	133.2	11.13	127.7	11.13	122.3	11.13	155.7
11.14	312.2	11.14	128	11.14	136	11.14	136.6	11.14	157.2
11.15	314.5	11.15	137.7	11.15	136.5	11.15	122.8	11.15	139.2
11.16	316.8	11.16	147.3	11.16	137	11.16	109	11.16	121.3
11.17	319.1	11.17	149.3	11.17	131	11.17	120.8	11.17	137.5
11.18	321.4	11.18	150.7	11.18	124.6	11.18	134.6	11.18	156.4
11.19	313.7	11.19	153.1	11.19	119.5	11.19	131.4	11.19	154
11.2	302.6	11.2	155.8	11.2	114.9	11.2	122.6	11.2	144.8
11.21	307.4	11.21	153.5	11.21	118.1	11.21	117.1	11.21	146.1
11.22	323.5	11.22	147.5	11.22	126.8	11.22	113.9	11.22	154.8
11.23	323	11.23	144.9	11.23	130.5	11.23	110.7	11.23	159.8
11.24	298.6	11.24	147.2	11.24	126.8	11.24	107.5	11.24	159.4
11.25	284	11.25	149.7	11.25	124.3	11.25	106.3	11.25	159.8
11.26	301	11.26	152.4	11.26	125.7	11.26	111.8	11.26	163
11.27	317	11.27	154.8	11.27	126.9	11.27	116.5	11.27	165.5
11.28	317.5	11.28	152.1	11.28	125	11.28	107.7	11.28	157.7
11.29	317.9	11.29	149.3	11.29	123.2	11.29	99	11.29	149.9
11.3	330.7	11.3	144.5	11.3	120.5	11.3	108.2	11.3	154.7
11.31	345	11.31	139.4	11.31	117.8	11.31	119.7	11.31	161.2
11.32	336.5	11.32	138.7	11.32	115	11.32	121	11.32	165.3
11.33	319	11.33	139.6	11.33	112.3	11.33	118.3	11.33	168.5
11.34	317	11.34	140.5	11.34	113.2	11.34	123	11.34	162.5
11.35	328	11.35	141.4	11.35	117.4	11.35	134	11.35	148.7
11.36	329.2	11.36	140.3	11.36	120.9	11.36	140.3	11.36	138.8
11.37	313.6	11.37	135.7	11.37	123.2	11.37	138.5	11.37	135.6
11.38	299.7	11.38	131.6	11.38	125.1	11.38	133.8	11.38	133.3
11.39	293.3	11.39	129.8	11.39	125.6	11.39	117.7	11.39	134.7
11.4	287	11.4	128.3	11.4	126	11.4	102.2	11.4	135.9
11.41	287.5	11.41	142.1	11.41	126.9	11.41	110.5	11.41	133.6
11.42	287.9	11.42	155.9	11.42	127.9	11.42	118.8	11.42	131.3
11.43	302.9	11.43	154.9	11.43	128.8	11.43	115.7	11.43	138.8
11.44	320.3	11.44	151.2	11.44	129.7	11.44	110.6	11.44	148
11.45	317	11.45	148.8	11.45	121.9	11.45	106.2	11.45	151.3
11.46	303.6	11.46	146.9	11.46	109.9	11.46	102.1	11.46	151.8
11.47	304.6	11.47	149.9	11.47	109.3	11.47	100.2	11.47	150.1
11.48	319.8	11.48	157.8	11.48	119.9	11.48	100.7	11.48	146.5
11.49	320.1	11.49	161	11.49	126.8	11.49	104	11.49	141.7
11.5	290.2	11.5	155	11.5	126.4	11.5	113.2	11.5	134.8
11.51	269.3	11.51	150.1	11.51	126.2	11.51	120.8	11.51	130.4
11.52	296.9	11.52	151.1	11.52	127.6	11.52	119.4	11.52	139.1
11.53	324.5	11.53	152	11.53	129	11.53	118	11.53	147.9
11.54	330.4	11.54	151.5	11.54	119	11.54	118.5	11.54	156.1
11.55	336	11.55	151.1	11.55	108.9	11.55	118.9	11.55	164.4
11.56	328.4	11.56	155.5	11.56	117.8	11.56	126.8	11.56	165.3
11.57	317.8	11.57	161	11.57	131.2	11.57	136.5	11.57	164.3
11.58	312.8	11.58	158	11.58	131.9	11.58	128.6	11.58	156.7
11.59	311	11.59	150.2	11.59	125.5	11.59	110.6	11.59	145.2
11.6	314.3	11.6	146	11.6	122.6	11.6	102.1	11.6	143.1
11.61	323.5	11.61	146	11.61	124	11.61	104.4	11.61	151.8
11.62	326.3	11.62	144.9	11.62	123.9	11.62	107.6	11.62	154.8
11.63	313.4	11.63	141.3	11.63	120.3	11.63	113.1	11.63	143.8
11.64	303.3	11.64	138	11.64	117.7	11.64	119.6	11.64	134.1
11.65	314.3	11.65	138	11.65	123.7	11.65	132.9	11.65	135
11.66	325.4	11.66	138	11.66	129.7	11.66	146.2	11.66	135.9
11.67	323	11.67	140.2	11.67	134.8	11.67	134	11.67	152.9
11.68	319.7	11.68	142.5	11.68	139.8	11.68	120.2	11.68	170.9
11.69	332.8	11.69	140.2	11.69	135.3	11.69	117.7	11.69	169.7
11.7	350.8	11.7	136.5	11.7	128	11.7	118.6	11.7	162.8
11.71	340.7	11.71	139.9	11.71	126.1	11.71	114.1	11.71	161.4
11.72	311.7	11.72	148.2	11.72	127.9	11.72	105.8	11.72	163.7
11.73	292.3	11.73	150.9	11.73	128.2	11.73	104.9	11.73	160.1
11.74	285.8	11.74	145.8	11.74	126.4	11.74	114.1	11.74	148.6
11.75	284	11.75	143.2	11.75	124	11.75	120.5	11.75	140.1
11.76	296	11.76	147.8	11.76	119.8	11.76	118.7	11.76	140.6
11.77	306.8	11.77	151.6	11.77	116.6	11.77	117.2	11.77	141.3
11.78	304.5	11.78	146.5	11.78	124.9	11.78	120.5	11.78	145.5
11.79	302.2	11.79	141.5	11.79	133.2	11.79	123.7	11.79	149.6
11.8	312	11.8	145.2	11.8	128.6	11.8	128.2	11.8	151.7
11.81	323	11.81	149.8	11.81	122.6	11.81	132.8	11.81	153.5
11.82	326.3	11.82	145	11.82	123.7	11.82	124.6	11.82	159.4
11.83	326.8	11.83	136.7	11.83	127.4	11.83	111.7	11.83	166.7
11.84	321.9	11.84	134.8	11.84	124.1	11.84	110.1	11.84	166.4
11.85	312.7	11.85	138	11.85	115.4	11.85	117.5	11.85	160
11.86	311.8	11.86	142.1	11.86	111.1	11.86	122.7	11.86	157.4
11.87	324.2	11.87	147.6	11.87	113.8	11.87	124.5	11.87	161.1
11.88	331.4	11.88	149.4	11.88	115.4	11.88	125.2	11.88	163
11.89	319	11.89	137	11.89	112.7	11.89	121.5	11.89	158.4
11.9	307.1	11.9	125.4	11.9	110.1	11.9	118.3	11.9	153.9
11.91	310.8	11.91	136	11.91	113.8	11.91	125.6	11.91	151.6
11.92	314.5	11.92	146.6	11.92	117.5	11.92	133	11.92	149.3
11.93	311.4	11.93	145.6	11.93	122.4	11.93	125.3	11.93	153.4
11.94	307.3	11.94	142.9	11.94	127.4	11.94	115.1	11.94	158.4
11.95	326.7	11.95	151.2	11.95	131.2	11.95	112.3	11.95	159
11.96	356.6	11.96	164.6	11.96	134.4	11.96	112.8	11.96	157.7
11.97	354.8	11.97	166.2	11.97	136.5	11.97	117.5	11.97	155.8
11.98	323.5	11.98	157	11.98	137.4	11.98	126.3	11.98	153.5
11.99	309	11.99	149.9	11.99	137.4	11.99	127.9	11.99	153.6
12	326.5	12	146.7	12	135.5	12	115.9	12	158.2
12.01	340	12.01	143.9	12.01	134.3	12.01	107.4	12.01	161.8
12.02	334	12.02	143.5	12.02	136.2	12.02	115.7	12.02	160.4
12.03	328	12.03	143	12.03	138	12.03	124	12.03	159
12.04	308.7	12.04	144.8	12.04	130.7	12.04	121.7	12.04	158.1
12.05	289.4	12.05	146.7	12.05	123.3	12.05	119.4	12.05	157.2
12.06	279.6	12.06	146.6	12.06	125	12.06	125.1	12.06	156.2
12.07	271.7	12.07	146.2	12.07	128.7	12.07	132.4	12.07	155.3
12.08	283.1	12.08	146.9	12.08	127.3	12.08	120.3	12.08	158.3
12.09	304.7	12.09	148.3	12.09	123.2	12.09	97.8	12.09	163.4
12.1	310.9	12.1	153.6	12.1	124.5	12.1	97.2	12.1	168.4
12.11	300.4	12.11	163.3	12.11	131.9	12.11	120.7	12.11	173.5
12.12	295	12.12	165.2	12.12	137.7	12.12	138	12.12	174.6
12.13	301.4	12.13	149.6	12.13	140	12.13	141.2	12.13	166.8
12.14	305.9	12.14	136.5	12.14	140.7	12.14	140.9	12.14	159.8
12.15	297.1	12.15	140.2	12.15	130.5	12.15	117.5	12.15	158.4
12.16	288.4	12.16	143.8	12.16	120.4	12.16	94	12.16	157.1
12.17	299.5	12.17	147.5	12.17	127.9	12.17	111.1	12.17	153
12.18	311.4	12.18	151.2	12.18	136.2	12.18	129.9	12.18	148.9
12.19	312.6	12.19	145.1	12.19	125.7	12.19	133.6	12.19	140.8
12.2	310.7	12.2	136.4	12.2	110.1	12.2	133.2	12.2	131.6
12.21	310.8	12.21	133.8	12.21	105.4	12.21	129.9	12.21	137.8
12.22	312.2	12.22	135.2	12.22	107.7	12.22	124.8	12.22	153.9
12.23	312.8	12.23	137.8	12.23	116.5	12.23	122.8	12.23	158.8
12.24	312.3	12.24	142	12.24	133.5	12.24	124.6	12.24	149.1
12.25	313.6	12.25	149	12.25	143.1	12.25	125	12.25	144.3
12.26	319.6	12.26	164.2	12.26	132	12.26	121.3	12.26	153.1
12.27	326.4	12.27	176.7	12.27	121.7	12.27	118.6	12.27	160.9
12.28	341.6	12.28	162.4	12.28	118.5	12.28	125	12.28	159.5
12.29	356.8	12.29	148.2	12.29	115.3	12.29	131.5	12.29	158.1
12.3	336.9	12.3	150.4	12.3	112.9	12.3	124.8	12.3	152.9
12.31	313.9	12.31	154.1	12.31	110.6	12.31	117	12.31	147.4
12.32	307.3	12.32	148.5	12.32	111.7	12.32	115.7	12.32	154.2
12.33	306.4	12.33	139.7	12.33	114	12.33	116.6	12.33	165.3
12.34	300.7	12.34	133.9	12.34	120.8	12.34	114.6	12.34	167.4
12.35	291.5	12.35	130.2	12.35	130.9	12.35	110.5	12.35	162.8
12.36	292	12.36	130.6	12.36	133	12.36	113.1	12.36	157.3
12.37	307.2	12.37	137	12.37	122.8	12.37	126	12.37	150.3
12.38	319.5	12.38	143	12.38	116.9	12.38	134.8	12.38	145.7
12.39	321.8	12.39	147.6	12.39	125.1	12.39	129.2	12.39	148.9
12.4	324.8	12.4	151.5	12.4	132.7	12.4	123.5	12.4	152.1
12.41	339.5	12.41	142.8	12.41	126.7	12.41	114.8	12.41	154.9
12.42	354.2	12.42	134.1	12.42	120.7	12.42	106.1	12.42	157.7
12.43	343.9	12.43	141.5	12.43	118.8	12.43	116.7	12.43	156.4
12.44	330.1	12.44	151.2	12.44	117.4	12.44	130.1	12.44	154.5
12.45	318.2	12.45	148.5	12.45	123.8	12.45	125.9	12.45	152.1
12.46	307.2	12.46	140.7	12.46	133.5	12.46	114.4	12.46	149.3
12.47	310.1	12.47	144.3	12.47	138.5	12.47	111.2	12.47	152.4
12.48	325.3	12.48	158.1	12.48	139.4	12.48	115.3	12.48	160.7
12.49	335	12.49	164.2	12.49	138.5	12.49	118	12.49	162
12.5	335	12.5	156.4	12.5	134.4	12.5	118	12.5	151
12.51	333.6	12.51	149.3	12.51	131.2	12.51	119.4	12.51	142.3
12.52	326.3	12.52	145.6	12.52	132.1	12.52	126.7	12.52	143.6
12.53	319.1	12.53	142.1	12.53	133	12.53	133.9	12.53	144.9
12.54	329.2	12.54	147.6	12.54	136.3	12.54	129.3	12.54	140.3
12.55	339.4	12.55	153.1	12.55	139.5	12.55	124.7	12.55	135.7
12.56	316.7	12.56	154	12.56	133.4	12.56	120.9	12.56	143.5
12.57	287.7	12.57	154	12.57	125.6	12.57	117.2	12.57	153.6
12.58	288.4	12.58	145.4	12.58	120.6	12.58	122.4	12.58	154.2
12.59	304.1	12.59	132.5	12.59	116.9	12.59	132.1	12.59	150.1
12.6	317	12.6	128.9	12.6	119.3	12.6	134.1	12.6	149.1
12.61	327.1	12.61	134.9	12.61	128	12.61	128.1	12.61	151.4
12.62	327.5	12.62	137.8	12.62	134.9	12.62	126.5	12.62	158.6
12.63	307.3	12.63	134.1	12.63	137.6	12.63	134.3	12.63	176.1
12.64	289.9	12.64	131.2	12.64	140.3	12.64	139.8	12.64	189.3
12.65	289.5	12.65	132.6	12.65	142.1	12.65	131.5	12.65	177.8
12.66	289	12.66	134	12.66	143.9	12.66	123.2	12.66	166.3
12.67	286.8	12.67	133.6	12.67	140.9	12.67	124.8	12.67	161.1
12.68	284.5	12.68	133.1	12.68	137.6	12.68	126.6	12.68	156
12.69	304.6	12.69	148.1	12.69	134.4	12.69	129.2	12.69	168.2
12.7	330.4	12.7	166.9	12.7	131.2	12.7	132	12.7	184.8
12.71	338	12.71	165.7	12.71	122.2	12.71	131.8	12.71	181.2
12.72	334.8	12.72	152.3	12.72	109.8	12.72	130	12.72	165.6
12.73	328.6	12.73	140.4	12.73	105.1	12.73	127.3	12.73	159.9
12.74	319	12.74	130.3	12.74	109.7	12.74	123.7	12.74	166.4
12.75	312.5	12.75	126	12.75	114.8	12.75	119.5	12.75	171.4
12.76	314.4	12.76	136.5	12.76	121.2	12.76	113.9	12.76	172.8
12.77	316.1	12.77	145.4	12.77	126.9	12.77	109.4	12.77	174.2
12.78	317	12.78	139.4	12.78	125.5	12.78	113.1	12.78	176.5
12.79	317.9	12.79	133.4	12.79	124.1	12.79	116.8	12.79	178.8
12.8	308.6	12.8	145.9	12.8	128.7	12.8	126	12.8	172.6
12.81	298.4	12.81	159.7	12.81	133.8	12.81	135.7	12.81	165.7
12.82	311.4	12.82	161.6	12.82	132.2	12.82	135.9	12.82	157
12.83	331.6	12.83	159.8	12.83	128.5	12.83	133.1	12.83	147.8
12.84	328.9	12.84	156.3	12.84	124.3	12.84	133.6	12.84	152.1
12.85	310.1	12.85	151.7	12.85	119.7	12.85	136.4	12.85	165.9
12.86	306	12.86	149.9	12.86	115.3	12.86	136.9	12.86	171.2
12.87	323	12.87	152.2	12.87	111.2	12.87	134.1	12.87	164.3
12.88	335.2	12.88	154.8	12.88	109.5	12.88	130.2	12.88	157.2
12.89	332	12.89	158	12.89	116	12.89	122.9	12.89	149.9
12.9	328.5	12.9	160.6	12.9	121.8	12.9	115.7	12.9	143.7
12.91	321.2	12.91	155.1	12.91	118.1	12.91	111.6	12.91	154.8
12.92	313.8	12.92	149.6	12.92	114.4	12.92	107.4	12.92	165.8
12.93	311.8	12.93	151.1	12.93	123.9	12.93	111.1	12.93	171.1
12.94	310.4	12.94	153.4	12.94	134.9	12.94	115.7	12.94	175.7
12.95	311	12.95	149.7	12.95	133.4	12.95	119	12.95	174.7
12.96	312.4	12.96	143.7	12.96	126.9	12.96	121.7	12.96	171.5
12.97	319	12.97	145.3	12.97	122.7	12.97	128	12.97	171.8
12.98	330.1	12.98	153.1	12.98	120.4	12.98	137.2	12.98	175
12.99	336.3	12.99	154.1	12.99	120.7	12.99	142.3	12.99	174.3
13	334.5	13	143.5	13	125.3	13	140.5	13	166.9
13.01	331.7	13.01	136.1	13.01	126.8	13.01	135.9	13.01	161.4
13.02	325.3	13.02	141.6	13.02	115.8	13.02	120.2	13.02	163.2
13.03	319.1	13.03	147.3	13.03	105	13.03	105.1	13.03	165.2
13.04	324.2	13.04	158.8	13.04	105	13.04	109.3	13.04	172.6
13.05	329.3	13.05	170.3	13.05	105	13.05	113.4	13.05	179.9
13.06	312.7	13.06	169.6	13.06	114.8	13.06	114.8	13.06	166.9
13.07	292.5	13.07	166.9	13.07	126.3	13.07	115.7	13.07	150.3
13.08	299.8	13.08	159.4	13.08	127.5	13.08	124.4	13.08	150
13.09	320	13.09	149.8	13.09	123.8	13.09	136.9	13.09	157.4
13.1	326.7	13.1	147.8	13.1	121.5	13.1	136.5	13.1	166.4
13.11	320.3	13.11	153.3	13.11	120.6	13.11	123.6	13.11	176.9
13.12	322.1	13.12	156.4	13.12	121.7	13.12	116.8	13.12	181.2
13.13	340.5	13.13	154.5	13.13	126.7	13.13	122.4	13.13	173
13.14	354.2	13.14	152	13.14	129.8	13.14	127.1	13.14	164.7
13.15	343.2	13.15	145.5	13.15	122.5	13.15	127.5	13.15	156.9
13.16	332.1	13.16	139.1	13.16	115.1	13.16	128	13.16	149.1
13.17	328.4	13.17	149.9	13.17	122.3	13.17	120.7	13.17	148.1
13.18	324.7	13.18	160.9	13.18	129.6	13.18	113.4	13.18	147.2
13.19	317.6	13.19	155.5	13.19	128	13.19	117.6	13.19	155.6
13.2	309.8	13.2	146.3	13.2	124.3	13.2	124.5	13.2	166.2
13.21	319.7	13.21	148.6	13.21	125.1	13.21	123.5	13.21	179.4
13.22	339.4	13.22	157.3	13.22	128.3	13.22	117.9	13.22	194.1
13.23	342.7	13.23	160.7	13.23	131.9	13.23	113.1	13.23	193.4
13.24	327.1	13.24	158	13.24	136.1	13.24	108.9	13.24	175
13.25	318.6	13.25	154.9	13.25	137.5	13.25	108.3	13.25	161.7
13.26	327.3	13.26	151.2	13.26	132.5	13.26	116.1	13.26	160.8
13.27	334.2	13.27	148	13.27	127.8	13.27	124.3	13.27	161.3
13.28	327.3	13.28	148	13.28	125.9	13.28	134.9	13.28	172.4
13.29	320.4	13.29	148	13.29	124.1	13.29	145.4	13.29	183.4
13.3	323.5	13.3	147.1	13.3	117.5	13.3	139.9	13.3	171.4
13.31	327.2	13.31	146.2	13.31	110.6	13.31	133.5	13.31	158
13.32	332.6	13.32	147.8	13.32	116.5	13.32	126.7	13.32	158.2
13.33	338.6	13.33	150.1	13.33	126.1	13.33	119.8	13.33	162.3
13.34	334.4	13.34	155.1	13.34	129.7	13.34	119.2	13.34	165.1
13.35	323.3	13.35	162	13.35	129.3	13.35	122.9	13.35	166.9
13.36	321.5	13.36	163.6	13.36	125.5	13.36	121.7	13.36	171.3
13.37	332.1	13.37	158.1	13.37	117.2	13.37	113.8	13.37	179.2
13.38	339.1	13.38	151.9	13.38	110.3	13.38	110.9	13.38	182.5
13.39	335.4	13.39	143.6	13.39	107.5	13.39	122.4	13.39	172.9
13.4	331.5	13.4	136.3	13.4	106.3	13.4	133.1	13.4	163.2
13.41	325.5	13.41	140.5	13.41	122.9	13.41	134.5	13.41	153.6
13.42	319.6	13.42	144.6	13.42	139.5	13.42	135.9	13.42	143.9
13.43	316.9	13.43	150	13.43	135.2	13.43	133.9	13.43	159.3
13.44	314.6	13.44	155.5	13.44	128.7	13.44	131.6	13.44	177.2
13.45	316	13.45	154.6	13.45	130.7	13.45	122.9	13.45	171.5
13.46	318.8	13.46	151.4	13.46	135.8	13.46	111.9	13.46	157.3
13.47	318.7	13.47	149.2	13.47	138.3	13.47	112.7	13.47	155.4
13.48	316.4	13.48	147.8	13.48	138.7	13.48	122.8	13.48	163.2
13.49	320.3	13.49	146.3	13.49	139.2	13.49	130.6	13.49	168.4
13.5	334.1	13.5	144.4	13.5	139.6	13.5	134.7	13.5	169.3
13.51	342.3	13.51	144.6	13.51	140.1	13.51	135.7	13.51	169.1
13.52	329.9	13.52	151.9	13.52	140.6	13.52	125.2	13.52	165
13.53	317.5	13.53	158.7	13.53	140.7	13.53	115.4	13.53	160.8
13.54	304.1	13.54	151.3	13.54	132.9	13.54	126.5	13.54	155.3
13.55	290.8	13.55	144	13.55	125	13.55	137.5	13.55	149.7
13.56	301.4	13.56	149	13.56	118	13.56	130.2	13.56	162.6
13.57	315.6	13.57	155.9	13.57	111.1	13.57	120.1	13.57	178.2
13.58	324.5	13.58	163.4	13.58	112.2	13.58	119.6	13.58	176.9
13.59	330.9	13.59	171.3	13.59	116.8	13.59	123.2	13.59	168.2
13.6	335	13.6	172.6	13.6	118	13.6	123.3	13.6	161.8
13.61	336.8	13.61	168	13.61	116.2	13.61	120.1	13.61	157.7
13.62	338.6	13.62	160.8	13.62	116.3	13.62	119	13.62	156.9
13.63	340.5	13.63	148.9	13.63	120	13.63	121.7	13.63	162.4
13.64	340.7	13.64	140.8	13.64	124.4	13.64	124.1	13.64	167.8
13.65	333.4	13.65	150.9	13.65	132.7	13.65	124.5	13.65	172.4
13.66	326	13.66	161	13.66	141	13.66	125	13.66	177
13.67	309	13.67	154.6	13.67	131.8	13.67	122.7	13.67	174.7
13.68	291.9	13.68	148.1	13.68	122.6	13.68	120.4	13.68	172.4
13.69	293.2	13.69	150	13.69	114.5	13.69	121.5	13.69	170.5
13.7	298.3	13.7	153.7	13.7	106.7	13.7	123.4	13.7	168.6
13.71	305.7	13.71	153.5	13.71	116.3	13.71	127	13.71	164.7
13.72	314.5	13.72	151.2	13.72	135.2	13.72	131.6	13.72	159.6
13.73	318.8	13.73	147.8	13.73	143	13.73	131.3	13.73	157.9
13.74	318.3	13.74	143.2	13.74	138.9	13.74	125.8	13.74	159.7
13.75	315.6	13.75	137.3	13.75	134.7	13.75	121.2	13.75	164.7
13.76	307.8	13.76	128.6	13.76	130.6	13.76	118.4	13.76	176.6
13.77	303.6	13.77	123.8	13.77	126.9	13.77	117	13.77	186.2
13.78	322.9	13.78	145	13.78	126.5	13.78	124.4	13.78	180.2
13.79	342.3	13.79	166.2	13.79	126	13.79	131.7	13.79	174.2
13.8	321.8	13.8	158.6	13.8	114.1	13.8	128.9	13.8	170.9
13.81	299.7	13.81	149.9	13.81	101.6	13.81	125.7	13.81	167.7
13.82	304.4	13.82	150.5	13.82	104.1	13.82	123.5	13.82	169.5
13.83	316.4	13.83	153.8	13.83	110.5	13.83	121.7	13.83	172.8
13.84	312.8	13.84	153.6	13.84	119.2	13.84	129.8	13.84	170
13.85	299.5	13.85	151.3	13.85	129.3	13.85	144	13.85	163.6
13.86	292.8	13.86	156.1	13.86	136	13.86	147.1	13.86	159.6
13.87	294.7	13.87	169.9	13.87	138.3	13.87	136.1	13.87	158.7
13.88	302.5	13.88	177.4	13.88	137	13.88	125.4	13.88	160.3
13.89	326.9	13.89	167.7	13.89	126	13.89	115.7	13.89	169.1
13.9	346.9	13.9	157.7	13.9	116.7	13.9	108	13.9	176.2
13.91	325.3	13.91	143.9	13.91	124.1	13.91	118.1	13.91	167.4
13.92	303.7	13.92	130.1	13.92	131.4	13.92	128.2	13.92	158.7
13.93	304.1	13.93	128.2	13.93	121.4	13.93	119.2	13.93	168.6
13.94	306.4	13.94	127.2	13.94	109.9	13.94	108.7	13.94	180.1
13.95	308	13.95	137	13.95	104.6	13.95	108.4	13.95	185.1
13.96	309.4	13.96	150.3	13.96	101.4	13.96	111.6	13.96	187.8
13.97	301	13.97	148.3	13.97	106.6	13.97	118.6	13.97	188.5
13.98	285.4	13.98	135	13.98	118.1	13.98	128.2	13.98	187.6
13.99	282.5	13.99	131.1	13.99	120.2	13.99	136.4	13.99	186.4
14	298.6	14	141.2	14	108.2	14	142.4	14	185.1
14.01	307.5	14.01	150.5	14.01	101.3	14.01	143.4	14.01	181.1
14.02	292.3	14.02	156.9	14.02	111.4	14.02	127.8	14.02	168.2
14.03	278.7	14.03	162.6	14.03	120.8	14.03	113.3	14.03	157.1
14.04	292.1	14.04	156.2	14.04	117.6	14.04	119.3	14.04	176.9
14.05	305.4	14.05	149.8	14.05	114.4	14.05	125.3	14.05	196.7
14.06	300.9	14.06	144.5	14.06	118.1	14.06	119.9	14.06	182.8
14.07	294	14.07	139.5	14.07	122.7	14.07	113	14.07	164.4
14.08	291.3	14.08	144.5	14.08	126.3	14.08	116.5	14.08	162.3
14.09	290.4	14.09	153.7	14.09	129.5	14.09	124.4	14.09	166.9
14.1	287.8	14.1	159	14.1	129.3	14.1	123.6	14.1	168
14.11	283.6	14.11	160.8	14.11	126.1	14.11	115.3	14.11	166.2
14.12	288.2	14.12	158.7	14.12	122	14.12	112.8	14.12	164.2
14.13	307.9	14.13	149.5	14.13	116.5	14.13	120.7	14.13	161.9
14.14	324.2	14.14	143.6	14.14	114.5	14.14	126.6	14.14	159.9
14.15	325.1	14.15	151.8	14.15	127.9	14.15	124.3	14.15	159.5
14.16	326.1	14.16	159.8	14.16	140.9	14.16	121.9	14.16	159
14.17	330.2	14.17	144.1	14.17	136.3	14.17	117.3	14.17	159.5
14.18	334.3	14.18	128.5	14.18	131.7	14.18	112.7	14.18	159.9
14.19	325.3	14.19	138	14.19	138	14.19	108.9	14.19	166.2
14.2	313.8	14.2	152.3	14.2	146.3	14.2	105.2	14.2	173.6
14.21	305.1	14.21	160.7	14.21	142.2	14.21	103.7	14.21	180.6
14.22	297.7	14.22	166.2	14.22	132.1	14.22	103.2	14.22	187.5
14.23	292.2	14.23	158.7	14.23	129.1	14.23	102.3	14.23	187.8
14.24	288.5	14.24	138	14.24	133.2	14.24	100.9	14.24	181.4
14.25	292.5	14.25	125.5	14.25	134.1	14.25	104	14.25	174.9
14.26	312.8	14.26	130.1	14.26	128.1	14.26	116.4	14.26	168.5
14.27	329.2	14.27	134.6	14.27	121.8	14.27	127.6	14.27	163.3
14.28	323.7	14.28	138.8	14.28	113.5	14.28	131.8	14.28	165.1
14.29	318.1	14.29	142.9	14.29	105.2	14.29	135.9	14.29	167
14.3	327	14.3	156	14.3	120.7	14.3	138.7	14.3	164.8
14.31	336.2	14.31	169.4	14.31	136.8	14.31	141.5	14.31	162.5
14.32	335	14.32	162.8	14.32	135.6	14.32	137.9	14.32	163.8
14.33	331.4	14.33	151.3	14.33	130	14.33	132.9	14.33	166.1
14.34	331.7	14.34	146.4	14.34	122.8	14.34	123.5	14.34	173.7
14.35	334.5	14.35	145.5	14.35	114.5	14.35	111.5	14.35	184.2
14.36	334.5	14.36	150	14.36	111.5	14.36	106.5	14.36	183.9
14.37	331.3	14.37	161.1	14.37	114.7	14.37	109.7	14.37	170.6
14.38	329.8	14.38	169.4	14.38	118.8	14.38	115.1	14.38	162.9
14.39	332.5	14.39	170.8	14.39	125.3	14.39	126.2	14.39	169.9
14.4	334.7	14.4	171.8	14.4	130.4	14.4	136.1	14.4	175.4
14.41	332.4	14.41	170	14.41	124.9	14.41	136.5	14.41	169.9
14.42	330.1	14.42	168.1	14.42	119.4	14.42	137	14.42	164.4
14.43	326.1	14.43	165	14.43	133.6	14.43	131	14.43	179.9
14.44	322	14.44	161.8	14.44	149.3	14.44	124.5	14.44	197
14.45	327	14.45	161.4	14.45	140.4	14.45	119.1	14.45	189.8
14.46	334.8	14.46	161.8	14.46	123.8	14.46	114.1	14.46	175
14.47	330.4	14.47	161.2	14.47	118.1	14.47	113.9	14.47	173.3
14.48	317.5	14.48	159.8	14.48	119.9	14.48	117.1	14.48	180.7
14.49	312.5	14.49	155.4	14.49	124.6	14.49	121.9	14.49	185.4
14.5	318.5	14.5	146.6	14.5	133.4	14.5	128.8	14.5	186.3
14.51	324.6	14.51	140.6	14.51	138.4	14.51	134.7	14.51	185.2
14.52	331	14.52	142.9	14.52	132	14.52	137.4	14.52	177.9
14.53	335.5	14.53	145.2	14.53	126.9	14.53	138.8	14.53	170.9
14.54	313.9	14.54	148	14.54	139.8	14.54	121.8	14.54	169.5
14.55	292.2	14.55	150.7	14.55	152.7	14.55	104.8	14.55	168.1
14.56	299.9	14.56	147.7	14.56	134.6	14.56	104.6	14.56	158.1
14.57	310.9	14.57	144	14.57	113	14.57	106.5	14.57	147.1
14.58	327.6	14.58	156.3	14.58	111	14.58	111.7	14.58	158.6
14.59	346.5	14.59	174.7	14.59	116.5	14.59	118.1	14.59	178.9
14.6	346.1	14.6	176.9	14.6	114.7	14.6	123.3	14.6	188.5
14.61	330	14.61	165.9	14.61	106.9	14.61	127.4	14.61	189.4
14.62	322.9	14.62	157.1	14.62	107.2	14.62	128.8	14.62	190.2
14.63	330.8	14.63	152	14.63	121	14.63	125.6	14.63	190.6
14.64	336.5	14.64	148.7	14.64	131.7	14.64	121	14.64	190.9
14.65	334.2	14.65	152.4	14.65	130.3	14.65	111.4	14.65	190.4
14.66	331.4	14.66	155.9	14.66	129.1	14.66	102.2	14.66	189.8
14.67	311.2	14.67	153.6	14.67	132.8	14.67	110.5	14.67	182.9
14.68	290.9	14.68	151.3	14.68	136.5	14.68	118.8	14.68	176
14.69	299.4	14.69	157.7	14.69	131.5	14.69	114.1	14.69	185.2
14.7	312.8	14.7	165.5	14.7	125	14.7	107.2	14.7	197.2
14.71	313.5	14.71	159.8	14.71	126.5	14.71	105	14.71	196.6
14.72	308.5	14.72	147.9	14.72	131.5	14.72	105	14.72	190.2
14.73	313.5	14.73	143.2	14.73	135.9	14.73	109.7	14.73	185.8
14.74	328.2	14.74	145.5	14.74	139.6	14.74	118.9	14.74	183.5
14.75	334.9	14.75	147.2	14.75	137.5	14.75	124.2	14.75	181.4
14.76	325.7	14.76	147.6	14.76	124.2	14.76	121.9	14.76	179.5
14.77	317.9	14.77	148.5	14.77	112.9	14.77	119	14.77	176
14.78	317.5	14.78	151.7	14.78	112.5	14.78	113	14.78	164.1
14.79	317	14.79	155	14.79	112	14.79	107.1	14.79	152.1
14.8	322	14.8	154.5	14.8	113.4	14.8	111.1	14.8	165.7
14.81	327.1	14.81	154.1	14.81	114.7	14.81	115.2	14.81	179.5
14.82	322	14.82	157.4	14.82	118.4	14.82	118.3	14.82	183.5
14.83	314.6	14.83	161.5	14.83	122.5	14.83	121	14.83	185.3
14.84	311.4	14.84	160.6	14.84	128.7	14.84	121.7	14.84	179.8
14.85	310.5	14.85	157	14.85	136.1	14.85	121.2	14.85	170.1
14.86	307	14.86	156.9	14.86	134.4	14.86	122.1	14.86	171.9
14.87	300.5	14.87	161.1	14.87	122.4	14.87	124.4	14.87	186.6
14.88	301.1	14.88	162.5	14.88	116	14.88	125.3	14.88	196.5
14.89	318.1	14.89	157.4	14.89	123	14.89	123	14.89	194.6
14.9	333.5	14.9	153.9	14.9	128.6	14.9	121.8	14.9	192.4
14.91	337.1	14.91	161.3	14.91	125.4	14.91	128.2	14.91	187.3
14.92	340.8	14.92	168.6	14.92	122.2	14.92	134.7	14.92	182.3
14.93	323.5	14.93	162.9	14.93	120.3	14.93	130.2	14.93	172.4
14.94	305.1	14.94	156.4	14.94	118.4	14.94	125.1	14.94	162.3
14.95	294.2	14.95	155.4	14.95	118.7	14.95	128.6	14.95	164.6
14.96	285.5	14.96	155.8	14.96	119.6	14.96	134.6	14.96	170.6
14.97	297.6	14.97	157.7	14.97	125	14.97	130.1	14.97	167.7
14.98	323.3	14.98	160.4	14.98	133.3	14.98	118.6	14.98	159
14.99	330.5	14.99	162.6	14.99	136.6	14.99	113	14.99	154.6
15	313	15	164	15	133.4	15	115.3	15	156
15.01	304.6	15.01	164.9	15.01	130.4	15.01	116.1	15.01	159.7
15.02	322.6	15.02	164.4	15.02	128.1	15.02	112.4	15.02	170.3
15.03	337.4	15.03	163.8	15.03	127	15.03	109.8	15.03	179.8
15.04	318.1	15.04	161	15.04	138.5	15.04	119	15.04	177
15.05	298.7	15.05	158.2	15.05	150	15.05	128.2	15.05	174.2
15.06	317.5	15.06	154.2	15.06	145.6	15.06	129.8	15.06	179
15.07	340.1	15.07	150.1	15.07	139.6	15.07	130.8	15.07	184.5
15.08	333.8	15.08	152.1	15.08	134.9	15.08	128.6	15.08	184.6
15.09	317.2	15.09	156.2	15.09	130.8	15.09	125.4	15.09	182.8
15.1	304.6	15.1	157.7	15.1	126.7	15.1	128.9	15.1	177.1
15.11	294.9	15.11	157.3	15.11	122.5	15.11	137.7	15.11	168.3
15.12	288.8	15.12	160.8	15.12	123.1	15.12	135.1	15.12	168.2
15.13	288.4	15.13	170.4	15.13	130.9	15.13	114.8	15.13	181.6
15.14	287.4	15.14	175.3	15.14	135.7	15.14	101.9	15.14	189.5
15.15	284.6	15.15	162.9	15.15	129.7	15.15	115.2	15.15	178
15.16	282.2	15.16	150.8	15.16	124.2	15.16	127.9	15.16	167
15.17	287.8	15.17	145.2	15.17	127.8	15.17	125.6	15.17	168
15.18	293.3	15.18	139.7	15.18	131.5	15.18	123.3	15.18	168.9
15.19	300.8	15.19	137.4	15.19	130	15.19	123	15.19	167.4
15.2	308.6	15.2	135.6	15.2	127.7	15.2	123	15.2	165.6
15.21	303.9	15.21	151.4	15.21	129.6	15.21	118.5	15.21	166.3
15.22	293.8	15.22	174.8	15.22	133.2	15.22	112.1	15.22	168.1
15.23	305.6	15.23	180.9	15.23	131.9	15.23	106.1	15.23	171.7
15.24	337.4	15.24	171.3	15.24	125.9	15.24	100.6	15.24	176.7
15.25	349.6	15.25	164.7	15.25	121.5	15.25	98.6	15.25	177.4
15.26	325.7	15.26	163.8	15.26	120.1	15.26	103.2	15.26	170.1
15.27	308	15.27	162.8	15.27	120.3	15.27	109.1	15.27	166
15.28	319	15.28	161.9	15.28	127.7	15.28	121.1	15.28	177.5
15.29	330	15.29	161	15.29	135	15.29	133	15.29	189
15.3	319.8	15.3	167.5	15.3	126.7	15.3	128.4	15.3	179.3
15.31	309.7	15.31	173.9	15.31	118.4	15.31	123.8	15.31	169.6
15.32	291.6	15.32	163.5	15.32	124.6	15.32	124.9	15.32	167.6
15.33	271.8	15.33	149.7	15.33	133.9	15.33	127.2	15.33	167.2
15.34	272	15.34	147.1	15.34	129.4	15.34	126.5	15.34	168.5
15.35	282.5	15.35	150.3	15.35	117.9	15.35	124.2	15.35	170.8
15.36	295.1	15.36	146.6	15.36	116.5	15.36	120.5	15.36	166.9
15.37	309.9	15.37	135.6	15.37	125.7	15.37	115.5	15.37	156.3
15.38	318.4	15.38	132.7	15.38	131.6	15.38	113.1	15.38	153.9
15.39	313.4	15.39	147.9	15.39	130.2	15.39	116.8	15.39	169.5
15.4	308.8	15.4	160.2	15.4	128.6	15.4	120.2	15.4	183.6
15.41	307.4	15.41	154.2	15.41	125.9	15.41	121.6	15.41	187.7
15.42	306	15.42	148.2	15.42	123.1	15.42	123	15.42	191.9
15.43	309.1	15.43	156.9	15.43	124.8	15.43	118.1	15.43	184
15.44	312.3	15.44	166.1	15.44	126.6	15.44	113.1	15.44	175.7
15.45	320.6	15.45	162.9	15.45	127	15.45	117.1	15.45	163.8
15.46	330.3	15.46	156.5	15.46	127	15.46	123.5	15.46	150.9
15.47	326.9	15.47	155.7	15.47	126.1	15.47	123.4	15.47	155.1
15.48	315.4	15.48	158.5	15.48	124.8	15.48	119.3	15.48	169.8
15.49	311	15.49	161	15.49	119.9	15.49	119	15.49	175.1
15.5	315.6	15.5	163.3	15.5	110.7	15.5	123.6	15.5	168.7
15.51	320.6	15.51	161.8	15.51	105	15.51	124	15.51	165
15.52	326.6	15.52	149.8	15.52	108.7	15.52	113	15.52	168.7
15.53	330.1	15.53	140.5	15.53	111.8	15.53	103	15.53	172.8
15.54	311.3	15.54	155.7	15.54	110	15.54	103.5	15.54	181.1
15.55	292.4	15.55	170.9	15.55	108.1	15.55	104	15.55	189.4
15.56	298.2	15.56	171.6	15.56	122.9	15.56	116.8	15.56	181.1
15.57	306.1	15.57	171.1	15.57	139	15.57	130.6	15.57	171.4
15.58	305.2	15.58	171	15.58	135.4	15.58	137.5	15.58	167.3
15.59	301.6	15.59	171	15.59	125.3	15.59	142.1	15.59	165
15.6	299.5	15.6	162	15.6	125.8	15.6	140.3	15.6	170.7
15.61	298.5	15.61	146.3	15.61	134.1	15.61	133.8	15.61	182.2
15.62	303.8	15.62	136.6	15.62	136.9	15.62	128.9	15.62	184.2
15.63	318	15.63	135.7	15.63	131.9	15.63	126.1	15.63	172.2
15.64	328.4	15.64	139.7	15.64	127.5	15.64	123	15.64	164.5
15.65	325.6	15.65	159.9	15.65	125.2	15.65	118.9	15.65	170.9
15.66	322.4	15.66	179.2	15.66	122.7	15.66	114.8	15.66	177.3
15.67	312.3	15.67	182.9	15.67	118.1	15.67	111.1	15.67	181.9
15.68	302.2	15.68	186.6	15.68	113.5	15.68	107.4	15.68	186.5
15.69	309.6	15.69	174.4	15.69	111.4	15.69	110.7	15.69	175.2
15.7	319.2	15.7	160.1	15.7	109.5	15.7	114.8	15.7	161.8
15.71	321	15.71	154.4	15.71	120.8	15.71	118.6	15.71	163.2
15.72	319.6	15.72	152.1	15.72	137.4	15.72	122.3	15.72	170.6
15.73	316.8	15.73	145.5	15.73	143	15.73	122.8	15.73	177.2
15.74	312.6	15.74	135.4	15.74	139.3	15.74	120.5	15.74	183.2
15.75	316.9	15.75	131.4	15.75	134	15.75	122	15.75	186.7
15.76	335.8	15.76	137.8	15.76	125.7	15.76	130.3	15.76	185.7
15.77	347.2	15.77	143.1	15.77	118.8	15.77	136	15.77	182.9
15.78	327.4	15.78	143.5	15.78	117.9	15.78	131	15.78	171.8
15.79	308.2	15.79	144	15.79	117.1	15.79	125.9	15.79	161.2
15.8	319.7	15.8	144.9	15.8	120.8	15.8	118	15.8	172.3
15.81	331.2	15.81	145.9	15.81	124.4	15.81	110.2	15.81	183.3
15.82	322.5	15.82	152.6	15.82	129.3	15.82	107.1	15.82	187.7
15.83	310.1	15.83	160.4	15.83	134.3	15.83	104.8	15.83	190.9
15.84	311.9	15.84	159.6	15.84	129.5	15.84	107.4	15.84	184.6
15.85	320.6	15.85	154.5	15.85	119.8	15.85	112.5	15.85	173.5
15.86	323.2	15.86	154.1	15.86	116.6	15.86	117.5	15.86	168.9
15.87	319.5	15.87	158.2	15.87	119.8	15.87	122.6	15.87	170.8
15.88	319.2	15.88	158.9	15.88	123.8	15.88	124.7	15.88	170.1
15.89	326.1	15.89	152.5	15.89	129.3	15.89	120.5	15.89	164.1
15.9	328.6	15.9	148.2	15.9	133.4	15.9	118.8	15.9	158.9
15.91	306.5	15.91	156	15.91	129.8	15.91	130.3	15.91	157.9
15.92	284.5	15.92	163.8	15.92	126.1	15.92	141.8	15.92	157
15.93	293	15.93	159.5	15.93	131.4	15.93	128.9	15.93	166.9
15.94	302.2	15.94	154.9	15.94	136.9	15.94	115.6	15.94	177
15.95	305.1	15.95	159.6	15.95	130.2	15.95	111.1	15.95	186.4
15.96	306.5	15.96	166.5	15.96	120.6	15.96	108.8	15.96	195.6
15.97	302.9	15.97	169.3	15.97	126.9	15.97	113.5	15.97	196.7
15.98	296.5	15.98	169.8	15.98	142.5	15.98	122.3	15.98	193
15.99	289.4	15.99	174.2	15.99	147.8	15.99	124	15.99	188
16	281.6	16	183.4	16	140.9	16	117.6	16	181.6
16.01	278.9	16.01	188.3	16.01	134.4	16.01	113.8	16.01	173.1
16.02	289	16.02	182.3	16.02	128.9	16.02	116.6	16.02	159.2
16.03	296.8	16.03	176.2	16.03	123.6	16.03	118.5	16.03	148.2
16.04	285.7	16.04	169.3	16.04	119.9	16.04	113.9	16.04	158.8
16.05	274.7	16.05	162.4	16.05	116.2	16.05	109.3	16.05	169.4
16.06	282.2	16.06	159.4	16.06	120.3	16.06	115.9	16.06	186.4
16.07	291	16.07	156.6	16.07	124.9	16.07	123.3	16.07	203.9
16.08	301.1	16.08	154.2	16.08	128.5	16.08	121.1	16.08	199.9
16.09	311.7	16.09	151.9	16.09	131.7	16.09	116.1	16.09	189.3
16.1	323.6	16.1	153.7	16.1	133	16.1	111	16.1	182.5
16.11	336.5	16.11	158.3	16.11	133	16.11	105.9	16.11	178.4
16.12	338.2	16.12	161.8	16.12	128.9	16.12	104.5	16.12	180.2
16.13	324.4	16.13	163.6	16.13	119.3	16.13	108.2	16.13	190.4
16.14	315.6	16.14	164.3	16.14	114	16.14	112.6	16.14	194.9
16.15	322	16.15	161.6	16.15	122.3	16.15	119	16.15	182.5
16.16	326.5	16.16	159.7	16.16	130.4	16.16	124.9	16.16	171.4
16.17	305.3	16.17	168.9	16.17	135.9	16.17	123	16.17	177.4
16.18	284.1	16.18	178.1	16.18	141.4	16.18	121.2	16.18	183.4
16.19	296.5	16.19	164.5	16.19	130.8	16.19	123.1	16.19	188.1
16.2	312.6	16.2	148.4	16.2	118.4	16.2	125.4	16.2	192.7
16.21	315.7	16.21	147.3	16.21	119.7	16.21	123.3	16.21	183
16.22	313.8	16.22	151.9	16.22	126.1	16.22	119.6	16.22	167.8
16.23	307.1	16.23	155.5	16.23	125.4	16.23	116.7	16.23	175.5
16.24	296.6	16.24	158.3	16.24	119	16.24	114.4	16.24	201.7
16.25	290	16.25	161.9	16.25	114.7	16.25	112.1	16.25	211.9
16.26	290	16.26	167	16.26	113.7	16.26	109.8	16.26	195.8
16.27	293.5	16.27	170.7	16.27	113.8	16.27	108.8	16.27	182.5
16.28	310.5	16.28	169.3	16.28	117.4	16.28	112.4	16.28	180.2
16.29	326.6	16.29	167.8	16.29	120.9	16.29	116.1	16.29	178
16.3	314.6	16.3	161.3	16.3	118.1	16.3	118.9	16.3	177
16.31	302.7	16.31	154.9	16.31	115.4	16.31	121.6	16.31	176.1
16.32	295.5	16.32	154.4	16.32	121.3	16.32	116.5	16.32	172.8
16.33	289	16.33	154.9	16.33	128.7	16.33	110	16.33	169.2
16.34	289.8	16.34	150.9	16.34	139.5	16.34	112.7	16.34	161.4
16.35	294	16.35	144.9	16.35	152	16.35	119.6	16.35	151.7
16.36	298.4	16.36	143.2	16.36	152.3	16.36	123.9	16.36	155.5
16.37	303	16.37	145.5	16.37	141.3	16.37	125.8	16.37	172.1
16.38	304.4	16.38	150.1	16.38	133.5	16.38	130.4	16.38	185
16.39	299.8	16.39	159.3	16.39	132.2	16.39	140.6	16.39	191
16.4	295.3	16.4	166.5	16.4	131.1	16.4	146.9	16.4	194.2
16.41	291.2	16.41	163.8	16.41	131.5	16.41	134	16.41	183.7
16.42	287	16.42	161	16.42	132	16.42	121.1	16.42	173.1
16.43	287	16.43	159.2	16.43	131.5	16.43	113.2	16.43	171.6
16.44	287	16.44	157.3	16.44	131.1	16.44	105.4	16.44	170.2
16.45	290	16.45	155.1	16.45	118.9	16.45	110.8	16.45	169.6
16.46	293.7	16.46	152.8	16.46	104.2	16.46	119.1	16.46	169.2
16.47	297.1	16.47	151.7	16.47	102.6	16.47	123.2	16.47	169.3
16.48	300.3	16.48	151.2	16.48	108.1	16.48	125	16.48	169.8
16.49	297.6	16.49	152.5	16.49	116.9	16.49	127.1	16.49	166.9
16.5	288.4	16.5	155.7	16.5	129.3	16.5	129.4	16.5	160.5
16.51	289	16.51	160.8	16.51	138.1	16.51	129.9	16.51	159
16.52	312.5	16.52	170	16.52	138.6	16.52	126.2	16.52	169.2
16.53	330.3	16.53	175.7	16.53	138	16.53	122.6	16.53	178.3
16.54	309.1	16.54	157.8	16.54	130.2	16.54	119.9	16.54	180.6
16.55	288	16.55	139.8	16.55	122.4	16.55	117.1	16.55	182.9
16.56	269.9	16.56	147.8	16.56	119.4	16.56	121.8	16.56	182.6
16.57	251.9	16.57	157	16.57	116.6	16.57	126.9	16.57	182.1
16.58	245.1	16.58	157.6	16.58	123.9	16.58	128.4	16.58	177
16.59	241.4	16.59	155.7	16.59	134	16.59	128.8	16.59	170.5
16.6	262.6	16.6	153	16.6	135.8	16.6	123.1	16.6	170
16.61	299.9	16.61	149.8	16.61	132.1	16.61	113.5	16.61	173.2
16.62	320	16.62	149.2	16.62	128.2	16.62	109.6	16.62	174.2
16.63	317.7	16.63	152	16.63	124.1	16.63	113.3	16.63	172.4
16.64	317.3	16.64	157.7	16.64	122.4	16.64	117.3	16.64	171.8
16.65	322.4	16.65	172	16.65	128	16.65	122.4	16.65	175.1
16.66	324.9	16.66	182.6	16.66	133.4	16.66	126.4	16.66	178
16.67	301	16.67	155.5	16.67	137.5	16.67	119	16.67	178
16.68	277.1	16.68	128.3	16.68	141.6	16.68	111.6	16.68	178
16.69	291.4	16.69	136.1	16.69	133.6	16.69	124.5	16.69	190.6
16.7	309.3	16.7	147.1	16.7	124.4	16.7	139.2	16.7	204.4
16.71	304.5	16.71	153.4	16.71	125.4	16.71	133.8	16.71	198.1
16.72	291.6	16.72	158	16.72	130	16.72	121.4	16.72	184.8
16.73	300.9	16.73	163.7	16.73	129.4	16.73	118.1	16.73	177.7
16.74	327.1	16.74	170.1	16.74	124.8	16.74	121.8	16.74	175.4
16.75	339	16.75	168.9	16.75	124.2	16.75	125.3	16.75	176.2
16.76	328.9	16.76	156	16.76	129.7	16.76	128.5	16.76	181.7
16.77	319.1	16.77	144.6	16.77	133.8	16.77	128.9	16.77	186.2
16.78	310.3	16.78	138.1	16.78	132.9	16.78	119.2	16.78	187.1
16.79	301.8	16.79	132.4	16.79	131.8	16.79	109.9	16.79	187.9
16.8	298.1	16.8	140.2	16.8	128.1	16.8	108.6	16.8	185.6
16.81	294.5	16.81	148	16.81	124.5	16.81	107.2	16.81	183.3
16.82	294.8	16.82	141.8	16.82	129.2	16.82	108.2	16.82	184.6
16.83	295.7	16.83	133.5	16.83	135.2	16.83	109.6	16.83	186.4
16.84	291.5	16.84	132.3	16.84	136.4	16.84	107.4	16.84	176.4
16.85	285	16.85	134.1	16.85	135.4	16.85	103.7	16.85	161.2
16.86	280.3	16.86	141.6	16.86	138.4	16.86	108.8	16.86	153.3
16.87	277.1	16.87	154	16.87	144.8	16.87	121.7	16.87	151.9
16.88	280.5	16.88	160.7	16.88	144.9	16.88	126.4	16.88	151.8
16.89	296.2	16.89	157	16.89	133.4	16.89	116.3	16.89	154.1
16.9	310.4	16.9	154.8	16.9	123.5	16.9	110.4	16.9	157.6
16.91	318.2	16.91	159.4	16.91	120.7	16.91	123.8	16.91	166.3
16.92	326	16.92	164	16.92	118.1	16.92	137	16.92	175
16.93	325.1	16.93	162.1	16.93	130.5	16.93	141.2	16.93	174.1
16.94	324.2	16.94	160.3	16.94	142.9	16.94	145.3	16.94	173.2
16.95	307.5	16.95	165.4	16.95	135.4	16.95	132.9	16.95	170.7
16.96	287.7	16.96	171.8	16.96	123.9	16.96	117.3	16.96	167.9
16.97	287.1	16.97	167.6	16.97	120	16.97	114.7	16.97	176.7
16.98	296.3	16.98	157.9	16.98	120	16.98	118.9	16.98	191.5
16.99	299	16.99	156.8	16.99	127.2	16.99	123.5	16.99	189.6
17	294.8	17	164.6	17	141.9	17	128.5	17	170.2
17.01	294.3	17.01	165.5	17.01	144.5	17.01	134.6	17.01	162.4
17.02	301.7	17.02	151.2	17.02	120.5	17.02	142.9	17.02	179.4
17.03	309.4	17.03	139.2	17.03	101.6	17.03	148.5	17.03	191.4
17.04	319.6	17.04	140.6	17.04	113.1	17.04	137.9	17.04	173
17.05	329.7	17.05	142	17.05	124.6	17.05	127.3	17.05	154.6
17.06	306.8	17.06	138.4	17.06	132.6	17.06	119.4	17.06	161.6
17.07	282.9	17.07	134.8	17.07	140.4	17.07	111.6	17.07	169.4
17.08	289.3	17.08	146.4	17.08	139.1	17.08	114.4	17.08	172.8
17.09	303.6	17.09	162.1	17.09	135.4	17.09	119.9	17.09	175.1
17.1	300.7	17.1	165.7	17.1	136.3	17.1	121.1	17.1	174
17.11	287.4	17.11	162	17.11	140	17.11	119.8	17.11	170.8
17.12	287.4	17.12	159.4	17.12	142	17.12	115.7	17.12	172.9
17.13	304	17.13	158	17.13	142	17.13	108.3	17.13	181.7
17.14	309.8	17.14	158	17.14	141.9	17.14	103.5	17.14	186
17.15	287.3	17.15	161.7	17.15	141.4	17.15	105.3	17.15	178.6
17.16	267.8	17.16	164.4	17.16	140.1	17.16	109.2	17.16	172.7
17.17	275.6	17.17	158.4	17.17	130.9	17.17	130.3	17.17	180.1
17.18	283.4	17.18	152.4	17.18	121.7	17.18	151.5	17.18	187.5
17.19	288.7	17.19	158.8	17.19	123.6	17.19	140.6	17.19	180.3
17.2	293.8	17.2	166.2	17.2	126.3	17.2	127.3	17.2	172
17.21	288.4	17.21	163.1	17.21	132.2	17.21	121.2	17.21	166.2
17.22	279.7	17.22	156.7	17.22	139.1	17.22	117.5	17.22	161.1
17.23	283.8	17.23	154	17.23	137.7	17.23	117.6	17.23	158.5
17.24	297.1	17.24	154	17.24	130.4	17.24	120.4	17.24	157.5
17.25	305.9	17.25	157	17.25	125.1	17.25	118.2	17.25	158.9
17.26	308.2	17.26	164.4	17.26	122.8	17.26	109	17.26	163.5
17.27	307.2	17.27	169.2	17.27	122.7	17.27	105.6	17.27	167.5
17.28	295.2	17.28	166	17.28	130.1	17.28	120.8	17.28	169.8
17.29	283.7	17.29	163.3	17.29	136.8	17.29	134.4	17.29	172.4
17.3	279.6	17.3	167.4	17.3	134.1	17.3	125.2	17.3	178.4
17.31	275.5	17.31	171.5	17.31	131.3	17.31	116	17.31	184.3
17.32	288.1	17.32	163.4	17.32	130.2	17.32	113.8	17.32	178.5
17.33	302.8	17.33	153.8	17.33	129.3	17.33	112.4	17.33	171.1
17.34	307.7	17.34	152.6	17.34	138.2	17.34	115	17.34	173.9
17.35	308.6	17.35	154.9	17.35	151.1	17.35	119.1	17.35	180.8
17.36	303.8	17.36	150.8	17.36	147.3	17.36	117.8	17.36	177.8
17.37	294.1	17.37	141.1	17.37	129.3	17.37	111.8	17.37	166.3
17.38	291.2	17.38	139.2	17.38	123.3	17.38	109.2	17.38	161.4
17.39	300	17.39	150.7	17.39	137.5	17.39	112.4	17.39	167.8
17.4	305.7	17.4	160.3	17.4	148	17.4	115.6	17.4	173.1
17.41	298.7	17.41	161.7	17.41	142.9	17.41	118.9	17.41	173.6
17.42	292.3	17.42	162.9	17.42	138.1	17.42	122.1	17.42	174
17.43	303.8	17.43	158.8	17.43	140.4	17.43	128.1	17.43	172.6
17.44	315.3	17.44	154.6	17.44	142.7	17.44	134.1	17.44	171.2
17.45	319	17.45	153.6	17.45	149.6	17.45	132.7	17.45	171.8
17.46	321.3	17.46	153.1	17.46	157.5	17.46	129.9	17.46	172.7
17.47	315.5	17.47	164.8	17.47	150.1	17.47	129.9	17.47	182.6
17.48	305.8	17.48	182.3	17.48	135.3	17.48	131.3	17.48	196.9
17.49	307.9	17.49	182.2	17.49	126.2	17.49	126.5	17.49	195.4
17.5	321.7	17.5	164.7	17.5	122.5	17.5	115.4	17.5	178.4
17.51	325.1	17.51	153.3	17.51	119.8	17.51	108.3	17.51	168.5
17.52	307.2	17.52	154.2	17.52	119.4	17.52	109.2	17.52	173.1
17.53	294.4	17.53	155.1	17.53	119.3	17.53	110.4	17.53	175.5
17.54	309.5	17.54	156.1	17.54	121.1	17.54	112.7	17.54	165.8
17.55	324.7	17.55	157	17.55	123	17.55	115	17.55	156.2
17.56	325.5	17.56	167.4	17.56	126.6	17.56	119.5	17.56	167.8
17.57	325.9	17.57	178	17.57	130.3	17.57	124.1	17.57	179.7
17.58	307.8	17.58	168.8	17.58	131.4	17.58	123.5	17.58	180.5
17.59	285.2	17.59	155	17.59	131.8	17.59	121.7	17.59	178.7
17.6	279.3	17.6	146.2	17.6	130.5	17.6	120.4	17.6	173.6
17.61	283	17.61	140.2	17.61	128.2	17.61	119.5	17.61	166.7
17.62	286.3	17.62	142.5	17.62	133.6	17.62	123.5	17.62	167
17.63	289	17.63	154.5	17.63	147.9	17.63	133.1	17.63	175.8
17.64	297.7	17.64	159	17.64	157.1	17.64	136.7	17.64	184.9
17.65	320.7	17.65	145.2	17.65	153.8	17.65	125.2	17.65	195.1
17.66	338.7	17.66	133.8	17.66	149.3	17.66	114.8	17.66	201
17.67	318.9	17.67	140.7	17.67	134.6	17.67	112.9	17.67	174.7
17.68	299.1	17.68	147.6	17.68	119.8	17.68	111.1	17.68	148.5
17.69	301	17.69	152.8	17.69	125.1	17.69	116.2	17.69	153.9
17.7	304.3	17.7	157.8	17.7	131.5	17.7	121.7	17.7	161.3
17.71	302.2	17.71	157.9	17.71	126.3	17.71	121.9	17.71	174.3
17.72	298.5	17.72	156.6	17.72	117.5	17.72	120.6	17.72	189.1
17.73	293.2	17.73	154.1	17.73	121.7	17.73	123	17.73	184.6
17.74	286.7	17.74	150.9	17.74	134.6	17.74	128.1	17.74	167.1
17.75	284.2	17.75	154.3	17.75	136.2	17.75	127.3	17.75	157.4
17.76	286.9	17.76	166.7	17.76	122.4	17.76	118.6	17.76	158.3
17.77	288.1	17.77	173.2	17.77	115.1	17.77	114.1	17.77	161.4
17.78	284.4	17.78	162.2	17.78	127.5	17.78	122.3	17.78	171.1
17.79	280.7	17.79	152.1	17.79	139.3	17.79	129.2	17.79	179.8
17.8	277	17.8	153	17.8	143	17.8	118.1	17.8	176.5
17.81	273.4	17.81	153.9	17.81	146.6	17.81	107.1	17.81	173.3
17.82	286.3	17.82	165.2	17.82	149.9	17.82	111.4	17.82	176.3
17.83	301	17.83	177.6	17.83	153.1	17.83	117.4	17.83	180
17.84	297.9	17.84	177.3	17.84	146.3	17.84	116	17.84	176.3
17.85	288.3	17.85	172.2	17.85	135.7	17.85	111.8	17.85	169.9
17.86	281.4	17.86	165.1	17.86	141.8	17.86	111	17.86	169.8
17.87	276.8	17.87	156.4	17.87	161.1	17.87	112.9	17.87	174.9
17.88	274.9	17.88	153.6	17.88	166.5	17.88	114.5	17.88	179.6
17.89	277.2	17.89	160.5	17.89	149.5	17.89	115.9	17.89	183.7
17.9	287.3	17.9	166.5	17.9	134.1	17.9	116.2	17.9	187.3
17.91	326.9	17.91	168.8	17.91	124.9	17.91	112.5	17.91	188.7
17.92	364.3	17.92	170.9	17.92	116.2	17.92	108.8	17.92	189.7
17.93	345.9	17.93	169.6	17.93	120.3	17.93	104.2	17.93	182.8
17.94	327.5	17.94	168.2	17.94	124.4	17.94	99.6	17.94	175.9
17.95	317.9	17.95	162	17.95	134.5	17.95	112.1	17.95	174.6
17.96	309.6	17.96	155.1	17.96	145.6	17.96	127.3	17.96	174.1
17.97	305.4	17.97	147.9	17.97	143	17.97	125.3	17.97	179.1
17.98	303.1	17.98	140.6	17.98	134.2	17.98	115.7	17.98	186.4
17.99	301.5	17.99	138.2	17.99	132.6	17.99	110	17.99	178.4
18	300.6	18	140.5	18	137.7	18	108.2	18	155.8
18.01	297.6	18.01	148.6	18.01	140.5	18.01	114.3	18.01	145.6
18.02	290.7	18.02	168	18.02	139.1	18.02	135.4	18.02	158.9
18.03	286	18.03	181.3	18.03	137.9	18.03	149.4	18.03	172.8
18.04	292	18.04	165.2	18.04	137.5	18.04	128.2	18.04	189.4
18.05	298	18.05	149.1	18.05	137	18.05	107.1	18.05	205.9
18.06	298.5	18.06	149	18.06	125.1	18.06	116.6	18.06	187.2
18.07	298.9	18.07	149	18.07	113.1	18.07	126.3	18.07	168.3
18.08	289.1	18.08	155.8	18.08	120.5	18.08	116.6	18.08	164.6
18.09	277.2	18.09	164.1	18.09	132	18.09	102.8	18.09	164.2
18.1	271.5	18.1	162.8	18.1	137.2	18.1	104.3	18.1	172.7
18.11	269.2	18.11	156.4	18.11	139	18.11	113.9	18.11	186
18.12	280.9	18.12	152.6	18.12	131.9	18.12	121.9	18.12	187.5
18.13	308.1	18.13	151.6	18.13	114.9	18.13	127.8	18.13	176
18.14	328.1	18.14	153.5	18.14	106.2	18.14	132.7	18.14	170.4
18.15	331.8	18.15	161.8	18.15	116.8	18.15	135	18.15	178.2
18.16	335.2	18.16	168.5	18.16	125.3	18.16	135.3	18.16	185.2
18.17	336.6	18.17	164.8	18.17	120.3	18.17	121.9	18.17	187.1
18.18	337.9	18.18	161.2	18.18	115.2	18.18	108.6	18.18	188.9
18.19	344.2	18.19	164.1	18.19	120.7	18.19	105.4	18.19	185
18.2	350.6	18.2	167.3	18.2	126.7	18.2	102.6	18.2	180.9
18.21	341.2	18.21	163	18.21	135.6	18.21	112.8	18.21	174.2
18.22	327.4	18.22	156.5	18.22	145.2	18.22	126.6	18.22	166.9
18.23	320.9	18.23	158.2	18.23	148.4	18.23	125.5	18.23	172.4
18.24	319	18.24	165.1	18.24	147.5	18.24	115	18.24	186.2
18.25	310.2	18.25	167.8	18.25	145	18.25	108.6	18.25	190.8
18.26	292.2	18.26	165	18.26	140.4	18.26	107.7	18.26	183.4
18.27	278.4	18.27	161.7	18.27	137.4	18.27	108.6	18.27	177
18.28	276.1	18.28	156.6	18.28	138.7	18.28	114.6	18.28	173.3
18.29	274.5	18.29	153.3	18.29	139.2	18.29	120.5	18.29	169.6
18.3	279.5	18.3	168.1	18.3	131	18.3	125.5	18.3	165
18.31	284.6	18.31	182.8	18.31	122.7	18.31	130.6	18.31	160.4
18.32	291.8	18.32	183.6	18.32	121.2	18.32	135.6	18.32	163.4
18.33	299.1	18.33	183.1	18.33	120.2	18.33	140.7	18.33	167.1
18.34	298.3	18.34	190.5	18.34	125.1	18.34	131	18.34	169
18.35	294.6	18.35	200.7	18.35	132	18.35	116.3	18.35	170.4
18.36	300.4	18.36	205.8	18.36	131.6	18.36	115.3	18.36	181.8
18.37	313.2	18.37	207.2	18.37	125.6	18.37	124.5	18.37	200.6
18.38	317.3	18.38	210.9	18.38	122.9	18.38	130.2	18.38	204.7
18.39	308.1	18.39	218.3	18.39	125.2	18.39	130.6	18.39	186.3
18.4	298.1	18.4	224.7	18.4	126.3	18.4	129.5	18.4	171.6
18.41	285.2	18.41	227.9	18.41	123.1	18.41	122.6	18.41	169.7
18.42	273.7	18.42	230.4	18.42	120.2	18.42	116.3	18.42	167.9
18.43	288.5	18.43	218.4	18.43	124.8	18.43	121.3	18.43	165.1
18.44	303.2	18.44	206.5	18.44	129.4	18.44	126.4	18.44	162.3
18.45	306.6	18.45	226	18.45	125.6	18.45	127.8	18.45	167.2
18.46	308.5	18.46	249.9	18.46	120.5	18.46	128.7	18.46	173.2
18.47	307.4	18.47	244.7	18.47	125.5	18.47	124.8	18.47	174
18.48	305.1	18.48	227.2	18.48	134.7	18.48	118.8	18.48	172.6
18.49	295.2	18.49	209	18.49	135.1	18.49	116.2	18.49	167.4
18.5	278.6	18.5	190.1	18.5	127.7	18.5	116.7	18.5	158.6
18.51	270.8	18.51	182.8	18.51	124.2	18.51	115.8	18.51	159.6
18.52	278.6	18.52	196.1	18.52	127.4	18.52	112.6	18.52	178
18.53	285.9	18.53	202.9	18.53	130.6	18.53	109.7	18.53	191.7
18.54	291	18.54	180.8	18.54	133.8	18.54	107.8	18.54	184.8
18.55	295.9	18.55	159.1	18.55	137	18.55	106	18.55	178.2
18.56	287.2	18.56	170.2	18.56	137	18.56	110.2	18.56	194.7
18.57	278.4	18.57	181.2	18.57	137	18.57	114.3	18.57	211.3
18.58	281.2	18.58	161.8	18.58	132	18.58	116.9	18.58	205.1
18.59	286.3	18.59	136.5	18.59	126	18.59	119.2	18.59	194.5
18.6	290.8	18.6	143	18.6	129.2	18.6	124.3	18.6	189.5
18.61	294.9	18.61	165.5	18.61	137	18.61	130.7	18.61	187.2
18.62	291.6	18.62	170.4	18.62	142.6	18.62	132.2	18.62	186.7
18.63	280.5	18.63	157.1	18.63	145.8	18.63	128.5	18.63	188.1
18.64	272.1	18.64	149.9	18.64	144.5	18.64	124.8	18.64	185
18.65	269.4	18.65	155.9	18.65	133.4	18.65	121.1	18.65	172.6
18.66	266.9	18.66	161.2	18.66	123.4	18.66	119.1	18.66	161.3
18.67	265.9	18.67	162.6	18.67	119.3	18.67	127	18.67	156.7
18.68	265	18.68	164	18.68	115.1	18.68	134.8	18.68	152.1
18.69	265	18.69	168.9	18.69	108.7	18.69	127	18.69	169.4
18.7	265	18.7	174	18.7	102.3	18.7	118.7	18.7	187.4
18.71	276.4	18.71	166.9	18.71	117.2	18.71	116.6	18.71	182.2
18.72	290.6	18.72	156.8	18.72	137.4	18.72	116.2	18.72	171.1
18.73	289.4	18.73	152.4	18.73	145.6	18.73	112.8	18.73	168.2
18.74	278.8	18.74	151.5	18.74	146.5	18.74	107.8	18.74	170
18.75	274.7	18.75	155.6	18.75	147.4	18.75	107.3	18.75	172.2
18.76	278.3	18.76	165.7	18.76	148.3	18.76	112.3	18.76	175
18.77	281.1	18.77	173	18.77	142.6	18.77	115.4	18.77	174.6
18.78	281.6	18.78	173	18.78	119.6	18.78	113.1	18.78	165.8
18.79	281.4	18.79	173.8	18.79	100.8	18.79	109.9	18.79	159.7
18.8	275.4	18.8	181.1	18.8	118.3	18.8	99.8	18.8	176.3
18.81	269.4	18.81	188.5	18.81	135.8	18.81	89.7	18.81	192.9
18.82	273.7	18.82	182.6	18.82	127.6	18.82	103.1	18.82	188.9
18.83	278.8	18.83	175.7	18.83	117.4	18.83	118.3	18.83	183.3
18.84	287	18.84	163.5	18.84	120.9	18.84	113.6	18.84	175
18.85	296.2	18.85	149.7	18.85	128.8	18.85	102.6	18.85	165.8
18.86	305.9	18.86	146.4	18.86	129.3	18.86	104.2	18.86	167.9
18.87	316	18.87	150.6	18.87	124.7	18.87	114.8	18.87	178
18.88	321.1	18.88	153	18.88	125.2	18.88	120.6	18.88	184.4
18.89	318.8	18.89	153	18.89	133	18.89	119.7	18.89	185.3
18.9	313.5	18.9	152.3	18.9	139.1	18.9	119.5	18.9	183.8
18.91	298.8	18.91	149.6	18.91	139.6	18.91	121.8	18.91	174.6
18.92	284.4	18.92	147.2	18.92	139.6	18.92	124.1	18.92	166
18.93	274.7	18.93	149.9	18.93	134.1	18.93	125.5	18.93	166.5
18.94	265	18.94	152.7	18.94	128.6	18.94	126.9	18.94	167
18.95	277.1	18.95	155.1	18.95	132.9	18.95	121.7	18.95	174.8
18.96	291.9	18.96	157.4	18.96	138.4	18.96	115.7	18.96	183.5
18.97	288.1	18.97	159	18.97	134.7	18.97	108.7	18.97	183.7
18.98	277	18.98	160.4	18.98	127.3	18.98	101.3	18.98	180.5
18.99	277.3	18.99	160.7	18.99	123.7	18.99	103.5	18.99	179.3
19	286.9	19	160.3	19	123.3	19	113.6	19	179.7
19.01	284.6	19.01	156.6	19.01	123.7	19.01	120.5	19.01	179.8
19.02	262.1	19.02	147.4	19.02	125.5	19.02	121.9	19.02	179.4
19.03	245.7	19.03	142.3	19.03	126.2	19.03	121.4	19.03	180.5
19.04	254.5	19.04	153.8	19.04	122	19.04	113.6	19.04	187.8
19.05	263.3	19.05	164.8	19.05	118.2	19.05	106.2	19.05	195.2
19.06	275.7	19.06	157.9	19.06	127	19.06	113.6	19.06	201.1
19.07	288.2	19.07	151	19.07	135.7	19.07	120.9	19.07	207.1
19.08	289.2	19.08	145.3	19.08	131.5	19.08	128.7	19.08	200.5
19.09	288.3	19.09	139.8	19.09	125.1	19.09	136.5	19.09	191.8
19.1	285.8	19.1	134.9	19.1	124.6	19.1	134	19.1	194.3
19.11	282.6	19.11	130.3	19.11	126.9	19.11	126.6	19.11	202.1
19.12	267.5	19.12	141.3	19.12	128.2	19.12	122.3	19.12	195.8
19.13	240.8	19.13	167.5	19.13	128.7	19.13	120.9	19.13	175.5
19.14	230.8	19.14	183.9	19.14	127.5	19.14	120.9	19.14	161.4
19.15	254.3	19.15	180.7	19.15	122.9	19.15	123.7	19.15	159.5
19.16	272.9	19.16	176.5	19.16	119.7	19.16	124.9	19.16	159.6
19.17	266	19.17	167.3	19.17	124.3	19.17	118	19.17	169.7
19.18	259.1	19.18	158.1	19.18	128.9	19.18	111.1	19.18	179.9
19.19	264	19.19	161.2	19.19	129	19.19	113.3	19.19	185
19.2	269.1	19.2	164.4	19.2	129	19.2	115.6	19.2	190.1
19.21	278.2	19.21	165.4	19.21	135.7	19.21	116.7	19.21	192.1
19.22	288.3	19.22	165.8	19.22	144	19.22	117.7	19.22	193.5
19.23	281.7	19.23	163.1	19.23	145.5	19.23	116.5	19.23	189
19.24	265.6	19.24	158.5	19.24	143.2	19.24	114.2	19.24	181.2
19.25	266.4	19.25	157.1	19.25	140.1	19.25	112.1	19.25	174.4
19.26	286.7	19.26	159.4	19.26	135.9	19.26	110.3	19.26	168.9
19.27	299.4	19.27	160.2	19.27	134.6	19.27	114.4	19.27	167.2
19.28	293.9	19.28	157.4	19.28	140.1	19.28	132.8	19.28	174.5
19.29	290.8	19.29	154.2	19.29	143.7	19.29	148.4	19.29	179.4
19.3	306	19.3	147.8	19.3	132.6	19.3	143.3	19.3	166.1
19.31	321.2	19.31	141.3	19.31	121.6	19.31	138.3	19.31	152.7
19.32	322.4	19.32	154.1	19.32	138.8	19.32	128	19.32	162.4
19.33	322.9	19.33	167.9	19.33	157.7	19.33	117.4	19.33	173.5
19.34	308.8	19.34	170.3	19.34	146	19.34	106.5	19.34	178.8
19.35	290.4	19.35	169.4	19.35	125.3	19.35	95.4	19.35	182.5
19.36	286.9	19.36	169.3	19.36	127.8	19.36	97.3	19.36	181.2
19.37	293.3	19.37	169.7	19.37	145.7	19.37	107.9	19.37	176.6
19.38	291.5	19.38	168	19.38	153.1	19.38	121.6	19.38	175.6
19.39	278.6	19.39	163.4	19.39	146.2	19.39	139.6	19.39	179.3
19.4	266.6	19.4	158.5	19.4	139.7	19.4	149.4	19.4	179
19.41	256.9	19.41	152.5	19.41	134.7	19.41	135.1	19.41	167
19.42	249.2	19.42	147.6	19.42	129.6	19.42	122.8	19.42	156.2
19.43	264.9	19.43	155.4	19.43	125	19.43	132.9	19.43	159
19.44	280.5	19.44	163.3	19.44	120.4	19.44	143.1	19.44	161.7
19.45	284.5	19.45	175.7	19.45	118.7	19.45	139.4	19.45	167.4
19.46	287.3	19.46	188.6	19.46	117.4	19.46	134.4	19.46	173.4
19.47	278.2	19.47	177.5	19.47	129.8	19.47	122.2	19.47	179.4
19.48	264.9	19.48	157.7	19.48	147.3	19.48	107.5	19.48	185.4
19.49	261.6	19.49	151.1	19.49	150.1	19.49	100	19.49	191.1
19.5	266.2	19.5	154.7	19.5	141.4	19.5	98.1	19.5	196.6
19.51	272.2	19.51	157.7	19.51	133.5	19.51	101.3	19.51	194.1
19.52	280.5	19.52	159.6	19.52	127.1	19.52	112.3	19.52	178.9
19.53	288.8	19.53	161.1	19.53	122.4	19.53	119.5	19.53	168.4
19.54	297	19.54	161.6	19.54	124.2	19.54	112.6	19.54	174.8
19.55	304.4	19.55	162	19.55	125.7	19.55	106.3	19.55	181
19.56	289.2	19.56	161	19.56	118.8	19.56	114.1	19.56	182
19.57	274	19.57	160.1	19.57	111.9	19.57	122	19.57	182.9
19.58	274.8	19.58	158.8	19.58	113.8	19.58	120.6	19.58	184.2
19.59	278	19.59	157.4	19.59	117	19.59	117.8	19.59	185.6
19.6	288.9	19.6	160.2	19.6	126	19.6	115.7	19.6	187.9
19.61	303.2	19.61	164.8	19.61	137.5	19.61	113.9	19.61	190.7
19.62	304	19.62	168.9	19.62	139.2	19.62	118.5	19.62	188.4
19.63	292.5	19.63	172.6	19.63	131.8	19.63	129.1	19.63	181.5
19.64	283.1	19.64	173.9	19.64	126.5	19.64	131.5	19.64	179.1
19.65	277.6	19.65	170.7	19.65	125.1	19.65	118.6	19.65	185.1
19.66	274	19.66	168.7	19.66	124.6	19.66	108.1	19.66	188.5
19.67	280	19.67	172.9	19.67	128.3	19.67	108.5	19.67	179.7
19.68	286	19.68	177	19.68	132	19.68	109	19.68	171
19.69	276.3	19.69	178.8	19.69	127.4	19.69	115	19.69	172.4
19.7	266.7	19.7	180.7	19.7	122.8	19.7	121	19.7	173.8
19.71	270.7	19.71	184.4	19.71	118.6	19.71	123.9	19.71	173.2
19.72	277.6	19.72	188.6	19.72	114.4	19.72	126.2	19.72	172.3
19.73	285.4	19.73	189.7	19.73	119.3	19.73	126.7	19.73	173.2
19.74	293.7	19.74	189.2	19.74	129	19.74	126.2	19.74	175
19.75	293.6	19.75	185	19.75	132.2	19.75	123.6	19.75	172.7
19.76	284.4	19.76	176.7	19.76	128.6	19.76	118.5	19.76	165.8
19.77	278.7	19.77	169.9	19.77	128	19.77	116.1	19.77	164.1
19.78	281	19.78	166.2	19.78	134.4	19.78	119.8	19.78	174.2
19.79	283.3	19.79	162.8	19.79	137.4	19.79	122.9	19.79	182.4
19.8	285.6	19.8	161.4	19.8	117.6	19.8	122	19.8	178.3
19.81	287.9	19.81	160.1	19.81	97.8	19.81	121	19.81	174.2
19.82	278.7	19.82	166.6	19.82	104.5	19.82	120.6	19.82	172.7
19.83	269.1	19.83	173.5	19.83	112.3	19.83	120.1	19.83	171.3
19.84	267.4	19.84	164.9	19.84	116.5	19.84	112.8	19.84	179.3
19.85	267.8	19.85	152	19.85	119.8	19.85	103.6	19.85	189.9
19.86	272	19.86	151	19.86	122.1	19.86	107.6	19.86	187.8
19.87	278.4	19.87	157.4	19.87	124	19.87	120.1	19.87	177.7
19.88	280	19.88	160.4	19.88	129.5	19.88	128	19.88	173.8
19.89	275.4	19.89	159	19.89	139.6	19.89	130.3	19.89	178
19.9	272.6	19.9	158.6	19.9	147.7	19.9	132	19.9	182.8
19.91	274.9	19.91	160.9	19.91	150.5	19.91	132	19.91	189.7
19.92	277.6	19.92	164	19.92	151.4	19.92	130.9	19.92	195
19.93	284.6	19.93	174.1	19.93	133.9	19.93	119.4	19.93	184.9
19.94	291.5	19.94	184.2	19.94	116.4	19.94	107.9	19.94	174.8
19.95	291.6	19.95	170.6	19.95	115.8	19.95	108.7	19.95	170.6
19.96	291.1	19.96	155	19.96	116.8	19.96	110.5	19.96	166.9
19.97	277.2	19.97	160.3	19.97	124.2	19.97	117.2	19.97	167.4
19.98	258.8	19.98	172.7	19.98	133.9	19.98	125.5	19.98	169.2
19.99	262.9	19.99	168.8	19.99	138	19.99	125.6	19.99	172.1
20	283.6	20	152.6	20	138	20	119.6	20	175.8
20.01	292.3	20.01	147.6	20.01	136	20.01	116.6	20.01	177.1
20.02	283.1	20.02	159.1	20.02	130.9	20.02	117.9	20.02	174.8
20.03	275.9	20.03	166	20.03	127.5	20.03	121.4	20.03	172.3
20.04	275.4	20.04	157.3	20.04	129.8	20.04	132	20.04	169
20.05	275.5	20.05	149.3	20.05	131.6	20.05	141	20.05	166.5
20.06	284.7	20.06	154.3	20.06	124.7	20.06	122.6	20.06	176.2
20.07	293.9	20.07	159.4	20.07	117.8	20.07	104.2	20.07	185.9
20.08	284.5	20.08	151.1	20.08	123.5	20.08	113.8	20.08	186.2
20.09	272.5	20.09	141	20.09	130.8	20.09	127.1	20.09	185.3
20.1	272.6	20.1	141.6	20.1	125.2	20.1	129	20.1	178.8
20.11	277.6	20.11	146.6	20.11	114.1	20.11	126.3	20.11	170.1
20.12	280.7	20.12	154.2	20.12	108.8	20.12	125.7	20.12	173.4
20.13	282.1	20.13	163.8	20.13	108.3	20.13	127.1	20.13	187.2
20.14	282	20.14	171.8	20.14	110.3	20.14	128.8	20.14	193.8
20.15	279.2	20.15	176.9	20.15	116.8	20.15	131.1	20.15	187.9
20.16	278.6	20.16	178.1	20.16	122.7	20.16	132.1	20.16	183.6
20.17	287.4	20.17	163	20.17	126.4	20.17	127.5	20.17	186.8
20.18	295.9	20.18	148	20.18	130.1	20.18	122.9	20.18	190
20.19	285.7	20.19	150.8	20.19	137.5	20.19	119.3	20.19	189.5
20.2	275.6	20.2	153.6	20.2	144.8	20.2	115.6	20.2	189.1
20.21	272.5	20.21	148.2	20.21	139.8	20.21	115.4	20.21	171.6
20.22	270.6	20.22	141.3	20.22	132.4	20.22	115.8	20.22	150.9
20.23	269.4	20.23	146.7	20.23	132.5	20.23	119.7	20.23	153.8
20.24	268.5	20.24	158.2	20.24	136.1	20.24	125.2	20.24	168.6
20.25	274.1	20.25	160.1	20.25	137.8	20.25	128.2	20.25	178.5
20.26	286.6	20.26	152.3	20.26	137.3	20.26	128.7	20.26	183.6
20.27	296.6	20.27	150.7	20.27	134.6	20.27	130.2	20.27	187.1
20.28	301.7	20.28	162.2	20.28	127.3	20.28	133.9	20.28	187.6
20.29	304.1	20.29	170.9	20.29	122.1	20.29	136.1	20.29	187
20.3	291.2	20.3	163.5	20.3	129.5	20.3	130.1	20.3	180.1
20.31	278.3	20.31	156.2	20.31	136.8	20.31	124.2	20.31	173.2
20.32	273.1	20.32	158.7	20.32	132.1	20.32	118.2	20.32	194.1
20.33	268	20.33	161.5	20.33	127	20.33	112.2	20.33	215.7
20.34	271.1	20.34	162	20.34	126.4	20.34	115.8	20.34	205.2
20.35	276.1	20.35	162	20.35	126.8	20.35	121.8	20.35	186.8
20.36	282	20.36	159.7	20.36	132.5	20.36	125.2	20.36	180.3
20.37	288.5	20.37	156	20.37	141.2	20.37	127	20.37	180.7
20.38	299.1	20.38	157.3	20.38	141.8	20.38	130.5	20.38	179.1
20.39	314.8	20.39	164.7	20.39	132.6	20.39	136	20.39	175
20.4	319.8	20.4	167.1	20.4	128.3	20.4	137	20.4	170.8
20.41	297.7	20.41	157	20.41	136.6	20.41	126.4	20.41	166.7
20.42	278.1	20.42	149.4	20.42	143.6	20.42	117.2	20.42	164.7
20.43	279.5	20.43	162.8	20.43	139.4	20.43	119.6	20.43	180.3
20.44	280.9	20.44	176.1	20.44	135.3	20.44	121.9	20.44	196
20.45	289.6	20.45	168.8	20.45	134.1	20.45	119	20.45	189.3
20.46	298.8	20.46	160.1	20.46	133.2	20.46	115.8	20.46	181
20.47	295	20.47	157.3	20.47	133.4	20.47	109.4	20.47	180.1
20.48	287.2	20.48	156.4	20.48	133.8	20.48	102	20.48	181.4
20.49	276.7	20.49	163	20.49	132.4	20.49	107.4	20.49	181.7
20.5	264.3	20.5	175	20.5	129.6	20.5	121.7	20.5	181.3
20.51	259.9	20.51	182.2	20.51	130.3	20.51	128.7	20.51	179.5
20.52	266.8	20.52	182.7	20.52	135.8	20.52	125.4	20.52	175.8
20.53	274.2	20.53	179.5	20.53	138.7	20.53	123.7	20.53	172
20.54	283.4	20.54	165.3	20.54	133.1	20.54	126.4	20.54	167.9
20.55	291.4	20.55	152.4	20.55	127.7	20.55	128.6	20.55	164.2
20.56	283.1	20.56	158.9	20.56	124.1	20.56	122.1	20.56	167
20.57	274.9	20.57	165.3	20.57	120.4	20.57	115.7	20.57	169.7
20.58	283.1	20.58	173.8	20.58	124.1	20.58	109.2	20.58	171.6
20.59	293.2	20.59	182.6	20.59	128.7	20.59	102.8	20.59	173.5
20.6	304.3	20.6	179.4	20.6	134.7	20.6	103.7	20.6	176.7
20.61	315.8	20.61	171.5	20.61	141.1	20.61	107.3	20.61	180.3
20.62	312.4	20.62	173.8	20.62	141	20.62	114.8	20.62	184.8
20.63	296.8	20.63	184.4	20.63	135.4	20.63	125.4	20.63	189.8
20.64	287.2	20.64	188.2	20.64	129.6	20.64	132.5	20.64	188.5
20.65	287.6	20.65	180.9	20.65	123.1	20.65	133.9	20.65	176.5
20.66	287.4	20.66	175.7	20.66	119	20.66	135	20.66	169
20.67	284.7	20.67	179.4	20.67	124.1	20.67	135	20.67	179.2
20.68	282	20.68	182.9	20.68	129.2	20.68	134.8	20.68	189.2
20.69	281.5	20.69	179.2	20.69	136.1	20.69	127.4	20.69	196.6
20.7	281.1	20.7	175.5	20.7	143	20.7	120.1	20.7	203.9
20.71	283.4	20.71	165.6	20.71	136.1	20.71	117.8	20.71	196.7
20.72	286.1	20.72	154.5	20.72	126.9	20.72	116.4	20.72	187.1
20.73	288.3	20.73	158.2	20.73	123.4	20.73	124.8	20.73	190.3
20.74	290.1	20.74	168.8	20.74	122.5	20.74	137.7	20.74	199.5
20.75	291.2	20.75	171	20.75	125	20.75	144.5	20.75	197.7
20.76	291.7	20.76	165	20.76	131	20.76	145.4	20.76	185.3
20.77	284.9	20.77	163.9	20.77	135.3	20.77	145.4	20.77	177.6
20.78	263.7	20.78	172.7	20.78	136.2	20.78	143.5	20.78	179.5
20.79	248.6	20.79	179.3	20.79	135.7	20.79	140.3	20.79	180.7
20.8	264.7	20.8	174.7	20.8	127.9	20.8	129.7	20.8	178.9
20.81	280.8	20.81	170	20.81	120.1	20.81	119.1	20.81	177
20.82	286.9	20.82	168.2	20.82	130.9	20.82	113.5	20.82	180.6
20.83	292.9	20.83	166.3	20.83	142	20.83	108	20.83	184.3
20.84	282	20.84	162.2	20.84	145.9	20.84	112.6	20.84	187.6
20.85	267.3	20.85	157.6	20.85	148.2	20.85	119.5	20.85	190.8
20.86	268.2	20.86	158.1	20.86	148.1	20.86	128.2	20.86	184.9
20.87	277.9	20.87	161.3	20.87	146.7	20.87	137.9	20.87	173.9
20.88	281.3	20.88	164.3	20.88	141.7	20.88	136.7	20.88	169.7
20.89	277.6	20.89	167.1	20.89	132.5	20.89	123.4	20.89	173.4
20.9	276.2	20.9	168.3	20.9	126.4	20.9	112.4	20.9	174.5
20.91	280.4	20.91	166	20.91	127.8	20.91	106.8	20.91	169.4
20.92	284.6	20.92	164.2	20.92	129.7	20.92	103.9	20.92	165.8
20.93	289.7	20.93	166.1	20.93	135.2	20.93	119.6	20.93	172.2
20.94	294.7	20.94	167.9	20.94	140.7	20.94	135.2	20.94	178.7
20.95	281	20.95	158	20.95	139.3	20.95	134.7	20.95	192.5
20.96	266.3	20.96	147.4	20.96	137.4	20.96	133.3	20.96	206.8
20.97	279.4	20.97	157.9	20.97	138.8	20.97	122.3	20.97	209.6
20.98	300.6	20.98	174.4	20.98	141.1	20.98	108.5	20.98	209.2
20.99	299.3	20.99	182.7	20.99	145.3	20.99	110.5	20.99	207.9
21	283.2	21	185.4	21	150.9	21	122.9	21	206
21.01	278.3	21.01	180.3	21.01	147.7	21.01	132.2	21.01	197.7
21.02	288.5	21.02	164.6	21.02	132.9	21.02	137.2	21.02	180.7
21.03	295.3	21.03	153.7	21.03	125.2	21.03	138.6	21.03	170.6
21.04	292.5	21.04	156.5	21.04	137.6	21.04	129.4	21.04	180.7
21.05	289.6	21.05	160	21.05	148.3	21.05	121.3	21.05	189
21.06	285	21.06	172.5	21.06	139.5	21.06	125	21.06	177.5
21.07	280.4	21.07	184.9	21.07	130.8	21.07	128.7	21.07	166
21.08	275.8	21.08	167.2	21.08	126.7	21.08	125.2	21.08	162.9
21.09	271.2	21.09	146.5	21.09	123	21.09	121.1	21.09	160.6
21.1	269	21.1	150.5	21.1	126.1	21.1	121	21.1	166.4
21.11	267.6	21.11	163.4	21.11	131.6	21.11	122.4	21.11	175.2
21.12	273.5	21.12	164.3	21.12	136.6	21.12	117.3	21.12	192
21.13	285	21.13	156.1	21.13	141.2	21.13	107.2	21.13	215
21.14	289.8	21.14	152.3	21.14	137.2	21.14	103.2	21.14	224.3
21.15	284.3	21.15	155.5	21.15	119.7	21.15	108.7	21.15	212.4
21.16	281	21.16	161.7	21.16	108.2	21.16	113	21.16	203.4
21.17	285.6	21.17	178.7	21.17	118.3	21.17	113	21.17	205.2
21.18	290.4	21.18	194.7	21.18	128.4	21.18	112.8	21.18	206
21.19	299.6	21.19	187.8	21.19	138.1	21.19	108.2	21.19	183.5
21.2	308.8	21.2	180.9	21.2	147.7	21.2	103.6	21.2	160.9
21.21	289.6	21.21	168	21.21	145	21.21	107.8	21.21	166.4
21.22	266.1	21.22	154.2	21.22	140.4	21.22	113.3	21.22	176.1
21.23	264.1	21.23	160.6	21.23	141.6	21.23	123.3	21.23	180.9
21.24	271.5	21.24	175.8	21.24	145.2	21.24	135.3	21.24	183.7
21.25	272.8	21.25	184.4	21.25	144.1	21.25	137.9	21.25	188.6
21.26	268.7	21.26	187.2	21.26	138.6	21.26	131.9	21.26	195.5
21.27	268.3	21.27	183.8	21.27	136.6	21.27	126.2	21.27	198.4
21.28	274.7	21.28	169.1	21.28	141.2	21.28	121.2	21.28	193.8
21.29	281.1	21.29	156.7	21.29	143.5	21.29	118	21.29	187.7
21.3	287	21.3	154.8	21.3	134.7	21.3	123.5	21.3	174.8
21.31	292.9	21.31	153	21.31	126	21.31	129	21.31	162.1
21.32	278.7	21.32	163.6	21.32	122.8	21.32	127.2	21.32	177.2
21.33	264.4	21.33	174.2	21.33	119.5	21.33	125.3	21.33	192.4
21.34	271.9	21.34	181	21.34	131.2	21.34	131.9	21.34	195.4
21.35	283.9	21.35	186.9	21.35	145.9	21.35	140.2	21.35	195.8
21.36	284.7	21.36	188.4	21.36	142.8	21.36	138.5	21.36	192.1
21.37	279.6	21.37	187.5	21.37	130.4	21.37	131.6	21.37	186.1
21.38	280.8	21.38	179.9	21.38	126.9	21.38	124.2	21.38	185
21.39	288.6	21.39	165.2	21.39	132.9	21.39	116.4	21.39	189.1
21.4	293.9	21.4	157.7	21.4	136.6	21.4	112.4	21.4	189.6
21.41	293.4	21.41	166.5	21.41	135.2	21.41	117	21.41	181.7
21.42	291.1	21.42	173.9	21.42	133.8	21.42	121.2	21.42	175.7
21.43	277.3	21.43	173.5	21.43	132.4	21.43	122.6	21.43	180.8
21.44	263.5	21.44	173	21.44	131	21.44	124	21.44	185.8
21.45	268.8	21.45	172.1	21.45	127	21.45	124.9	21.45	178.9
21.46	274.7	21.46	171.2	21.46	122.9	21.46	125.8	21.46	171.5
21.47	273.5	21.47	173.5	21.47	122.4	21.47	118	21.47	180.2
21.48	270.2	21.48	176.8	21.48	122.8	21.48	107.9	21.48	193.1
21.49	271.6	21.49	178.9	21.49	131.2	21.49	106	21.49	186.6
21.5	275.7	21.5	180.2	21.5	144.6	21.5	109.2	21.5	168.2
21.51	279.2	21.51	176.7	21.51	151.8	21.51	113	21.51	162.1
21.52	282	21.52	167	21.52	151.3	21.52	117.6	21.52	171.3
21.53	288.1	21.53	163.5	21.53	147.6	21.53	120.9	21.53	179.4
21.54	303.3	21.54	176.4	21.54	135.2	21.54	120.4	21.54	184.4
21.55	314.7	21.55	188	21.55	123.7	21.55	119.8	21.55	188
21.56	291.2	21.56	187.5	21.56	121	21.56	118	21.56	177.4
21.57	267.8	21.57	187	21.57	118.2	21.57	116.1	21.57	166.8
21.58	271.5	21.58	186.1	21.58	128.6	21.58	127.1	21.58	167.7
21.59	277.5	21.59	185.2	21.59	140.1	21.59	139	21.59	169.5
21.6	271.4	21.6	177.4	21.6	146.8	21.6	141	21.6	170.7
21.61	261.3	21.61	167.3	21.61	151.9	21.61	139.6	21.61	171.6
21.62	271.1	21.62	161.7	21.62	145.8	21.62	139.5	21.62	177
21.63	295.5	21.63	159.4	21.63	131.5	21.63	140.5	21.63	185.8
21.64	310	21.64	152.8	21.64	130.3	21.64	141.4	21.64	187.5
21.65	310	21.65	139.9	21.65	148.2	21.65	142.3	21.65	178.7
21.66	306.9	21.66	134.1	21.66	162.3	21.66	142.9	21.66	174.1
21.67	293.6	21.67	152.1	21.67	163.7	21.67	142.4	21.67	183.3
21.68	281.4	21.68	169.1	21.68	164.5	21.68	141.1	21.68	191.4
21.69	288.3	21.69	170.9	21.69	155.8	21.69	125.5	21.69	180.8
21.7	295.2	21.7	172.8	21.7	147	21.7	109.8	21.7	170.2
21.71	286.2	21.71	179.9	21.71	145.6	21.71	112.5	21.71	180.4
21.72	275.2	21.72	187.7	21.72	145.1	21.72	117.5	21.72	193.3
21.73	272	21.73	179.9	21.73	146.6	21.73	118.3	21.73	192.1
21.74	272	21.74	165.6	21.74	148.9	21.74	117.4	21.74	185.2
21.75	275	21.75	162.7	21.75	148.8	21.75	120	21.75	181.5
21.76	280.5	21.76	169.6	21.76	146.5	21.76	125.5	21.76	180.6
21.77	279.5	21.77	171.8	21.77	141.1	21.77	129.8	21.77	177.8
21.78	267	21.78	165.8	21.78	130.6	21.78	132.1	21.78	171.8
21.79	259.1	21.79	161.6	21.79	122.4	21.79	132.5	21.79	168.3
21.8	270.2	21.8	164.8	21.8	124.7	21.8	124.7	21.8	175.2
21.81	281.2	21.81	168.2	21.81	127.1	21.81	117.1	21.81	182.1
21.82	294.6	21.82	176.9	21.82	130.7	21.82	125.4	21.82	189.5
21.83	307.9	21.83	185.6	21.83	134.4	21.83	133.7	21.83	196.9
21.84	294.8	21.84	182.3	21.84	130.3	21.84	135	21.84	195.3
21.85	276.9	21.85	176.8	21.85	124.8	21.85	135	21.85	192.1
21.86	267.6	21.86	179	21.86	127.9	21.86	139.9	21.86	193.8
21.87	262.5	21.87	185	21.87	135.3	21.87	147.3	21.87	197.9
21.88	263.4	21.88	184.6	21.88	143.4	21.88	147.6	21.88	196.8
21.89	270.3	21.89	177.7	21.89	152.1	21.89	140.7	21.89	190.3
21.9	274.7	21.9	172.3	21.9	155.8	21.9	135.3	21.9	190
21.91	273.8	21.91	170	21.91	148.9	21.91	133	21.91	202.5
21.92	273.6	21.92	167.9	21.92	144.3	21.92	131.6	21.92	211
21.93	277.8	21.93	166.9	21.93	153.1	21.93	135.8	21.93	198.2
21.94	281.9	21.94	166	21.94	161.8	21.94	139.9	21.94	185.3
21.95	277	21.95	166.9	21.95	150.7	21.95	137.7	21.95	189.5
21.96	272	21.96	167.8	21.96	139.2	21.96	135.4	21.96	194.1
21.97	270.6	21.97	171.7	21.97	129.2	21.97	124.3	21.97	202
21.98	270.2	21.98	176.3	21.98	119.6	21.98	110.9	21.98	210.8
21.99	275.8	21.99	177.1	21.99	126.8	21.99	114.1	21.99	203.2
22	285	22	175.7	22	143.8	22	127	22	186.2
22.01	286.8	22.01	173.9	22.01	151.7	22.01	132.3	22.01	185.4
22.02	279.9	22.02	171.6	22.02	149	22.02	128.6	22.02	203.8
22.03	278.1	22.03	174.3	22.03	145.4	22.03	125.5	22.03	211.2
22.04	289.2	22.04	189.5	22.04	139.9	22.04	123.6	22.04	191
22.05	298.1	22.05	202.1	22.05	136.4	22.05	122.5	22.05	174
22.06	289.8	22.06	193.8	22.06	149.3	22.06	126.6	22.06	183.2
22.07	281.5	22.07	185.5	22.07	162.2	22.07	130.7	22.07	192.4
22.08	271.5	22.08	182	22.08	156.5	22.08	128	22.08	184.8
22.09	261.4	22.09	178.8	22.09	149.6	22.09	124.8	22.09	176.1
22.1	257.9	22.1	171.3	22.1	148.7	22.1	130.3	22.1	181.7
22.11	256.6	22.11	162.6	22.11	149.6	22.11	138.6	22.11	191.9
22.12	253.8	22.12	159.3	22.12	149.2	22.12	137.9	22.12	201.2
22.13	250.1	22.13	159.7	22.13	147.8	22.13	131	22.13	209.9
22.14	250.5	22.14	163.9	22.14	143.9	22.14	129.1	22.14	214
22.15	256.5	22.15	173.1	22.15	136.6	22.15	134.2	22.15	211.7
22.16	262.7	22.16	179.5	22.16	132.1	22.16	138	22.16	210.5
22.17	269.6	22.17	177.7	22.17	136.7	22.17	138	22.17	212.3
22.18	275.9	22.18	175.2	22.18	140.7	22.18	137	22.18	214.4
22.19	274	22.19	164.7	22.19	137.1	22.19	123.2	22.19	219.4
22.2	272.2	22.2	154.1	22.2	133.4	22.2	109.4	22.2	224.5
22.21	271.6	22.21	158	22.21	139.6	22.21	114.6	22.21	221.3
22.22	271.1	22.22	163.5	22.22	147	22.22	122	22.22	217.1
22.23	273	22.23	165.7	22.23	151	22.23	129.7	22.23	210.7
22.24	275.8	22.24	166.6	22.24	153.8	22.24	137.5	22.24	203.3
22.25	277.5	22.25	176.7	22.25	151.4	22.25	133.4	22.25	193.4
22.26	278.4	22.26	194.1	22.26	145	22.26	119.6	22.26	181.4
22.27	284.1	22.27	205	22.27	142.7	22.27	118.3	22.27	181
22.28	297.4	22.28	205	22.28	147.3	22.28	137.6	22.28	199.4
22.29	303.5	22.29	202.5	22.29	152.5	22.29	151.3	22.29	212.3
22.3	281.4	22.3	190.6	22.3	159.9	22.3	143	22.3	204
22.31	260.4	22.31	179.1	22.31	166.9	22.31	134.9	22.31	196.2
22.32	273.8	22.32	183.8	22.32	162.7	22.32	132.1	22.32	201.2
22.33	287.1	22.33	188.4	22.33	158.6	22.33	129.4	22.33	206.3
22.34	285	22.34	186.6	22.34	148.9	22.34	128.6	22.34	207.8
22.35	280.4	22.35	183.9	22.35	138.3	22.35	128.1	22.35	208.7
22.36	277.1	22.36	185.5	22.36	140.4	22.36	132.4	22.36	195.1
22.37	274.3	22.37	189.2	22.37	148.2	22.37	138.9	22.37	174.9
22.38	274.9	22.38	186.3	22.38	149.9	22.38	140.6	22.38	169.2
22.39	278.6	22.39	177.1	22.39	145.7	22.39	137.8	22.39	177.5
22.4	278.2	22.4	174.7	22.4	139.3	22.4	132.7	22.4	185.8
22.41	269.9	22.41	185.8	22.41	128.2	22.41	123.1	22.41	194.1
22.42	265.3	22.42	195.6	22.42	119.3	22.42	117.3	22.42	203.1
22.43	279.1	22.43	199.3	22.43	121.1	22.43	131.1	22.43	215.5
22.44	292.9	22.44	203	22.44	123	22.44	144.9	22.44	227.9
22.45	301.2	22.45	190.7	22.45	131.2	22.45	130.8	22.45	209.7
22.46	309.5	22.46	178.2	22.46	139.5	22.46	116.6	22.46	191.3
22.47	303.1	22.47	181.3	22.47	134.6	22.47	116.3	22.47	198.2
22.48	293.4	22.48	187.7	22.48	126.8	22.48	119	22.48	210.6
22.49	292.1	22.49	187	22.49	136.5	22.49	120	22.49	207.3
22.5	295.3	22.5	182.4	22.5	155.8	22.5	120	22.5	195.3
22.51	289.4	22.51	182	22.51	162.5	22.51	119.3	22.51	196.8
22.52	273.3	22.52	186.1	22.52	155.2	22.52	118	22.52	213.4
22.53	269.7	22.53	186	22.53	149.6	22.53	117.7	22.53	221.8
22.54	295.5	22.54	175.8	22.54	148.2	22.54	120	22.54	211.2
22.55	316.5	22.55	168.1	22.55	146.2	22.55	123.2	22.55	202.5
22.56	305	22.56	176.8	22.56	140.3	22.56	132.4	22.56	206.7
22.57	293.5	22.57	185.6	22.57	134.3	22.57	141.6	22.57	210.8
22.58	283.8	22.58	183.8	22.58	125.7	22.58	140.7	22.58	200.9
22.59	274.1	22.59	181.5	22.59	116.9	22.59	139.3	22.59	190.3
22.6	262	22.6	179.2	22.6	127.2	22.6	136.8	22.6	198.4
22.61	249.1	22.61	176.9	22.61	142.8	22.61	134.1	22.61	211.7
22.62	245.1	22.62	175.2	22.62	148.2	22.62	128.8	22.62	212.5
22.63	247	22.63	173.8	22.63	146.8	22.63	121.9	22.63	205.2
22.64	255.4	22.64	174.8	22.64	143.6	22.64	119.2	22.64	203.8
22.65	272.4	22.65	178.9	22.65	138.1	22.65	122	22.65	210.2
22.66	281.5	22.66	183.8	22.66	135	22.66	121.8	22.66	212.6
22.67	268.2	22.67	190.7	22.67	138.6	22.67	113.6	22.67	203.4
22.68	256.2	22.68	196.6	22.68	142.4	22.68	106.5	22.68	195.1
22.69	258.5	22.69	192	22.69	147	22.69	112.5	22.69	196.5
22.7	260.8	22.7	187.4	22.7	151.6	22.7	118.5	22.7	197.9
22.71	266.5	22.71	188.3	22.71	151.2	22.71	115.6	22.71	195.5
22.72	272.4	22.72	189.6	22.72	150.2	22.72	112	22.72	192.7
22.73	275.4	22.73	181.1	22.73	148.3	22.73	115.4	22.73	187.6
22.74	277.2	22.74	169.2	22.74	146	22.74	121.4	22.74	181.6
22.75	278	22.75	167.4	22.75	144	22.75	123.2	22.75	184.2
22.76	278	22.76	173.4	22.76	142.1	22.76	121.8	22.76	193.4
22.77	280.2	22.77	179.9	22.77	140.6	22.77	120.1	22.77	196.8
22.78	285.7	22.78	187.3	22.78	139.7	22.78	117.8	22.78	191.3
22.79	290.7	22.79	191.7	22.79	139.8	22.79	117.5	22.79	187.1
22.8	293.9	22.8	185.7	22.8	143.5	22.8	124.4	22.8	187.6
22.81	296.5	22.81	180	22.81	147.2	22.81	131	22.81	188.4
22.82	285	22.82	179.5	22.82	150.4	22.82	131	22.82	197.2
22.83	273.5	22.83	179.1	22.83	153.6	22.83	131	22.83	205.9
22.84	286.5	22.84	179.4	22.84	153.6	22.84	131.8	22.84	207.8
22.85	303	22.85	179.9	22.85	153.1	22.85	132.7	22.85	208.7
22.86	300.3	22.86	173.6	22.86	153.6	22.86	125.3	22.86	209.6
22.87	289.2	22.87	164.4	22.87	154.6	22.87	114.2	22.87	210.6
22.88	285.7	22.88	167.5	22.88	155.7	22.88	109.5	22.88	204
22.89	288.9	22.89	181.8	22.89	157.1	22.89	110.4	22.89	190.6
22.9	286	22.9	191.7	22.9	157.7	22.9	113.4	22.9	183.1
22.91	271.7	22.91	193.5	22.91	156.8	22.91	120.3	22.91	186.4
22.92	258.5	22.92	193.8	22.92	154.7	22.92	126.1	22.92	188.2
22.93	250.2	22.93	186.9	22.93	147.3	22.93	126.5	22.93	183.6
22.94	242.1	22.94	180	22.94	140	22.94	127	22.94	179.1
22.95	261.9	22.95	179.1	22.95	146.5	22.95	124.2	22.95	190.6
22.96	281.7	22.96	178.2	22.96	152.9	22.96	121.5	22.96	202.1
22.97	279.2	22.97	178	22.97	146.3	22.97	124.8	22.97	202.5
22.98	272.3	22.98	178	22.98	137.1	22.98	129.4	22.98	200.6
22.99	274.6	22.99	181.6	22.99	137.6	22.99	133.4	22.99	204.6
23	281.5	23	187.2	23	143.2	23	137.1	23	211.5
23.01	276.7	23.01	180.1	23.01	141.3	23.01	137.7	23.01	212.8
23.02	259.7	23.02	159.9	23.02	131.6	23.02	134.9	23.02	208.2
23.03	252.2	23.03	152.2	23.03	126.7	23.03	134.3	23.03	203.7
23.04	265.5	23.04	172	23.04	132.3	23.04	138.4	23.04	199.6
23.05	277.7	23.05	189.7	23.05	138	23.05	140.1	23.05	196.3
23.06	282.8	23.06	194.8	23.06	145.4	23.06	126.8	23.06	198.6
23.07	287.8	23.07	199.8	23.07	152.8	23.07	113.4	23.07	200.9
23.08	283.5	23.08	199.6	23.08	145.4	23.08	120.6	23.08	194.8
23.09	278.9	23.09	199.1	23.09	137.6	23.09	128.4	23.09	188.3
23.1	288.2	23.1	198.3	23.1	140.7	23.1	124.5	23.1	187
23.11	301.1	23.11	197.3	23.11	146.7	23.11	117.6	23.11	187
23.12	302.3	23.12	196.4	23.12	149.3	23.12	116.4	23.12	187.3
23.13	296.3	23.13	195.5	23.13	149.7	23.13	118.7	23.13	187.7
23.14	293.2	23.14	188.6	23.14	144.9	23.14	122.3	23.14	187.8
23.15	293.7	23.15	174.4	23.15	133.4	23.15	127.3	23.15	187.3
23.16	292.9	23.16	165.9	23.16	125.6	23.16	133.3	23.16	187
23.17	288.7	23.17	172.8	23.17	127.9	23.17	141.6	23.17	187
23.18	285.1	23.18	179.3	23.18	129.9	23.18	147.8	23.18	186.8
23.19	286.5	23.19	182	23.19	129	23.19	135.8	23.19	184.5
23.2	287.9	23.2	184.8	23.2	128.1	23.2	123.9	23.2	182.2
23.21	293.1	23.21	171.8	23.21	139.5	23.21	117.9	23.21	181.6
23.22	298.6	23.22	157.5	23.22	151.9	23.22	112.4	23.22	181.1
23.23	291.7	23.23	156.1	23.23	146.3	23.23	111.3	23.23	181.3
23.24	280.6	23.24	158.8	23.24	134.8	23.24	111.8	23.24	181.8
23.25	272	23.25	163.2	23.25	132.7	23.25	114.9	23.25	188.7
23.26	265.1	23.26	168.7	23.26	137.3	23.26	120	23.26	200.2
23.27	264.9	23.27	172	23.27	137.7	23.27	122.4	23.27	207
23.28	274.6	23.28	172	23.28	132.2	23.28	121.1	23.28	207
23.29	281.6	23.29	171	23.29	128.6	23.29	120.4	23.29	206
23.3	279.7	23.3	166.9	23.3	131.4	23.3	122.3	23.3	201.9
23.31	278.3	23.31	163.9	23.31	134.7	23.31	124.6	23.31	197.9
23.32	282.4	23.32	178.6	23.32	146.7	23.32	134.7	23.32	195.6
23.33	286.5	23.33	193.3	23.33	158.7	23.33	144.9	23.33	193.3
23.34	287.8	23.34	186.4	23.34	164.9	23.34	143.1	23.34	191.4
23.35	288.7	23.35	176.8	23.35	170.4	23.35	139.9	23.35	189.5
23.36	274.9	23.36	169.4	23.36	166.1	23.36	125.8	23.36	185.4
23.37	255.1	23.37	163	23.37	157.8	23.37	107.4	23.37	180.3
23.38	253	23.38	167.2	23.38	148	23.38	111	23.38	179.7
23.39	265.9	23.39	180.6	23.39	137	23.39	133	23.39	183
23.4	275.2	23.4	188.2	23.4	131.7	23.4	140.6	23.4	186.2
23.41	278.4	23.41	185.9	23.41	136.3	23.41	123.1	23.41	189.4
23.42	283.4	23.42	183.4	23.42	141.6	23.42	112.4	23.42	192.9
23.43	295.8	23.43	180.2	23.43	149.9	23.43	129.9	23.43	197.5
23.44	307.9	23.44	176.9	23.44	157.8	23.44	146.6	23.44	202
23.45	304.7	23.45	172.8	23.45	147.2	23.45	129.1	23.45	200.1
23.46	301.5	23.46	168.6	23.46	136.6	23.46	111.7	23.46	198.3
23.47	292	23.47	175.4	23.47	143.6	23.47	121.9	23.47	191.4
23.48	281.4	23.48	184.2	23.48	153.7	23.48	137.1	23.48	183.5
23.49	268.1	23.49	191.3	23.49	155.8	23.49	139.8	23.49	190.3
23.5	253.3	23.5	197.8	23.5	153.9	23.5	136.6	23.5	204.1
23.51	253.4	23.51	197.5	23.51	152.3	23.51	130.4	23.51	210.8
23.52	268.1	23.52	190.6	23.52	150.9	23.52	121.2	23.52	210.3
23.53	273.6	23.53	183.6	23.53	148	23.53	115.6	23.53	210.5
23.54	260.3	23.54	176.2	23.54	142.1	23.54	117.4	23.54	211.8
23.55	250.2	23.55	172.4	23.55	137.4	23.55	119.9	23.55	212.1
23.56	258	23.56	188.1	23.56	140.2	23.56	125.9	23.56	206.6
23.57	265.9	23.57	203.7	23.57	142.9	23.57	131.9	23.57	201.1
23.58	258.3	23.58	188.6	23.58	156.1	23.58	134.3	23.58	201.9
23.59	250.5	23.59	173	23.59	169.4	23.59	136.6	23.59	202.8
23.6	262.8	23.6	176	23.6	169.4	23.6	136.3	23.6	203.7
23.61	279.8	23.61	183.3	23.61	166.2	23.61	135.3	23.61	204.7
23.62	285.1	23.62	181.6	23.62	163.5	23.62	137.9	23.62	195.6
23.63	283.7	23.63	174.7	23.63	161.2	23.63	142.5	23.63	180.9
23.64	283.6	23.64	171	23.64	158.1	23.64	141.2	23.64	181.1
23.65	285	23.65	171	23.65	153.9	23.65	132.9	23.65	198.6
23.66	286.7	23.66	173.5	23.66	149.8	23.66	127.7	23.66	205.3
23.67	289	23.67	182.3	23.67	145.7	23.67	130	23.67	185.5
23.68	291.1	23.68	189.2	23.68	141.8	23.68	131.6	23.68	169
23.69	291.5	23.69	181.8	23.69	140.5	23.69	128.4	23.69	177.7
23.7	292	23.7	174.4	23.7	139.1	23.7	125.2	23.7	186.5
23.71	279	23.71	188.3	23.71	138.6	23.71	125.4	23.71	188.3
23.72	265.2	23.72	203.5	23.72	138.1	23.72	125.9	23.72	189.7
23.73	274.4	23.73	192.9	23.73	132.3	23.73	122.1	23.73	185.4
23.74	290.5	23.74	174.4	23.74	125	23.74	117	23.74	179.4
23.75	290.2	23.75	170.3	23.75	126.7	23.75	120.8	23.75	181.1
23.76	278.6	23.76	175.8	23.76	134.5	23.76	130.4	23.76	188
23.77	278.6	23.77	182.3	23.77	139.4	23.77	137.4	23.77	189.5
23.78	294.2	23.78	190.1	23.78	140.3	23.78	140.6	23.78	183.5
23.79	298.4	23.79	192.7	23.79	141.6	23.79	142.4	23.79	180.1
23.8	268.1	23.8	179.3	23.8	143.9	23.8	140.1	23.8	184.7
23.81	240.2	23.81	166.9	23.81	145.7	23.81	137.1	23.81	189.1
23.82	243.5	23.82	166	23.82	141.5	23.82	125.1	23.82	190
23.83	246.7	23.83	165.1	23.83	137.4	23.83	113.2	23.83	190.9
23.84	269.4	23.84	174.5	23.84	143.6	23.84	117.8	23.84	181.5
23.85	294.3	23.85	185.1	23.85	151	23.85	124.3	23.85	170.9
23.86	297.6	23.86	172.2	23.86	147.6	23.86	120	23.86	165
23.87	293	23.87	150.6	23.87	140.3	23.87	111.7	23.87	160.8
23.88	285.6	23.88	151.2	23.88	137.3	23.88	113.9	23.88	157.2
23.89	276	23.89	169.6	23.89	137.7	23.89	124.5	23.89	154
23.9	276.5	23.9	178.7	23.9	140.6	23.9	130.3	23.9	155
23.91	293.5	23.91	172.7	23.91	147.5	23.91	128.5	23.91	162.8
23.92	307	23.92	169.5	23.92	151.1	23.92	127.7	23.92	172.8
23.93	307	23.93	176.9	23.93	141.9	23.93	130.9	23.93	190.7
23.94	306.4	23.94	183.8	23.94	133	23.94	133.7	23.94	207.9
23.95	290.3	23.95	177.8	23.95	133.5	23.95	125.4	23.95	206.1
23.96	274.2	23.96	171.8	23.96	133.9	23.96	117.1	23.96	204.3
23.97	285.1	23.97	165.4	23.97	139.2	23.97	126.3	23.97	196.9
23.98	300.3	23.98	159	23.98	145.1	23.98	138.3	23.98	188.6
23.99	301.5	23.99	160.8	23.99	148.6	23.99	138.2	23.99	187
24	296.5	24	166.3	24	150.9	24	132.7	24	188.3
24.01	289	24.01	166.9	24.01	151.8	24.01	130.9	24.01	197.5
24.02	279.4	24.02	162.7	24.02	151.3	24.02	132.8	24.02	214.1
24.03	269.1	24.03	165.7	24.03	151.5	24.03	134.6	24.03	218.4
24.04	257.6	24.04	182.2	24.04	152.9	24.04	136.5	24.04	199.1
24.05	250.3	24.05	194.4	24.05	153.5	24.05	136.2	24.05	183.9
24.06	263.6	24.06	185.2	24.06	150.8	24.06	125.6	24.06	188.9
24.07	276.9	24.07	176	24.07	148	24.07	115	24.07	194
24.08	282	24.08	184.7	24.08	147.1	24.08	116.4	24.08	199
24.09	287.1	24.09	193.5	24.09	146.2	24.09	117.8	24.09	204.1
24.1	290.6	24.1	185.5	24.1	141.8	24.1	118.8	24.1	203.1
24.11	293.9	24.11	174	24.11	136.8	24.11	119.7	24.11	200.8
24.12	298.6	24.12	176.3	24.12	147.8	24.12	128.1	24.12	197.6
24.13	304.1	24.13	185.9	24.13	167.6	24.13	140.5	24.13	193.9
24.14	302.2	24.14	192.5	24.14	174.7	24.14	142.2	24.14	202.3
24.15	292.1	24.15	195.8	24.15	167.8	24.15	132.1	24.15	223.9
24.16	285.1	24.16	194.2	24.16	160.4	24.16	127.8	24.16	233.3
24.17	285.6	24.17	181.8	24.17	151.6	24.17	137	24.17	214.4
24.18	284.9	24.18	171.3	24.18	145.6	24.18	143.1	24.18	197.6
24.19	276.1	24.19	173.6	24.19	158	24.19	128.4	24.19	194.9
24.2	267.4	24.2	175.9	24.2	170.5	24.2	113.6	24.2	192.1
24.21	285.5	24.21	185.2	24.21	170.1	24.21	117	24.21	196
24.22	304.8	24.22	194.9	24.22	169.2	24.22	121.1	24.22	200.1
24.23	301.1	24.23	187.3	24.23	162.2	24.23	127.8	24.23	202.8
24.24	291	24.24	174.8	24.24	153.4	24.24	135.1	24.24	205.1
24.25	282.2	24.25	169.4	24.25	149.4	24.25	138.8	24.25	191.4
24.26	274.4	24.26	168.5	24.26	148.5	24.26	140.2	24.26	167.5
24.27	271.6	24.27	173.8	24.27	150	24.27	142	24.27	162.6
24.28	275.3	24.28	187.2	24.28	154.6	24.28	144.3	24.28	182.4
24.29	281.5	24.29	194.6	24.29	156.2	24.29	143.2	24.29	197.2
24.3	294.9	24.3	185.4	24.3	149.3	24.3	132.6	24.3	198.2
24.31	306.8	24.31	177.4	24.31	143.5	24.31	123	24.31	198.9
24.32	304.5	24.32	182	24.32	149	24.32	122.5	24.32	198
24.33	302.2	24.33	186.6	24.33	154.5	24.33	122	24.33	197.1
24.34	285.6	24.34	187.8	24.34	155.8	24.34	129.2	24.34	189.4
24.35	267.6	24.35	188.8	24.35	156.8	24.35	137	24.35	181.1
24.36	269.5	24.36	191.1	24.36	152.9	24.36	140.4	24.36	186.2
24.37	278.2	24.37	193.8	24.37	147.4	24.37	142.2	24.37	195.8
24.38	287.5	24.38	188.7	24.38	149.5	24.38	141.4	24.38	202.9
24.39	297.2	24.39	177.7	24.39	157.3	24.39	138.7	24.39	207.9
24.4	299.9	24.4	171.5	24.4	166.2	24.4	136.1	24.4	206.1
24.41	292.1	24.41	172.9	24.41	176.8	24.41	133.8	24.41	193.6
24.42	286.4	24.42	174.1	24.42	183.6	24.42	132.7	24.42	184.7
24.43	288.3	24.43	174.6	24.43	177.1	24.43	135.9	24.43	187.9
24.44	290	24.44	175.5	24.44	170.6	24.44	138.8	24.44	191.6
24.45	291	24.45	185.1	24.45	162.3	24.45	134.7	24.45	203.1
24.46	291.9	24.46	194.8	24.46	154	24.46	130.5	24.46	214.6
24.47	296	24.47	190.8	24.47	155.4	24.47	133.6	24.47	209.9
24.48	300.6	24.48	184.8	24.48	158.2	24.48	137.8	24.48	203
24.49	303	24.49	175.9	24.49	155.8	24.49	135.1	24.49	194.8
24.5	304.4	24.5	165.8	24.5	151.2	24.5	129.6	24.5	186.1
24.51	297.9	24.51	161.2	24.51	146.1	24.51	127.2	24.51	186.1
24.52	284.6	24.52	161.7	24.52	140.6	24.52	127.7	24.52	194
24.53	278	24.53	165.3	24.53	139.1	24.53	130.3	24.53	202.6
24.54	283.5	24.54	174.5	24.54	145.1	24.54	136.7	24.54	212.7
24.55	288.3	24.55	182.2	24.55	150.9	24.55	141.4	24.55	220.1
24.56	289.6	24.56	183.1	24.56	156	24.56	138.2	24.56	215
24.57	290.9	24.57	184	24.57	161	24.57	134.9	24.57	209.9
24.58	283.1	24.58	184.5	24.58	163.3	24.58	129.9	24.58	203.5
24.59	275.3	24.59	184.9	24.59	165.6	24.59	124.8	24.59	197
24.6	279.8	24.6	183.1	24.6	163.7	24.6	132.5	24.6	183.3
24.61	286.7	24.61	180.8	24.61	160.9	24.61	142.6	24.61	168.1
24.62	289	24.62	181.5	24.62	165.5	24.62	141.1	24.62	182.2
24.63	289	24.63	183.8	24.63	173.8	24.63	133.8	24.63	211.2
24.64	284	24.64	185.5	24.64	173.3	24.64	133.4	24.64	217.2
24.65	273.9	24.65	186.4	24.65	163.6	24.65	140.3	24.65	199.3
24.66	268	24.66	186.4	24.66	158.3	24.66	143.5	24.66	191.5
24.67	271.2	24.67	184.6	24.67	162.5	24.67	138.9	24.67	205.8
24.68	274	24.68	182.7	24.68	164.5	24.68	135.2	24.68	217.3
24.69	274	24.69	180.9	24.69	154.4	24.69	136.6	24.69	212.2
24.7	274	24.7	179.1	24.7	144.3	24.7	138	24.7	207.1
24.71	276.2	24.71	175	24.71	153.8	24.71	141.1	24.71	211.5
24.72	278.5	24.72	170.8	24.72	163.9	24.72	144.3	24.72	216.1
24.73	284.1	24.73	178.8	24.73	163.4	24.73	142.1	24.73	208.9
24.74	290.6	24.74	189.8	24.74	160.2	24.74	138.4	24.74	198.8
24.75	280.1	24.75	190	24.75	157.6	24.75	137.9	24.75	195.6
24.76	259.4	24.76	183.5	24.76	155.3	24.76	139.2	24.76	196.5
24.77	247.6	24.77	181.9	24.77	158.4	24.77	143.7	24.77	200.3
24.78	246.7	24.78	186	24.78	168	24.78	152	24.78	207.7
24.79	254.9	24.79	191.7	24.79	173.6	24.79	154.7	24.79	210.1
24.8	287.1	24.8	201.3	24.8	168.5	24.8	142.7	24.8	199.5
24.81	316	24.81	208.1	24.81	164.5	24.81	132.3	24.81	189.5
24.82	316.5	24.82	190.2	24.82	169.1	24.82	135.6	24.82	184.4
24.83	317	24.83	172.2	24.83	173.7	24.83	138.8	24.83	179.3
24.84	305.9	24.84	171.9	24.84	161.1	24.84	134.7	24.84	172.1
24.85	293.9	24.85	172.8	24.85	147.3	24.85	130.1	24.85	164.8
24.86	291.3	24.86	187.6	24.86	150.3	24.86	130.7	24.86	174.5
24.87	291.8	24.87	207	24.87	158.6	24.87	133	24.87	189.7
24.88	300.6	24.88	203.4	24.88	163.1	24.88	135.9	24.88	193.8
24.89	315.3	24.89	183.7	24.89	164.9	24.89	139.1	24.89	190.2
24.9	312.3	24.9	173.7	24.9	160.3	24.9	138	24.9	192.9
24.91	283.7	24.91	177.8	24.91	146.5	24.91	130.6	24.91	204.9
24.92	268.9	24.92	182	24.92	138.5	24.92	126.5	24.92	213.6
24.93	297.9	24.93	186.1	24.93	149.1	24.93	133	24.93	211.7
24.94	324	24.94	189.8	24.94	159	24.94	138.7	24.94	209.1
24.95	308.3	24.95	186.6	24.95	159.5	24.95	134.1	24.95	195.3
24.96	292.7	24.96	183.4	24.96	159.9	24.96	129.5	24.96	181.5
24.97	272.5	24.97	183.8	24.97	161.6	24.97	136.8	24.97	184.9
24.98	251.8	24.98	184.7	24.98	163.5	24.98	145.5	24.98	190.4
24.99	258.6	24.99	182.7	24.99	165	24.99	144.4	24.99	191
25	276	25	179.5	25	166.4	25	139.3	25	189.6
25.01	287.8	25.01	185.5	25.01	167.5	25.01	129.5	25.01	188.7
25.02	294.7	25.02	199.3	25.02	168.4	25.02	115.7	25.02	188.3
25.03	300.9	25.03	212.1	25.03	168.3	25.03	111.8	25.03	190.1
25.04	305.9	25.04	223.1	25.04	166.5	25.04	124.7	25.04	195.6
25.05	308.8	25.05	228.1	25.05	162.3	25.05	135.1	25.05	200.3
25.06	302.8	25.06	208.3	25.06	148.5	25.06	135.6	25.06	201.7
25.07	297	25.07	189	25.07	135.4	25.07	136.2	25.07	203
25.08	297	25.08	189.9	25.08	150.1	25.08	142.6	25.08	203.9
25.09	297	25.09	190.9	25.09	164.8	25.09	149	25.09	204.9
25.1	295.4	25.1	191.4	25.1	167.4	25.1	143.7	25.1	209.7
25.11	293.6	25.11	191.9	25.11	167.9	25.11	136.4	25.11	215.2
25.12	289.6	25.12	190.4	25.12	157.7	25.12	136.2	25.12	213.6
25.13	284.5	25.13	188.1	25.13	142.5	25.13	139.4	25.13	208.5
25.14	283.2	25.14	185.6	25.14	138	25.14	140.5	25.14	211.3
25.15	285.5	25.15	182.8	25.15	144	25.15	139.6	25.15	221.9
25.16	289	25.16	182.4	25.16	149.4	25.16	135.2	25.16	222.1
25.17	295	25.17	186.5	25.17	153.5	25.17	123.7	25.17	201.4
25.18	302.5	25.18	190.7	25.18	156.3	25.18	117.2	25.18	185.7
25.19	318.7	25.19	194.8	25.19	151.7	25.19	137.5	25.19	196.3
25.2	334.8	25.2	198.9	25.2	147.1	25.2	157.7	25.2	206.8
25.21	319.6	25.21	199.9	25.21	146.5	25.21	148.5	25.21	204.7
25.22	303.9	25.22	200.8	25.22	146.1	25.22	138.8	25.22	202.4
25.23	297.3	25.23	195.8	25.23	152	25.23	139.6	25.23	214.7
25.24	292.7	25.24	189.3	25.24	159.3	25.24	142.8	25.24	230.3
25.25	301.3	25.25	187.6	25.25	158.5	25.25	140.2	25.25	227.2
25.26	317.4	25.26	188.5	25.26	153	25.26	134.2	25.26	213.4
25.27	318.9	25.27	190.1	25.27	153.4	25.27	134	25.27	207.7
25.28	303.8	25.28	192.4	25.28	160.8	25.28	140.4	25.28	211.4
25.29	294.3	25.29	196.1	25.29	170	25.29	142.3	25.29	213.9
25.3	298.9	25.3	203.5	25.3	183.8	25.3	133.1	25.3	213.4
25.31	302	25.31	208.7	25.31	194.7	25.31	126.6	25.31	212.9
25.32	293.7	25.32	198.2	25.32	183.6	25.32	139.9	25.32	212
25.33	285.5	25.33	187.6	25.33	172.6	25.33	153.3	25.33	211.1
25.34	289.8	25.34	179.2	25.34	172	25.34	139.2	25.34	216.2
25.35	294.8	25.35	170.9	25.35	172	25.35	123.6	25.35	221.7
25.36	295.6	25.36	181.1	25.36	170.9	25.36	118.9	25.36	219.1
25.37	295.2	25.37	196.7	25.37	169.6	25.37	117.6	25.37	214
25.38	297.2	25.38	201.6	25.38	162.1	25.38	125.5	25.38	207.9
25.39	300.9	25.39	199.3	25.39	150.6	25.39	139.8	25.39	201
25.4	295.4	25.4	200.5	25.4	146.5	25.4	143.5	25.4	196.2
25.41	277.4	25.41	206.5	25.41	152.5	25.41	132.9	25.41	194.4
25.42	267.5	25.42	208.9	25.42	157.7	25.42	128.1	25.42	196.2
25.43	281.3	25.43	200.6	25.43	160.5	25.43	140.6	25.43	209.1
25.44	293.5	25.44	193	25.44	163.4	25.44	150.7	25.44	220.3
25.45	287.5	25.45	193	25.45	168	25.45	134.1	25.45	211.1
25.46	281.6	25.46	193	25.46	172.6	25.46	117.6	25.46	201.9
25.47	277.7	25.47	193	25.47	170.1	25.47	128.1	25.47	210.2
25.48	274	25.48	193	25.48	166.9	25.48	141.4	25.48	220.3
25.49	269.3	25.49	187.6	25.49	169.4	25.49	144	25.49	218.3
25.5	264.2	25.5	180.2	25.5	174	25.5	142.6	25.5	211.8
25.51	270.7	25.51	179.8	25.51	170.3	25.51	143	25.51	209.5
25.52	286.4	25.52	184.9	25.52	160.2	25.52	144.9	25.52	210.4
25.53	293.9	25.53	189.1	25.53	151.9	25.53	145.3	25.53	210.5
25.54	288.3	25.54	191.8	25.54	146.3	25.54	143.4	25.54	209.1
25.55	287	25.55	195.4	25.55	144.3	25.55	141.4	25.55	207.7
25.56	301.3	25.56	201.8	25.56	155.4	25.56	138.7	25.56	206.3
25.57	314.6	25.57	207.4	25.57	166.3	25.57	135.7	25.57	205.1
25.58	304.5	25.58	192.2	25.58	175.1	25.58	127.9	25.58	207.4
25.59	294.4	25.59	177	25.59	183.8	25.59	120	25.59	209.7
25.6	288.6	25.6	185	25.6	179	25.6	134.9	25.6	210.8
25.61	283.6	25.61	196.5	25.61	172.1	25.61	153.3	25.61	211.7
25.62	285.8	25.62	199.4	25.62	170.3	25.62	153.6	25.62	210.7
25.63	291.3	25.63	198.4	25.63	170.8	25.63	145.8	25.63	208.9
25.64	292.1	25.64	198	25.64	168.8	25.64	145.6	25.64	206.8
25.65	288.4	25.65	198	25.65	164.7	25.65	152.5	25.65	204.5
25.66	288.2	25.66	202.1	25.66	160.2	25.66	155.4	25.66	202
25.67	294.7	25.67	214.1	25.67	155.2	25.67	150.8	25.67	199.3
25.68	299.3	25.68	222.7	25.68	154.7	25.68	146	25.68	198.5
25.69	295.1	25.69	215.4	25.69	175.8	25.69	140	25.69	207.3
25.7	291	25.7	208	25.7	197	25.7	134	25.7	216
25.71	285.9	25.71	217.7	25.71	185	25.71	138.6	25.71	230.7
25.72	280.9	25.72	227.3	25.72	173.1	25.72	143.2	25.72	245.4
25.73	284.6	25.73	216.1	25.73	164.9	25.73	152	25.73	229.4
25.74	290.1	25.74	200.4	25.74	157.6	25.74	161.6	25.74	206.8
25.75	296.8	25.75	197.4	25.75	165.2	25.75	158.4	25.75	199.9
25.76	304.2	25.76	201.1	25.76	180.9	25.76	148.3	25.76	201.3
25.77	308.4	25.77	206.1	25.77	184.8	25.77	138.8	25.77	203.1
25.78	309.4	25.78	212.5	25.78	176.1	25.78	130.1	25.78	205.4
25.79	308	25.79	211.5	25.79	172.4	25.79	124	25.79	209.7
25.8	301.6	25.8	193.6	25.8	180.2	25.8	124	25.8	218.4
25.81	298.6	25.81	180.6	25.81	185.8	25.81	125.6	25.81	228.3
25.82	317.9	25.82	200.4	25.82	176.6	25.82	137.6	25.82	245.3
25.83	337.2	25.83	220.2	25.83	167.4	25.83	149.5	25.83	262.3
25.84	330.9	25.84	229.4	25.84	158.2	25.84	151.8	25.84	248.4
25.85	323.6	25.85	238.1	25.85	149	25.85	153.6	25.85	233.2
25.86	323.1	25.86	222.6	25.86	157.1	25.86	147.8	25.86	224.6
25.87	324.5	25.87	200.5	25.87	170	25.87	140	25.87	217.7
25.88	315.4	25.88	199.1	25.88	170.8	25.88	134.7	25.88	216.7
25.89	299.8	25.89	210.6	25.89	163.9	25.89	131.1	25.89	219.5
25.9	294.2	25.9	212.5	25.9	161.4	25.9	132.4	25.9	218.8
25.91	301.6	25.91	202.4	25.91	164.6	25.91	140.3	25.91	213.7
25.92	305.5	25.92	195.1	25.92	167.4	25.92	145.9	25.92	209.5
25.93	300	25.93	195.6	25.93	168.7	25.93	145.4	25.93	207.7
25.94	295.7	25.94	196	25.94	170.4	25.94	145.6	25.94	206.1
25.95	303.6	25.95	195.5	25.95	174.5	25.95	152.5	25.95	207
25.96	311.4	25.96	195	25.96	178.7	25.96	159.4	25.96	207.9
25.97	300.1	25.97	197.1	25.97	179.4	25.97	163	25.97	196.1
25.98	287.3	25.98	199.4	25.98	179.9	25.98	166.2	25.98	183.3
25.99	285	25.99	205.8	25.99	178.3	25.99	156.7	25.99	189.3
26	286.4	26	213.7	26	176	26	142.9	26	201.7
26.01	290.7	26.01	218.1	26.01	169.7	26.01	137	26.01	210.4
26.02	297.1	26.02	219.9	26.02	160.5	26.02	137	26.02	216.4
26.03	304.1	26.03	221	26.03	161.3	26.03	135	26.03	220.2
26.04	312	26.04	221	26.04	176.9	26.04	129.9	26.04	220.6
26.05	314.9	26.05	220.1	26.05	187.5	26.05	127.7	26.05	219.1
26.06	301.1	26.06	215.9	26.06	181.1	26.06	135	26.06	210.8
26.07	289	26.07	211.8	26.07	174.7	26.07	142.5	26.07	203
26.08	306.9	26.08	208.6	26.08	169.7	26.08	152.2	26.08	204
26.09	324.9	26.09	205.4	26.09	164.6	26.09	161.8	26.09	204.9
26.1	319.3	26.1	202.2	26.1	163.6	26.1	153.3	26.1	200.1
26.11	310.6	26.11	198.9	26.11	163.1	26.11	142.2	26.11	194.6
26.12	307.3	26.12	200.9	26.12	160.7	26.12	138.3	26.12	207.3
26.13	306.4	26.13	205.1	26.13	157.5	26.13	137.4	26.13	227.6
26.14	307.7	26.14	205	26.14	168.5	26.14	142.2	26.14	232.6
26.15	310.9	26.15	201.4	26.15	192	26.15	151.8	26.15	224.3
26.16	310.2	26.16	200	26.16	201.9	26.16	156.7	26.16	222.3
26.17	302.4	26.17	202.8	26.17	187.6	26.17	153	26.17	231.5
26.18	297.4	26.18	207.7	26.18	173.3	26.18	149.7	26.18	237.5
26.19	304.7	26.19	221.9	26.19	159.1	26.19	148.4	26.19	229.2
26.2	312	26.2	235.9	26.2	145.2	26.2	146.9	26.2	221.1
26.21	312	26.21	228.1	26.21	159.5	26.21	141.4	26.21	225.7
26.22	312	26.22	220.2	26.22	173.7	26.22	135.9	26.22	230.3
26.23	309.3	26.23	219	26.23	187.6	26.23	148.5	26.23	230.2
26.24	306.1	26.24	219	26.24	201.4	26.24	164.6	26.24	229.3
26.25	305.9	26.25	216.9	26.25	197.4	26.25	165.4	26.25	232.1
26.26	307.3	26.26	213.6	26.26	184.5	26.26	158.5	26.26	236.7
26.27	303.7	26.27	214	26.27	175.7	26.27	159.1	26.27	233.5
26.28	294.9	26.28	218.2	26.28	171.1	26.28	167.4	26.28	222.5
26.29	291.4	26.29	220.4	26.29	170.2	26.29	170.6	26.29	212.6
26.3	298.7	26.3	218.6	26.3	177.1	26.3	163.3	26.3	205.3
26.31	306.8	26.31	215.9	26.31	183.5	26.31	156.9	26.31	200
26.32	319.3	26.32	208.6	26.32	186.7	26.32	155.9	26.32	206.9
26.33	331.7	26.33	201.2	26.33	189.9	26.33	155	26.33	213.8
26.34	325.3	26.34	216.7	26.34	188.2	26.34	146.9	26.34	211.3
26.35	318.4	26.35	232.8	26.35	186.4	26.35	138.7	26.35	208.6
26.36	301.9	26.36	220.9	26.36	184.2	26.36	139.6	26.36	207.3
26.37	283	26.37	202	26.37	181.9	26.37	142.8	26.37	206.3
26.38	276.6	26.38	201.6	26.38	177.2	26.38	141.4	26.38	208
26.39	277.5	26.39	212.2	26.39	171.3	26.39	137.3	26.39	211.2
26.4	292.6	26.4	222	26.4	167.8	26.4	137.7	26.4	213.4
26.41	324.8	26.41	230.7	26.41	167.3	26.41	143.7	26.41	214.3
26.42	344.3	26.42	235.2	26.42	164.4	26.42	147.9	26.42	215
26.43	330.9	26.43	228.7	26.43	155.2	26.43	147.4	26.43	215
26.44	319	26.44	220.8	26.44	148.7	26.44	146.9	26.44	214.4
26.45	319	26.45	200.1	26.45	164.8	26.45	146	26.45	208.4
26.46	319	26.46	179.4	26.46	180.9	26.46	145.1	26.46	202.4
26.47	319.4	26.47	191.3	26.47	177.3	26.47	142	26.47	215.8
26.48	319.9	26.48	205.6	26.48	172.2	26.48	138.8	26.48	230.5
26.49	313	26.49	210.1	26.49	167.8	26.49	135.2	26.49	222.4
26.5	303.8	26.5	211.4	26.5	163.7	26.5	131.5	26.5	207.3
26.51	294.9	26.51	213.6	26.51	166.3	26.51	133	26.51	200.5
26.52	286.1	26.52	216.4	26.52	173.7	26.52	138	26.52	199.5
26.53	286.7	26.53	216.7	26.53	179.5	26.53	146.5	26.53	204.3
26.54	300.5	26.54	213.4	26.54	183.2	26.54	159.9	26.54	217.2
26.55	314	26.55	211.6	26.55	187.9	26.55	167.4	26.55	227.3
26.56	326.4	26.56	213.9	26.56	195.7	26.56	156.9	26.56	228.7
26.57	337.4	26.57	216.2	26.57	202.2	26.57	146.4	26.57	228.8
26.58	329.2	26.58	218.9	26.58	189.7	26.58	137.2	26.58	211.3
26.59	320.9	26.59	221.7	26.59	177.3	26.59	128	26.59	193.8
26.6	313.8	26.6	218.3	26.6	170.2	26.6	134	26.6	203.1
26.61	306.9	26.61	214.2	26.61	163.8	26.61	141.8	26.61	215.5
26.62	296.7	26.62	219.3	26.62	170.3	26.62	147	26.62	215
26.63	285.2	26.63	228	26.63	181.8	26.63	151.1	26.63	209.5
26.64	286.3	26.64	223.7	26.64	190.8	26.64	147.5	26.64	212
26.65	297.8	26.65	208.5	26.65	197.7	26.65	137.3	26.65	221.2
26.66	302.8	26.66	203.1	26.66	198.4	26.66	135.3	26.66	224.9
26.67	296.8	26.67	214.2	26.67	188.7	26.67	146.8	26.67	219.4
26.68	294.2	26.68	220.8	26.68	177.8	26.68	156.3	26.68	219.1
26.69	305.3	26.69	209.7	26.69	162.2	26.69	157.7	26.69	239.3
26.7	315.9	26.7	199.3	26.7	147.9	26.7	159.4	26.7	258.8
26.71	314.1	26.71	209.4	26.71	181.1	26.71	172.7	26.71	251.4
26.72	312.3	26.72	219.5	26.72	214.2	26.72	186.1	26.72	244.1
26.73	318.3	26.73	223	26.73	201.3	26.73	175	26.73	232.4
26.74	325.7	26.74	225.3	26.74	180.6	26.74	159.8	26.74	220
26.75	318	26.75	217.5	26.75	178.4	26.75	150.3	26.75	216
26.76	303.2	26.76	205.1	26.76	184.8	26.76	143.4	26.76	216
26.77	301.1	26.77	202	26.77	181.5	26.77	144.7	26.77	214.4
26.78	311.3	26.78	208	26.78	168.6	26.78	153.9	26.78	211.1
26.79	321.1	26.79	213.7	26.79	166.8	26.79	155.4	26.79	211.8
26.8	330.3	26.8	218.8	26.8	187	26.8	141.6	26.8	220.1
26.81	337	26.81	222.2	26.81	202.1	26.81	133	26.81	227.2
26.82	330.5	26.82	217.1	26.82	190.1	26.82	151.4	26.82	228.6
26.83	324.1	26.83	212.1	26.83	178.1	26.83	169.8	26.83	230
26.84	321.3	26.84	215.2	26.84	174.8	26.84	161.4	26.84	229.5
26.85	318.5	26.85	218.4	26.85	171.6	26.85	152.6	26.85	229.1
26.86	318	26.86	218.6	26.86	172.5	26.86	158.9	26.86	225.2
26.87	318	26.87	218.2	26.87	174.3	26.87	168.5	26.87	220.6
26.88	321	26.88	220.7	26.88	175.9	26.88	166.1	26.88	215.2
26.89	325.6	26.89	224.8	26.89	177.3	26.89	156.9	26.89	209.2
26.9	324.1	26.9	225.5	26.9	175.6	26.9	152.6	26.9	209.2
26.91	315.8	26.91	222.3	26.91	170.6	26.91	154	26.91	216.1
26.92	313.1	26.92	220.4	26.92	168.4	26.92	150.7	26.92	221.8
26.93	323.7	26.93	221.8	26.93	173	26.93	135.9	26.93	224.6
26.94	332.8	26.94	222.8	26.94	178.2	26.94	125.1	26.94	226.9
26.95	330.9	26.95	220.9	26.95	188.4	26.95	142.6	26.95	226
26.96	329.1	26.96	219.1	26.96	198.5	26.96	160.1	26.96	225
26.97	318.1	26.97	223.4	26.97	193.3	26.97	167.1	26.97	215
26.98	306.6	26.98	228	26.98	187.3	26.98	173.6	26.98	204.4
26.99	315.1	26.99	228.3	26.99	188.5	26.99	171.8	26.99	210.2
27	329.3	27	227.4	27	191.7	27	167.6	27	220.8
27.01	335.6	27.01	226.4	27.01	190.8	27.01	167.4	27.01	220.6
27.02	336.5	27.02	225.5	27.02	187.1	27.02	169.7	27.02	213.2
27.03	333.1	27.03	224	27.03	184	27.03	167.8	27.03	214.7
27.04	323.9	27.04	221.7	27.04	181.7	27.04	160.5	27.04	228.1
27.05	319.5	27.05	222	27.05	178.9	27.05	154.5	27.05	238.1
27.06	329.1	27.06	229.8	27.06	174.8	27.06	152.7	27.06	238.6
27.07	337.4	27.07	236.9	27.07	171.9	27.07	152.2	27.07	237.5
27.08	329.5	27.08	236	27.08	183	27.08	166.4	27.08	219.1
27.09	321.7	27.09	235.1	27.09	194	27.09	180.7	27.09	200.7
27.1	319.3	27.1	229.6	27.1	186.6	27.1	164.9	27.1	205.7
27.11	317.5	27.11	223.6	27.11	177.4	27.11	146	27.11	213.1
27.12	328.8	27.12	228.1	27.12	188.2	27.12	146.8	27.12	215
27.13	345	27.13	236.4	27.13	206.1	27.13	154.6	27.13	215
27.14	343.2	27.14	235.3	27.14	210.4	27.14	157.7	27.14	215.5
27.15	327.6	27.15	227.1	27.15	203.9	27.15	157.3	27.15	216.4
27.16	316.6	27.16	218.2	27.16	195.5	27.16	160	27.16	220.4
27.17	312.9	27.17	208.6	27.17	184	27.17	167.9	27.17	229.1
27.18	313	27.18	205.3	27.18	178.5	27.18	173.8	27.18	238.6
27.19	326.8	27.19	225.1	27.19	194.6	27.19	172.9	27.19	250.5
27.2	339.4	27.2	243.5	27.2	209.6	27.2	171.5	27.2	261.7
27.21	325.1	27.21	232.5	27.21	200.4	27.21	159.5	27.21	254.3
27.22	310.9	27.22	221.4	27.22	191.2	27.22	147.6	27.22	247
27.23	321	27.23	222.4	27.23	185.6	27.23	142	27.23	247.6
27.24	334.8	27.24	225.2	27.24	180.5	27.24	137.4	27.24	249.4
27.25	328.4	27.25	228.6	27.25	183.2	27.25	146.9	27.25	246.2
27.26	313.2	27.26	232.2	27.26	189.1	27.26	162.5	27.26	240.6
27.27	313.2	27.27	236.2	27.27	186.7	27.27	168.3	27.27	239.9
27.28	327	27.28	240.3	27.28	176.6	27.28	165.1	27.28	243.6
27.29	334.1	27.29	247.2	27.29	171	27.29	160.4	27.29	245.2
27.3	328.5	27.3	259.1	27.3	173.7	27.3	153.1	27.3	242.9
27.31	325.8	27.31	265.8	27.31	176.6	27.31	147.9	27.31	240.6
27.32	335.9	27.32	247.9	27.32	179.8	27.32	153	27.32	238.3
27.33	346	27.33	230	27.33	183	27.33	158	27.33	236
27.34	338.2	27.34	224.5	27.34	186.2	27.34	168.6	27.34	227.7
27.35	330.3	27.35	218.9	27.35	189.5	27.35	179.2	27.35	219.4
27.36	339.7	27.36	230.6	27.36	191.5	27.36	174.9	27.36	218
27.37	352.6	27.37	245.8	27.37	193.4	27.37	167.5	27.37	218
27.38	344.9	27.38	251	27.38	201.9	27.38	167.1	27.38	220.1
27.39	326.5	27.39	251	27.39	213.8	27.39	170.3	27.39	223.3
27.4	322.8	27.4	240.3	27.4	218	27.4	168.9	27.4	226.1
27.41	334.7	27.41	218.2	27.41	213.9	27.41	162.4	27.41	228.4
27.42	343.6	27.42	208.1	27.42	209.9	27.42	159.7	27.42	232.1
27.43	345.4	27.43	224.7	27.43	206.2	27.43	165.2	27.43	239
27.44	345.2	27.44	238.1	27.44	201.3	27.44	170.9	27.44	246.3
27.45	331.8	27.45	231.7	27.45	188.9	27.45	177.8	27.45	255.5
27.46	318.5	27.46	225.2	27.46	176.5	27.46	184.7	27.46	264.7
27.47	330	27.47	221	27.47	194.6	27.47	173.9	27.47	252.6
27.48	342.4	27.48	216.9	27.48	213.9	27.48	162.4	27.48	239.7
27.49	346.8	27.49	228	27.49	216.9	27.49	158.2	27.49	238.5
27.5	349.1	27.5	243.2	27.5	215.5	27.5	155.9	27.5	240.3
27.51	346.9	27.51	240.8	27.51	214.4	27.51	159.5	27.51	246.1
27.52	341.8	27.52	227.4	27.52	213.5	27.52	166.9	27.52	254.4
27.53	340	27.53	224.3	27.53	210.1	27.53	169.6	27.53	252.7
27.54	342.3	27.54	233.9	27.54	203.7	27.54	166.4	27.54	238.4
27.55	345.1	27.55	244.5	27.55	197.4	27.55	162	27.55	228.9
27.56	349.3	27.56	257.4	27.56	191.4	27.56	154.7	27.56	232.1
27.57	351	27.57	269	27.57	187.2	27.57	148.3	27.57	234.7
27.58	330.3	27.58	269	27.58	199.6	27.58	151.5	27.58	232
27.59	309.6	27.59	269	27.59	212	27.59	154.8	27.59	229.2
27.6	322	27.6	253.7	27.6	203.2	27.6	160.5	27.6	229.4
27.61	337.2	27.61	237.1	27.61	192.6	27.61	166.5	27.61	229.9
27.62	343.8	27.62	233	27.62	193.1	27.62	171.8	27.62	232.8
27.63	347.4	27.63	233	27.63	197.2	27.63	176.9	27.63	236.4
27.64	345.3	27.64	234.3	27.64	195.3	27.64	174.5	27.64	239.9
27.65	338.8	27.65	236.6	27.65	188.8	27.65	166.7	27.65	243.1
27.66	337	27.66	246.9	27.66	188.3	27.66	161.8	27.66	243.7
27.67	342.1	27.67	269	27.67	196.6	27.67	161.4	27.67	240.5
27.68	348.9	27.68	281.2	27.68	204.4	27.68	159.9	27.68	241.4
27.69	361.3	27.69	260.5	27.69	210.4	27.69	155.3	27.69	256.1
27.7	372.2	27.7	240.7	27.7	215.6	27.7	150.7	27.7	269
27.71	358.4	27.71	236.1	27.71	208.2	27.71	146.1	27.71	250.5
27.72	344.6	27.72	231.5	27.72	200.9	27.72	141.5	27.72	232.1
27.73	330	27.73	238.3	27.73	209.8	27.73	145.5	27.73	228.8
27.74	315.3	27.74	246.6	27.74	220.8	27.74	150.5	27.74	227.4
27.75	322.8	27.75	246.7	27.75	207.7	27.75	152.7	27.75	230.6
27.76	339.3	27.76	243.5	27.76	184.7	27.76	153.6	27.76	235.7
27.77	353.9	27.77	242	27.77	174	27.77	157	27.77	240.2
27.78	366.8	27.78	242	27.78	174	27.78	162.5	27.78	244.4
27.79	367.3	27.79	246.4	27.79	177	27.79	165.7	27.79	245.7
27.8	346.1	27.8	258.3	27.8	185.3	27.8	164.7	27.8	242
27.81	329.5	27.81	267.2	27.81	191.4	27.81	163.9	27.81	239.6
27.82	332.3	27.82	263.1	27.82	188.2	27.82	163.5	27.82	242.8
27.83	334.9	27.83	258.6	27.83	184.9	27.83	162.9	27.83	245.9
27.84	331.7	27.84	237.9	27.84	181.7	27.84	158.3	27.84	237.6
27.85	328.5	27.85	217.2	27.85	178.5	27.85	153.7	27.85	229.3
27.86	335.4	27.86	232.3	27.86	185	27.86	154.9	27.86	231.1
27.87	344.1	27.87	253.9	27.87	193.3	27.87	157.2	27.87	234.8
27.88	359.3	27.88	255.1	27.88	195.7	27.88	155.5	27.88	237.9
27.89	377.7	27.89	246.4	27.89	195.2	27.89	151.9	27.89	240.6
27.9	374	27.9	247.5	27.9	198.7	27.9	154.8	27.9	241.5
27.91	347.7	27.91	258.5	27.91	206	27.91	164.5	27.91	240.6
27.92	336.1	27.92	262.3	27.92	214	27.92	169.5	27.92	243.4
27.93	355	27.93	250.8	27.93	223.2	27.93	164.9	27.93	254
27.94	371.6	27.94	240.2	27.94	230.9	27.94	162.4	27.94	262.5
27.95	375.8	27.95	234.6	27.95	229.9	27.95	171.6	27.95	259.3
27.96	379.9	27.96	229.1	27.96	229	27.96	180.8	27.96	256.1
27.97	377.8	27.97	233.5	27.97	232.1	27.97	167.5	27.97	252
27.98	375.5	27.98	238.1	27.98	235.4	27.98	153.7	27.98	247.8
27.99	356.5	27.99	247.5	27.99	220.5	27.99	151.7	27.99	251.4
28	333.5	28	258.1	28	201.1	28	152.7	28	257
28.01	329.4	28.01	262.6	28.01	192.3	28.01	159.7	28.01	263.4
28.02	336.3	28.02	263.5	28.02	189.5	28.02	170.3	28.02	270.3
28.03	341.7	28.03	266.1	28.03	194.5	28.03	175.2	28.03	273.8
28.04	345.4	28.04	270.7	28.04	208.8	28.04	173.3	28.04	273.3
28.05	342.1	28.05	275.3	28.05	219	28.05	167.6	28.05	266.6
28.06	321.4	28.06	279.9	28.06	219	28.06	151.9	28.06	244
28.07	304.7	28.07	283.3	28.07	217.7	28.07	139.3	28.07	224.4
28.08	319.9	28.08	277.4	28.08	205.7	28.08	151.3	28.08	227.6
28.09	335.1	28.09	271.4	28.09	193.7	28.09	163.3	28.09	230.8
28.1	352	28.1	254.6	28.1	204.2	28.1	168.3	28.1	235.7
28.11	369	28.11	237.1	28.11	216.2	28.11	172.9	28.11	240.8
28.12	362.8	28.12	241.1	28.12	202.5	28.12	170.1	28.12	236.4
28.13	349.5	28.13	251.7	28.13	180.8	28.13	165.1	28.13	229
28.14	351.9	28.14	260.6	28.14	180.4	28.14	167.9	28.14	231.4
28.15	365.2	28.15	268.4	28.15	194.7	28.15	176.2	28.15	240.6
28.16	376.5	28.16	265.5	28.16	202.2	28.16	179.3	28.16	241.8
28.17	384.7	28.17	247.6	28.17	200.4	28.17	175.1	28.17	231.6
28.18	385.1	28.18	234.1	28.18	199	28.18	170.4	28.18	225.4
28.19	361.2	28.19	234.6	28.19	199	28.19	164	28.19	230.9
28.2	339.7	28.2	234.8	28.2	199	28.2	158.1	28.2	235.6
28.21	349.8	28.21	232	28.21	199	28.21	159.5	28.21	230.1
28.22	360	28.22	229.3	28.22	199	28.22	160.9	28.22	224.6
28.23	363.9	28.23	242.6	28.23	210.6	28.23	163.5	28.23	223.6
28.24	367.1	28.24	257.8	28.24	223.5	28.24	166.2	28.24	223.1
28.25	366.7	28.25	264	28.25	221.3	28.25	171.7	28.25	227.7
28.26	364.8	28.26	266.8	28.26	213.5	28.26	178.1	28.26	234.1
28.27	373.9	28.27	267.2	28.27	212	28.27	176.4	28.27	244.4
28.28	391.8	28.28	265.9	28.28	215.7	28.28	168.2	28.28	257.7
28.29	394.6	28.29	264	28.29	219.6	28.29	164.4	28.29	262.9
28.3	372.6	28.3	261.2	28.3	223.7	28.3	168.1	28.3	254.6
28.31	355.6	28.31	260.2	28.31	224.5	28.31	171.4	28.31	249.6
28.32	358.3	28.32	266.2	28.32	212	28.32	173.2	28.32	257.4
28.33	361.8	28.33	272.3	28.33	200.4	28.33	174.9	28.33	265
28.34	388.1	28.34	281.5	28.34	211.9	28.34	173.1	28.34	265.9
28.35	414.3	28.35	290.7	28.35	223.4	28.35	171.3	28.35	266.9
28.36	401	28.36	267.9	28.36	217.5	28.36	159.5	28.36	257.5
28.37	381.2	28.37	239.8	28.37	208.8	28.37	146.2	28.37	246.5
28.38	378.8	28.38	236	28.38	210.7	28.38	152.1	28.38	257.5
28.39	384.3	28.39	243.4	28.39	217.6	28.39	166.8	28.39	278.7
28.4	382.5	28.4	250.8	28.4	219.4	28.4	174.5	28.4	281.7
28.41	373.8	28.41	258.1	28.41	216.1	28.41	175.4	28.41	267.4
28.42	372	28.42	262.8	28.42	216.6	28.42	177.9	28.42	256.8
28.43	384	28.43	262.4	28.43	224.5	28.43	183.4	28.43	253.1
28.44	393.2	28.44	264.1	28.44	230.3	28.44	187.8	28.44	251.6
28.45	388.1	28.45	276.5	28.45	226.2	28.45	186.9	28.45	261.3
28.46	383	28.46	288.9	28.46	222	28.46	186	28.46	270.9
28.47	372.5	28.47	290.4	28.47	218.3	28.47	183.3	28.47	280.6
28.48	361.9	28.48	291.7	28.48	214.7	28.48	180.5	28.48	290.2
28.49	357	28.49	275.4	28.49	213.2	28.49	177	28.49	281.1
28.5	353.3	28.5	255.2	28.5	212.3	28.5	173.3	28.5	267.7
28.51	365.4	28.51	260.8	28.51	212	28.51	165.8	28.51	269.8
28.52	386.1	28.52	280.6	28.52	212	28.52	156.1	28.52	280.4
28.53	394.4	28.53	289	28.53	215.9	28.53	159.5	28.53	286
28.54	388.9	28.54	284.9	28.54	224.2	28.54	177.4	28.54	286
28.55	386.8	28.55	279.8	28.55	228.5	28.55	189	28.55	284.2
28.56	392.8	28.56	272.4	28.56	223.4	28.56	185.8	28.56	278.2
28.57	398.2	28.57	265.9	28.57	219.9	28.57	183.3	28.57	271.6
28.58	400.1	28.58	265	28.58	227.3	28.58	186.1	28.58	260.6
28.59	401.9	28.59	264	28.59	234.6	28.59	188.9	28.59	249.5
28.6	403.3	28.6	267.5	28.6	223.6	28.6	187.2	28.6	245.1
28.61	404.7	28.61	271.2	28.61	211.6	28.61	185.4	28.61	240.9
28.62	400.7	28.62	277	28.62	214	28.62	184.3	28.62	256.5
28.63	395.2	28.63	283.5	28.63	220.5	28.63	183.4	28.63	277.7
28.64	399.7	28.64	299.4	28.64	225.2	28.64	186.6	28.64	274
28.65	410.7	28.65	321.5	28.65	228.9	28.65	192.6	28.65	254.2
28.66	407.5	28.66	320.5	28.66	231.4	28.66	190.6	28.66	243
28.67	385.4	28.67	289.2	28.67	232.3	28.67	178.2	28.67	243
28.68	374	28.68	269.2	28.68	230.3	28.68	168.5	28.68	246.1
28.69	393.3	28.69	281.6	28.69	219.7	28.69	166.7	28.69	258.1
28.7	409.7	28.7	293.1	28.7	209.6	28.7	165.5	28.7	269.1
28.71	395	28.71	294.5	28.71	205	28.71	171	28.71	270.5
28.72	380.3	28.72	295.9	28.72	200.4	28.72	176.5	28.72	271.9
28.73	382.8	28.73	283.4	28.73	200.8	28.73	153.9	28.73	265.7
28.74	386.9	28.74	269.6	28.74	201.8	28.74	128.6	28.74	258.8
28.75	387	28.75	275.2	28.75	203.7	28.75	141.7	28.75	262.1
28.76	385.6	28.76	287.6	28.76	206	28.76	168.4	28.76	269
28.77	389.4	28.77	295.9	28.77	214.8	28.77	180	28.77	274.1
28.78	397.2	28.78	300.9	28.78	228.6	28.78	180	28.78	277.8
28.79	398.6	28.79	301.3	28.79	236.8	28.79	178.7	28.79	274.4
28.8	389.8	28.8	294.4	28.8	236.4	28.8	175.5	28.8	260.1
28.81	387.3	28.81	287.6	28.81	234.2	28.81	174	28.81	252.9
28.82	407.1	28.82	281.1	28.82	225.9	28.82	178.6	28.82	270.9
28.83	425.6	28.83	275.5	28.83	217.8	28.83	183.7	28.83	287.1
28.84	416.4	28.84	287.5	28.84	214.1	28.84	199.4	28.84	267.8
28.85	407.2	28.85	299.5	28.85	210.5	28.85	215	28.85	248.5
28.86	404	28.86	289.8	28.86	212.8	28.86	202.1	28.86	253.2
28.87	401.7	28.87	276.9	28.87	216	28.87	185.1	28.87	261.5
28.88	396.8	28.88	279.8	28.88	212.5	28.88	184.8	28.88	265
28.89	390.8	28.89	289.4	28.89	206.1	28.89	191.7	28.89	266.3
28.9	382.9	28.9	292.5	28.9	206.1	28.9	190.2	28.9	269.9
28.91	373.3	28.91	289.8	28.91	212.1	28.91	181	28.91	275.4
28.92	371.9	28.92	289.8	28.92	213.7	28.92	172.6	28.92	282.6
28.93	385.7	28.93	294.8	28.93	207.3	28.93	165.7	28.93	292.7
28.94	399.2	28.94	300.5	28.94	205.9	28.94	160.8	28.94	299.4
28.95	411.7	28.95	308.8	28.95	227.5	28.95	165.4	28.95	290.7
28.96	424	28.96	316.9	28.96	249	28.96	170.1	28.96	281.9
28.97	422.1	28.97	304	28.97	243	28.97	180.2	28.97	272.3
28.98	420.3	28.98	291.2	28.98	237	28.98	190.3	28.98	262.6
28.99	431.1	28.99	302	28.99	225.7	28.99	196.6	28.99	262.5
29	444.5	29	317.7	29	213.2	29	202.1	29	264.4
29.01	429.3	29.01	315.7	29.01	213.6	29.01	202.2	29.01	270.8
29.02	399.4	29.02	304.7	29.02	220.5	29.02	199.4	29.02	279.5
29.03	382.9	29.03	289.6	29.03	229.4	29.03	196.7	29.03	281.8
29.04	380.6	29.04	270.3	29.04	240.4	29.04	193.9	29.04	277.2
29.05	381.3	29.05	264.5	29.05	247.3	29.05	189	29.05	276.4
29.06	388.7	29.06	288.4	29.06	245	29.06	179.3	29.06	284.3
29.07	397.1	29.07	307	29.07	241.8	29.07	172.6	29.07	291.4
29.08	412.3	29.08	292.7	29.08	233	29.08	184.1	29.08	294.1
29.09	427.5	29.09	278.5	29.09	224.3	29.09	195.6	29.09	296.9
29.1	421.8	29.1	287.3	29.1	221.3	29.1	190.2	29.1	289.4
29.11	415.3	29.11	297	29.11	218.6	29.11	184.2	29.11	281.6
29.12	417.6	29.12	292.1	29.12	218	29.12	183.4	29.12	280.7
29.13	422.3	29.13	283.3	29.13	218	29.13	183.8	29.13	281.7
29.14	428.6	29.14	280	29.14	225.4	29.14	188.3	29.14	289.4
29.15	435.9	29.15	280	29.15	237.4	29.15	195.2	29.15	301.4
29.16	443.3	29.16	282.5	29.16	239.9	29.16	187.5	29.16	304.7
29.17	450.7	29.17	288	29.17	230.7	29.17	161.7	29.17	297.3
29.18	454.2	29.18	294.9	29.18	229.9	29.18	145.6	29.18	292.4
29.19	447.8	29.19	305.5	29.19	251.5	29.19	155.3	29.19	293.8
29.2	441.9	29.2	314	29.2	269.3	29.2	165.7	29.2	292.7
29.21	441	29.21	304.4	29.21	251.8	29.21	182.7	29.21	269.7
29.22	440.1	29.22	294.7	29.22	234.3	29.22	199.8	29.22	246.7
29.23	432.3	29.23	300.8	29.23	235.1	29.23	198.4	29.23	263.3
29.24	424	29.24	308.2	29.24	237.4	29.24	195.7	29.24	283.1
29.25	426.9	29.25	316.2	29.25	240.1	29.25	190.8	29.25	283.5
29.26	433.3	29.26	324.5	29.26	242.8	29.26	185.3	29.26	277.5
29.27	436.5	29.27	323.5	29.27	249.1	29.27	186.2	29.27	282.5
29.28	437.5	29.28	315.6	29.28	257.8	29.28	191.7	29.28	295.4
29.29	434.6	29.29	302.2	29.29	259.3	29.29	202.5	29.29	297.9
29.3	426.3	29.3	280.6	29.3	250.1	29.3	220.9	29.3	285.5
29.31	417.5	29.31	267.2	29.31	245.9	29.31	232.3	29.31	276.2
29.32	406.9	29.32	281	29.32	258.3	29.32	220.8	29.32	277.1
29.33	397.8	29.33	293.8	29.33	268.6	29.33	209.9	29.33	278.9
29.34	410.7	29.34	290.6	29.34	245.6	29.34	208.5	29.34	294.1
29.35	423.5	29.35	287.4	29.35	222.6	29.35	207.2	29.35	309.3
29.36	417.2	29.36	292.3	29.36	226.5	29.36	191.9	29.36	299.6
29.37	408.5	29.37	298.3	29.37	233.9	29.37	174.9	29.37	286.7
29.38	414.5	29.38	293.4	29.38	239.9	29.38	185.8	29.38	283.7
29.39	426.5	29.39	284.2	29.39	245.5	29.39	207.9	29.39	284.6
29.4	429.3	29.4	281	29.4	254.7	29.4	214.5	29.4	287.5
29.41	424.2	29.41	282.8	29.41	267.1	29.41	208.1	29.41	292.1
29.42	420.5	29.42	286.9	29.42	266.9	29.42	204.8	29.42	288.7
29.43	419.1	29.43	294.7	29.43	244.8	29.43	207.1	29.43	271.7
29.44	420.1	29.44	303.1	29.44	228	29.44	208.9	29.44	260.6
29.45	430.6	29.45	314.2	29.45	233	29.45	208.5	29.45	273.9
29.46	441.4	29.46	324.8	29.46	238	29.46	208	29.46	287.3
29.47	460.3	29.47	317.5	29.47	237.5	29.47	205.7	29.47	299.7
29.48	479.1	29.48	310.1	29.48	237.1	29.48	203.4	29.48	312.1
29.49	479.3	29.49	312.5	29.49	254.2	29.49	201.1	29.49	305.4
29.5	476	29.5	316.7	29.5	274.4	29.5	198.7	29.5	295.3
29.51	469.4	29.51	315.8	29.51	275.4	29.51	196.1	29.51	292.3
29.52	461.1	29.52	312.6	29.52	267.1	29.52	193.4	29.52	292.8
29.53	460.7	29.53	320.7	29.53	264.8	29.53	191.1	29.53	295.3
29.54	468	29.54	340	29.54	268.5	29.54	189.2	29.54	299.9
29.55	470	29.55	348.8	29.55	272.2	29.55	190.9	29.55	297.9
29.56	460.8	29.56	335.9	29.56	275.9	29.56	199.6	29.56	282.2
29.57	450.2	29.57	323.8	29.57	277.4	29.57	204.9	29.57	270.1
29.58	431.8	29.58	316	29.58	266.8	29.58	191.1	29.58	277
29.59	413.4	29.59	308.1	29.59	256.2	29.59	177.3	29.59	283.9
29.6	437.8	29.6	312.1	29.6	266.4	29.6	193.2	29.6	287.2
29.61	463.1	29.61	316.2	29.61	277	29.61	209.8	29.61	290.4
29.62	457.2	29.62	315.5	29.62	283.5	29.62	211.1	29.62	295.1
29.63	443.9	29.63	313.7	29.63	289	29.63	208.8	29.63	300.1
29.64	450.4	29.64	311.5	29.64	284.9	29.64	209.2	29.64	301.4
29.65	468.3	29.65	309.2	29.65	275.2	29.65	211	29.65	300.5
29.66	483.5	29.66	313.1	29.66	273	29.66	211.8	29.66	301.3
29.67	495.5	29.67	324.1	29.67	279.4	29.67	211.3	29.67	304
29.68	499.4	29.68	334.1	29.68	279.5	29.68	211	29.68	303.1
29.69	483.3	29.69	341.5	29.69	263.9	29.69	211	29.69	293
29.7	468.5	29.7	347.1	29.7	249.1	29.7	210.3	29.7	284.5
29.71	463.9	29.71	339.3	29.71	240.8	29.71	204.3	29.71	289.1
29.72	459.3	29.72	331.5	29.72	232.5	29.72	198.4	29.72	293.7
29.73	461.2	29.73	334.5	29.73	238.5	29.73	207.1	29.73	295.7
29.74	463.5	29.74	338.1	29.74	245.4	29.74	216.8	29.74	297.6
29.75	459.1	29.75	342.2	29.75	263.3	29.75	218.6	29.75	301.2
29.76	452.6	29.76	346.3	29.76	284.4	29.76	218.2	29.76	305.3
29.77	468.1	29.77	350.5	29.77	290.8	29.77	220.7	29.77	305.6
29.78	498.4	29.78	354.6	29.78	287.1	29.78	225.3	29.78	303.3
29.79	499.5	29.79	351.8	29.79	286.2	29.79	223.5	29.79	309.4
29.8	460.4	29.8	339.3	29.8	288.9	29.8	213	29.8	326.9
29.81	437.3	29.81	330.6	29.81	291.6	29.81	207.7	29.81	336.1
29.82	462.6	29.82	332.9	29.82	293.9	29.82	218.8	29.82	320.5
29.83	485.2	29.83	334.3	29.83	296.1	29.83	228.6	29.83	306.8
29.84	474.1	29.84	325.1	29.84	297	29.84	223.6	29.84	316.9
29.85	463.1	29.85	315.9	29.85	297.9	29.85	218.5	29.85	327
29.86	465.7	29.86	326.2	29.86	280.6	29.86	211.8	29.86	333
29.87	469.9	29.87	338.6	29.87	261.3	29.87	204.9	29.87	338.5
29.88	475.4	29.88	345	29.88	258.3	29.88	205.7	29.88	327.9
29.89	481.3	29.89	349.2	29.89	261.6	29.89	209.4	29.89	311.4
29.9	492.4	29.9	341.8	29.9	271.2	29.9	205.1	29.9	306
29.91	507.6	29.91	325.2	29.91	285.9	29.91	194.5	29.91	309.7
29.92	522.3	29.92	319.4	29.92	289	29.92	194.8	29.92	310.9
29.93	536.1	29.93	330.9	29.93	273.4	29.93	212.8	29.93	308.2
29.94	538	29.94	340.1	29.94	262.5	29.94	221.5	29.94	308.4
29.95	494.7	29.95	340.6	29.95	269.9	29.95	195.3	29.95	319.9
29.96	453.9	29.96	341.2	29.96	277.2	29.96	171	29.96	330.8
29.97	480.1	29.97	346.2	29.97	284.1	29.97	200	29.97	325.8
29.98	506.4	29.98	351.3	29.98	291	29.98	229	29.98	320.7
29.99	505.6	29.99	340.5	29.99	286.1	29.99	221.5	29.99	321.6
[truncated: 4,999 more rows]
