# Supplementary material for: Reactive wetting enabled anchoring of non-wettable iron oxide in liquid metal for miniature soft robot
Source: Nat Commun. 2023 Oct 7;14:6276. doi: 10.1038/s41467-023-41920-4 (PMC10560245; doi:10.1038/s41467-023-41920-4)
Supplement: Supplementary file 15 — Source Data [file 41467_2023_41920_MOESM15_ESM.zip › [Fig. S19] XRD for Ga+Ag and Ga+Ag+In.xlsx]

## Sheet: Sheet1
0.5g Ag 10 g Ga		0.5g Ag 10 g Ga 1g In
2θ (°)	Intensity	2θ (°)	Intensity
10.01	96.5	10.01	219
10.02	109.9	10.02	210.3
10.03	123.2	10.03	201.5
10.04	125.3	10.04	195.4
10.05	126.7	10.05	189.4
10.06	120.3	10.06	194.7
10.07	111.6	10.07	203.4
10.08	105.5	10.08	200.2
10.09	101.4	10.09	188.7
10.1	104.8	10.1	183.2
10.11	118.6	10.11	185.9
10.12	128	10.12	188.7
10.13	123.8	10.13	191.4
10.14	119.9	10.14	193.3
10.15	119	10.15	184.1
10.16	118.1	10.16	174.9
10.17	116.8	10.17	183.1
10.18	115.4	10.18	193.2
10.19	113	10.19	197.3
10.2	110.2	10.2	199.2
10.21	111	10.21	199
10.22	114.7	10.22	197.1
10.23	116.3	10.23	193.2
10.24	114.5	10.24	185.8
10.25	112	10.25	181.5
10.26	107.4	10.26	188.9
10.27	103.2	10.27	195.6
10.28	108.7	10.28	182.7
10.29	114.2	10.29	169.8
10.3	119.4	10.3	180.7
10.31	124.4	10.31	195.4
10.32	123.2	10.32	197.5
10.33	119	10.33	193.8
10.34	118.9	10.34	188.9
10.35	122.6	10.35	182.9
10.36	124.5	10.36	179.2
10.37	123.1	10.37	179.6
10.38	121.8	10.38	179.3
10.39	120.4	10.39	175.2
10.4	119	10.4	171
10.41	107.1	10.41	174.7
10.42	95.1	10.42	178.3
10.43	103.2	10.43	177.9
10.44	115.6	10.44	176.5
10.45	126.3	10.45	175.7
10.46	135.9	10.46	175.2
10.47	134	10.47	189.6
10.48	119.3	10.48	220.5
10.49	111.6	10.49	235.9
10.5	120.4	10.5	215.7
10.51	127.6	10.51	198.8
10.52	124.9	10.52	204.7
10.53	122.1	10.53	210.7
10.54	121.1	10.54	200.9
10.55	120.2	10.55	190.3
10.56	114.2	10.56	183.7
10.57	106.9	10.57	178.2
10.58	108.2	10.58	183
10.59	115.1	10.59	194.5
10.6	123.8	10.6	197.2
10.61	134.8	10.61	188.5
10.62	141.2	10.62	181.4
10.63	134.3	10.63	179.1
10.64	127.9	10.64	177.1
10.65	126.5	10.65	178.5
10.66	125.1	10.66	179.9
10.67	119.5	10.67	181.7
10.68	113.5	10.68	183.5
10.69	117.1	10.69	181.3
10.7	124	10.7	177.6
10.71	125.4	10.71	174.4
10.72	122.7	10.72	171.7
10.73	122.8	10.73	170.9
10.74	127.4	10.74	173.2
10.75	129.1	10.75	176.7
10.76	120.3	10.76	184.6
10.77	112	10.77	191.9
10.78	113	10.78	190.6
10.79	113.9	10.79	189.2
10.8	112	10.8	194.6
10.81	109.7	10.81	201.1
10.82	108	10.82	196.5
10.83	106.7	10.83	187.3
10.84	107.5	10.84	182.5
10.85	110.2	10.85	181.6
10.86	112.8	10.86	181.5
10.87	115.1	10.87	182.9
10.88	116.4	10.88	182.7
10.89	113.2	10.89	175.8
10.9	110	10.9	169.1
10.91	107.7	10.91	175.5
10.92	105.4	10.92	181.9
10.93	120.8	10.93	180.7
10.94	139.6	10.94	177.9
10.95	138.4	10.95	175.5
10.96	126.9	10.96	173.2
10.97	122.3	10.97	173.1
10.98	125.1	10.98	175.4
10.99	124.4	10.99	174.8
11	116.1	11	167.9
11.01	109.9	11.01	163.3
11.02	115.8	11.02	172.5
11.03	121.8	11.03	181.7
11.04	122.4	11.04	187.3
11.05	122.9	11.05	192.9
11.06	124.1	11.06	185.6
11.07	125.5	11.07	175
11.08	126.9	11.08	177
11.09	128.2	11.09	186.7
11.1	124.5	11.1	190.6
11.11	114.3	11.11	187.3
11.12	109.2	11.12	184.1
11.13	117	11.13	180.9
11.14	124.8	11.14	177.4
11.15	132.1	11.15	171.4
11.16	139.5	11.16	165.4
11.17	128.5	11.17	168
11.18	116	11.18	171.2
11.19	116.5	11.19	176.2
11.2	121.1	11.2	181.7
11.21	121.4	11.21	184.8
11.22	118.6	11.22	186.2
11.23	114.9	11.23	191.5
11.24	109.9	11.24	202.6
11.25	107.7	11.25	208.8
11.26	115.1	11.26	199.6
11.27	122.5	11.27	191.5
11.28	130.8	11.28	199.8
11.29	139.1	11.29	208.1
11.3	135.9	11.3	198
11.31	131.3	11.31	185.5
11.32	127.4	11.32	177.4
11.33	123.7	11.33	170.9
11.34	119.5	11.34	172.7
11.35	114.9	11.35	181.5
11.36	111.5	11.36	187.3
11.37	110.1	11.37	188.3
11.38	110.6	11.38	186.5
11.39	118.9	11.39	173.6
11.4	126.7	11.4	161
11.41	115.2	11.41	161.5
11.42	103.7	11.42	161.9
11.43	101.6	11.43	161.2
11.44	101.1	11.44	160.3
11.45	106	11.45	168.7
11.46	113.3	11.46	181.6
11.47	119.8	11.47	187.8
11.48	125.3	11.48	187.3
11.49	129.2	11.49	185.6
11.5	129.6	11.5	181.5
11.51	129.4	11.51	178.6
11.52	125.7	11.52	182.8
11.53	122.1	11.53	186.9
11.54	122	11.54	182
11.55	122	11.55	177
11.56	123.1	11.56	177.9
11.57	124.5	11.57	180.2
11.58	122.7	11.58	178.7
11.59	119	11.59	175
11.6	119.3	11.6	170
11.61	124.4	11.61	163.6
11.62	127.5	11.62	164.9
11.63	125.6	11.63	185.1
11.64	123.6	11.64	203.5
11.65	119.9	11.65	208.1
11.66	116.2	11.66	212.7
11.67	118.2	11.67	211.3
11.68	120.5	11.68	209.4
11.69	118.2	11.69	193.1
11.7	114.5	11.7	172.3
11.71	114.9	11.71	165.1
11.72	118.1	11.72	166.9
11.73	121.4	11.73	170.5
11.74	124.6	11.74	176.5
11.75	125.7	11.75	181.7
11.76	120.7	11.76	184.5
11.77	116.5	11.77	186.9
11.78	122.4	11.78	185
11.79	128.4	11.79	183.2
11.8	123.2	11.8	172.2
11.81	116.7	11.81	160.2
11.82	116.3	11.82	167.4
11.83	118.2	11.83	181.7
11.84	120.8	11.84	185.2
11.85	124	11.85	180.1
11.86	127.6	11.86	177.9
11.87	131.7	11.87	180.2
11.88	133.4	11.88	183.4
11.89	125.5	11.89	189.8
11.9	118	11.9	195.6
11.91	118.5	11.91	184.5
11.92	118.9	11.92	173.5
11.93	119.8	11.93	170.4
11.94	120.7	11.94	168.6
11.95	122.6	11.95	172.1
11.96	124.9	11.96	178.1
11.97	121.5	11.97	180.5
11.98	112.7	11.98	179.6
11.99	106.8	11.99	174.6
12	106.4	12	161.7
12.01	107.1	12.01	152.4
12.02	113.5	12.02	160.7
12.03	120	12.03	169
12.04	120.9	12.04	175
12.05	121.8	12.05	180.9
12.06	130.7	12.06	193.8
12.07	141.3	12.07	208
12.08	134.5	12.08	196.2
12.09	118.4	12.09	170.5
12.1	112.4	12.1	162.7
12.11	117.5	12.11	174.7
12.12	121.3	12.12	182
12.13	122.2	12.13	178.8
12.14	123.1	12.14	174.7
12.15	123.5	12.15	164.5
12.16	124	12.16	154.4
12.17	124.9	12.17	155.8
12.18	125.8	12.18	157.6
12.19	123.1	12.19	159.8
12.2	119.4	12.2	162.1
12.21	120.3	12.21	172.3
12.22	123.9	12.22	187.5
12.23	125.4	12.23	196.6
12.24	124	12.24	198
12.25	120.4	12.25	192.3
12.26	110.8	12.26	167
12.27	102.7	12.27	145.3
12.28	110	12.28	159.6
12.29	117.4	12.29	173.8
12.3	125.2	12.3	177.5
12.31	133	12.31	180.3
12.32	132.6	12.32	172.8
12.33	129.4	12.33	161.7
12.34	125.9	12.34	159.1
12.35	122.2	12.35	162.8
12.36	120.7	12.36	168.5
12.37	122.6	12.37	177.2
12.38	124.7	12.38	182.9
12.39	127.9	12.39	177.8
12.4	131.1	12.4	173.4
12.41	133.9	12.41	180.7
12.42	136.7	12.42	188.1
12.43	125.7	12.43	175.3
12.44	112.8	12.44	159.6
12.45	114.2	12.45	154.4
12.46	121.6	12.46	153.4
12.47	122.1	12.47	155.4
12.48	116.5	12.48	160
12.49	113.7	12.49	163.5
12.5	115.5	12.5	164.9
12.51	118.2	12.51	165.5
12.52	124.6	12.52	162.7
12.53	131.1	12.53	160
12.54	137.1	12.54	163.7
12.55	143	12.55	167.4
12.56	133.6	12.56	168.8
12.57	121.2	12.57	169.7
12.58	122.5	12.58	176.1
12.59	130.8	12.59	185.3
12.6	130.5	12.6	186.8
12.61	121.3	12.61	180.4
12.62	116.2	12.62	175.7
12.63	119.9	12.63	174.8
12.64	123.5	12.64	174.1
12.65	127.2	12.65	174.5
12.66	130.9	12.66	175
12.67	123.8	12.67	172.8
12.68	116.5	12.68	170.5
12.69	111.3	12.69	170.4
12.7	106.7	12.7	170.8
12.71	111.9	12.71	169.8
12.72	123	12.72	168
12.73	124.8	12.73	170.7
12.74	115.6	12.74	179
12.75	109.6	12.75	183.8
12.76	111.9	12.76	179.7
12.77	113.6	12.77	174.9
12.78	109.9	12.78	164.8
12.79	106.2	12.79	154.7
12.8	113.3	12.8	163
12.81	121.1	12.81	172.7
12.82	124.7	12.82	180.2
12.83	127	12.83	187.1
12.84	129.9	12.84	181.9
12.85	133.1	12.85	168.1
12.86	132.5	12.86	165.5
12.87	126.6	12.87	178.8
12.88	122.1	12.88	187.8
12.89	122.6	12.89	182.7
12.9	123.2	12.9	178.7
12.91	126.9	12.91	189.3
12.92	130.6	12.92	199.9
12.93	130.6	12.93	178.8
12.94	130.1	12.94	154
12.95	132.6	12.95	157.9
12.96	136.3	12.96	173.1
12.97	138.3	12.97	181
12.98	138.7	12.98	182.8
12.99	136.1	12.99	185.9
13	128.3	13	190.9
13.01	121.2	13.01	190.6
13.02	117	13.02	168.5
13.03	113.1	13.03	147.2
13.04	116.3	13.04	153.1
13.05	119.5	13.05	159.1
13.06	119.6	13.06	161.6
13.07	119.1	13.07	163.4
13.08	116.5	13.08	162.4
13.09	112.8	13.09	160.1
13.1	111.9	13.1	158.1
13.11	113.8	13.11	156.2
13.12	117.5	13.12	156.2
13.13	124.8	13.13	159.9
13.14	129.6	13.14	163.8
13.15	120.9	13.15	168.9
13.16	112.1	13.16	173.9
13.17	117.9	13.17	178.1
13.18	123.9	13.18	182.2
13.19	131.4	13.19	181.5
13.2	139.2	13.2	179.7
13.21	142.3	13.21	177.8
13.22	142.8	13.22	176
13.23	139.3	13.23	179.1
13.24	131.5	13.24	187.8
13.25	125.3	13.25	187.4
13.26	123	13.26	164.8
13.27	120.8	13.27	145.7
13.28	118.9	13.28	151.2
13.29	117.1	13.29	156.7
13.3	127.5	13.3	160.5
13.31	138.5	13.31	164.2
13.32	132.1	13.32	164.6
13.33	120.6	13.33	164.2
13.34	123.5	13.34	170.4
13.35	135.9	13.35	180.9
13.36	140.8	13.36	186
13.37	135.8	13.37	183.7
13.38	130.9	13.38	186.7
13.39	126.8	13.39	205.1
13.4	123.6	13.4	219.7
13.41	130.5	13.41	191.2
13.42	137.4	13.42	162.6
13.43	139.3	13.43	166.7
13.44	140.6	13.44	174
13.45	132.2	13.45	176.3
13.46	120.3	13.46	176.8
13.47	121.7	13.47	178.3
13.48	133.7	13.48	180.6
13.49	138.5	13.49	176.8
13.5	132.1	13.5	163.5
13.51	126.1	13.51	152.9
13.52	122	13.52	152.4
13.53	118.3	13.53	152.1
13.54	126.1	13.54	155.4
13.55	134	13.55	158.6
13.56	132.2	13.56	158.6
13.57	129	13.57	158.1
13.58	122.9	13.58	155.8
13.59	115.5	13.59	152.5
13.6	113	13.6	153.9
13.61	114.8	13.61	159.4
13.62	116.8	13.62	165.2
13.63	119.1	13.63	171.7
13.64	121.4	13.64	176
13.65	123.7	13.65	170
13.66	126	13.66	164
13.67	130.6	13.67	177.8
13.68	135.2	13.68	191.6
13.69	142.5	13.69	182.6
13.7	150.3	13.7	168.8
13.71	147.6	13.71	156.8
13.72	139.3	13.72	145.7
13.73	131.5	13.73	151.3
13.74	124.1	13.74	174.8
13.75	121.8	13.75	191.6
13.76	131	13.76	193.4
13.77	138.7	13.77	193.4
13.78	136.4	13.78	181.4
13.79	134.1	13.79	169.5
13.8	132.7	13.8	171.2
13.81	131.3	13.81	173.5
13.82	128.8	13.82	169.6
13.83	126.1	13.83	164.1
13.84	124.4	13.84	169.4
13.85	123.5	13.85	181.3
13.86	121.2	13.86	188.2
13.87	117	13.87	188.7
13.88	112.5	13.88	187.1
13.89	107	13.89	180.2
13.9	102.1	13.9	173.7
13.91	103	13.91	170.5
13.92	103.9	13.92	167.3
13.93	110.4	13.93	172.5
13.94	117.3	13.94	178.5
13.95	122.1	13.95	179
13.96	126.2	13.96	177.6
13.97	127.2	13.97	166.7
13.98	125.8	13.98	148.7
13.99	123.5	13.99	141.3
14	119.8	14	149.6
14.01	117	14.01	159.5
14.02	117	14.02	174.7
14.03	117.3	14.03	188.4
14.04	122.8	14.04	177.8
14.05	128.3	14.05	167.3
14.06	127	14.06	175.3
14.07	124.7	14.07	185.9
14.08	122.4	14.08	186.4
14.09	120.1	14.09	182.7
14.1	117.3	14.1	172.6
14.11	114.1	14.11	157
14.12	117.2	14.12	152.3
14.13	131.4	14.13	167.1
14.14	141	14.14	179.9
14.15	130.4	14.15	184.5
14.16	120	14.16	188.9
14.17	118.6	14.17	180.6
14.18	117.2	14.18	172.3
14.19	121.3	14.19	169.8
14.2	126.3	14.2	168.5
14.21	128.3	14.21	173.2
14.22	128.8	14.22	181.1
14.23	126	14.23	181.8
14.24	120.1	14.24	175.4
14.25	116	14.25	170.9
14.26	116	14.26	170.4
14.27	115.7	14.27	169.9
14.28	113.4	14.28	168.9
14.29	111.1	14.29	168
14.3	123.1	14.3	159.9
14.31	135.5	14.31	151.6
14.32	130.6	14.32	155.5
14.33	121.4	14.33	162.4
14.34	123.8	14.34	165.9
14.35	133	14.35	167.2
14.36	134.4	14.36	167.6
14.37	126.6	14.37	166.7
14.38	121.4	14.38	164.8
14.39	122.8	14.39	160.7
14.4	123.7	14.4	157.8
14.41	121.4	14.41	165.2
14.42	119.1	14.42	172.5
14.43	123.3	14.43	174.7
14.44	127.9	14.44	176.6
14.45	133.9	14.45	173.1
14.46	140.4	14.46	168.1
14.47	140	14.47	167.4
14.48	135	14.48	169.7
14.49	131.4	14.49	168.3
14.5	130	14.5	161.9
14.51	127.3	14.51	159.6
14.52	120.4	14.52	170.2
14.53	114.7	14.53	179.7
14.54	125.3	14.54	175.1
14.55	135.9	14.55	170.5
14.56	133.7	14.56	171.2
14.57	130	14.57	172.6
14.58	133.7	14.58	165.3
14.59	140.1	14.59	154.8
14.6	139	14.6	159.9
14.61	131.6	14.61	177.8
14.62	127.7	14.62	183.3
14.63	129.5	14.63	168.1
14.64	133.2	14.64	158.6
14.65	144.3	14.65	171.5
14.66	155	14.66	184.1
14.67	153.6	14.67	185.9
14.68	152.2	14.68	187.7
14.69	141.8	14.69	190
14.7	129.8	14.7	192.3
14.71	126.3	14.71	188.9
14.72	126.8	14.72	182.9
14.73	133.3	14.73	177.4
14.74	145.8	14.74	172.4
14.75	150.7	14.75	169.9
14.76	141.1	14.76	172.7
14.77	132.7	14.77	173.7
14.78	130.9	14.78	165.9
14.79	129	14.79	158.1
14.8	134.5	14.8	157.1
14.81	140	14.81	156.2
14.82	132.4	14.82	159.4
14.83	121.8	14.83	163.5
14.84	116.8	14.84	171.2
14.85	115	14.85	180.9
14.86	118.8	14.86	182.3
14.87	128.9	14.87	174.5
14.88	137.6	14.88	169.1
14.89	143.2	14.89	169.6
14.9	147.9	14.9	169.4
14.91	147.5	14.91	164.8
14.92	147	14.92	160.2
14.93	139.6	14.93	163.5
14.94	131.7	14.94	167.2
14.95	130.7	14.95	167.6
14.96	131.6	14.96	167.2
14.97	127	14.97	169.8
14.98	118.7	14.98	174.4
14.99	117.8	14.99	176.6
15	126.5	15	175.7
15.01	132.8	15.01	175.6
15.02	131.8	15.02	177.9
15.03	131	15.03	180.3
15.04	131.5	15.04	183.5
15.05	132	15.05	186.7
15.06	124.5	15.06	176.1
15.07	116.2	15.07	164.1
15.08	121.8	15.08	165.7
15.09	132.4	15.09	172.2
15.1	133.6	15.1	173.7
15.11	127.6	15.11	171.4
15.12	124.2	15.12	174.7
15.13	124.6	15.13	186.6
15.14	124.9	15.14	194.6
15.15	124.4	15.15	188.2
15.16	124	15.16	181.1
15.17	123	15.17	160.4
15.18	122.1	15.18	139.7
15.19	130.4	15.19	141.4
15.2	140.1	15.2	146.5
15.21	141.7	15.21	149.6
15.22	139.9	15.22	151.9
15.23	139.7	15.23	155.7
15.24	141.1	15.24	160.7
15.25	143.9	15.25	166.9
15.26	149.5	15.26	175.2
15.27	152.1	15.27	180.7
15.28	141.5	15.28	173.3
15.29	131	15.29	166
15.3	136.5	15.3	177.1
15.31	142.1	15.31	188.1
15.32	135	15.32	183.9
15.33	125.3	15.33	176.5
15.34	126.5	15.34	175.2
15.35	133.4	15.35	177.1
15.36	135.4	15.36	173.8
15.37	132.2	15.37	165
15.38	130.4	15.38	163
15.39	131.8	15.39	175.9
15.4	131.9	15.4	185.5
15.41	124.1	15.41	175
15.42	116.3	15.42	164.4
15.43	119.6	15.43	166.7
15.44	123.2	15.44	169.4
15.45	127.6	15.45	168.2
15.46	132.2	15.46	165.9
15.47	130.6	15.47	169.8
15.48	125.1	15.48	177.7
15.49	122	15.49	176.3
15.5	122	15.5	163.4
15.51	122.7	15.51	158
15.52	125.5	15.52	172.7
15.53	129.3	15.53	185.2
15.54	142.7	15.54	176.9
15.55	156	15.55	168.6
15.56	144.7	15.56	170.6
15.57	131.3	15.57	173.3
15.58	132.2	15.58	168.1
15.59	137.7	15.59	160.3
15.6	140.5	15.6	162.6
15.61	141.5	15.61	172.3
15.62	140.3	15.62	176.3
15.63	136.2	15.63	172.2
15.64	132	15.64	168.4
15.65	127.9	15.65	165.6
15.66	124.4	15.66	163.7
15.67	131.8	15.67	176.2
15.68	139.2	15.68	188.6
15.69	139.6	15.69	181.4
15.7	139.1	15.7	171.8
15.71	140	15.71	169.3
15.72	141.4	15.72	169.8
15.73	141	15.73	174
15.74	139.2	15.74	181.3
15.75	137.3	15.75	181.5
15.76	135.5	15.76	169
15.77	133.1	15.77	160.8
15.78	128.5	15.78	170
15.79	124	15.79	179.2
15.8	123.1	15.8	188.4
15.81	122.1	15.81	197.6
15.82	121.2	15.82	191.2
15.83	120.3	15.83	182
15.84	119.7	15.84	183.9
15.85	119.2	15.85	191.3
15.86	122	15.86	190.4
15.87	128	15.87	181.2
15.88	132.9	15.88	175.4
15.89	135.7	15.89	176.8
15.9	136.2	15.9	178.5
15.91	124.7	15.91	181.7
15.92	113.2	15.92	184.9
15.93	121.1	15.93	171.5
15.94	129.4	15.94	157.7
15.95	129.5	15.95	153.5
15.96	127.7	15.96	151.7
15.97	125.5	15.97	160.6
15.98	123.2	15.98	175.8
15.99	127.1	15.99	182.7
16	138.1	16	180
16.01	144.9	16.01	174.2
16.02	141.3	16.02	160.8
16.03	137.3	16.03	150.4
16.04	130.8	16.04	162.8
16.05	124.4	16.05	175.2
16.06	122.3	16.06	178.6
16.07	120.4	16.07	181.4
16.08	126	16.08	186.9
16.09	133.8	16.09	193.4
16.1	134.5	16.1	190.3
16.11	130.4	16.11	180.6
16.12	126.3	16.12	176.5
16.13	122.1	16.13	180.2
16.14	120.4	16.14	183
16.15	125.9	16.15	183
16.16	131.1	16.16	183.3
16.17	133	16.17	187.4
16.18	134.8	16.18	191.6
16.19	133.3	16.19	191.2
16.2	131.5	16.2	190.3
16.21	122.6	16.21	185.7
16.22	111.1	16.22	179.7
16.23	113.1	16.23	181.3
16.24	126	16.24	189.1
16.25	131.2	16.25	191.6
16.26	123.8	16.26	185.1
16.27	118.9	16.27	179.3
16.28	123	16.28	176.1
16.29	126.9	16.29	172.9
16.3	123.7	16.3	170.6
16.31	120.5	16.31	168.3
16.32	122.8	16.32	168
16.33	126	16.33	168
16.34	127.6	16.34	166.1
16.35	128.6	16.35	163.3
16.36	129.2	16.36	162.5
16.37	129.7	16.37	163.4
16.38	127	16.38	164.9
16.39	118.3	16.39	167.7
16.4	113.6	16.4	170.7
16.41	129.3	16.41	174.8
16.42	144.9	16.42	179
16.43	135.9	16.43	180.4
16.44	126.7	16.44	181.8
16.45	122.4	16.45	175.2
16.46	119.1	16.46	166.9
16.47	118.6	16.47	164
16.48	119.5	16.48	164
16.49	125	16.49	164.9
16.5	135.6	16.5	166.7
16.51	142	16.51	172
16.52	138.8	16.52	185.4
16.53	136.6	16.53	195.8
16.54	141.2	16.54	186.1
16.55	145.8	16.55	176.4
16.56	142.9	16.56	177.3
16.57	139.7	16.57	178.7
16.58	136.5	16.58	171.5
16.59	133.3	16.59	161.8
16.6	133.1	16.6	161.6
16.61	135	16.61	167.6
16.62	135.4	16.62	173
16.63	134	16.63	177.6
16.64	135.4	16.64	180.3
16.65	144.6	16.65	177.5
16.66	152.5	16.66	175.5
16.67	147	16.67	181.5
16.68	141.5	16.68	187.5
16.69	140.6	16.69	178.3
16.7	140.1	16.7	167.7
16.71	141	16.71	170.5
16.72	142.4	16.72	177.8
16.73	142.7	16.73	179.7
16.74	142.3	16.74	177.4
16.75	138.9	16.75	171.3
16.76	131.1	16.76	159.3
16.77	126.5	16.77	150.8
16.78	133.4	16.78	154.5
16.79	139.8	16.79	158.4
16.8	134.7	16.8	167.6
16.81	129.6	16.81	176.8
16.82	127.8	16.82	175.2
16.83	126.4	16.83	172
16.84	129.9	16.84	172.3
16.85	135.4	16.85	174.1
16.86	132.9	16.86	175.2
16.87	123.2	16.87	175.7
16.88	119.3	16.88	178
16.89	125.7	16.89	183.5
16.9	130.8	16.9	187.1
16.91	129.4	16.91	182
16.92	128.1	16.92	177
16.93	137.7	16.93	172.4
16.94	147.4	16.94	167.8
16.95	147.8	16.95	162
16.96	146.5	16.96	156
16.97	143.9	16.97	161.6
16.98	140.6	16.98	173.1
16.99	134.5	16.99	182.4
17	125.3	17	189.3
17.01	117.6	17.01	193.1
17.02	113	17.02	190.4
17.03	110.8	17.03	188
17.04	123.7	17.04	188
17.05	136.6	17.05	188
17.06	139.2	17.06	183.5
17.07	141.5	17.07	178.9
17.08	130.7	17.08	181.7
17.09	116.4	17.09	186.3
17.1	111	17.1	181.7
17.11	111	17.11	171.6
17.12	118.4	17.12	169.9
17.13	135	17.13	178.7
17.14	146.2	17.14	183.5
17.15	143.5	17.15	178
17.16	141.6	17.16	171.3
17.17	147.6	17.17	154.2
17.18	153.6	17.18	137.2
17.19	138.6	17.19	156.1
17.2	122.1	17.2	177.7
17.21	124.6	17.21	171.5
17.22	133.3	17.22	156.4
17.23	141.3	17.23	159.1
17.24	148.6	17.24	174.7
17.25	147	17.25	180.2
17.26	132.3	17.26	171
17.27	124	17.27	168.1
17.28	136.9	17.28	185.6
17.29	148.8	17.29	201.5
17.3	145.6	17.3	193.2
17.31	142.4	17.31	184.9
17.32	131.8	17.32	182
17.33	120.3	17.33	179.7
17.34	119.6	17.34	180.6
17.35	123.3	17.35	182.9
17.36	128.2	17.36	178
17.37	134.2	17.37	167
17.38	138.2	17.38	163.1
17.39	138.6	17.39	171.3
17.4	139.6	17.4	176.8
17.41	142.9	17.41	170.8
17.42	145.8	17.42	165
17.43	138	17.43	166.4
17.44	130.2	17.44	167.8
17.45	138	17.45	174.2
17.46	148.6	17.46	181.6
17.47	143.9	17.47	176.5
17.48	132	17.48	165.5
17.49	122.8	17.49	156.8
17.5	116.3	17.5	150.3
17.51	114.3	17.51	150.4
17.52	121.2	17.52	163.7
17.53	126.4	17.53	174.1
17.54	122.7	17.54	168.1
17.55	119.1	17.55	162.1
17.56	119	17.56	158.4
17.57	119	17.57	154.7
17.58	123.5	17.58	165.5
17.59	129	17.59	179.8
17.6	132.5	17.6	178.6
17.61	134.8	17.61	168.4
17.62	135.6	17.62	165.8
17.63	134.7	17.63	171.7
17.64	135.3	17.64	174.8
17.65	139.9	17.65	170.7
17.66	142.9	17.66	166.5
17.67	133.2	17.67	161.9
17.68	123.6	17.68	157.3
17.69	129.1	17.69	154
17.7	135.5	17.7	150.7
17.71	136.3	17.71	158.1
17.72	135.4	17.72	168.7
17.73	140.2	17.73	176
17.74	149	17.74	181.1
17.75	149.1	17.75	181.5
17.76	137.6	17.76	175.5
17.77	130	17.77	170.1
17.78	134.2	17.78	166.4
17.79	138.4	17.79	163.1
17.8	143	17.8	165
17.81	147.6	17.81	166.8
17.82	142.2	17.82	172.8
17.83	135.7	17.83	179.3
17.84	134.3	17.84	176
17.85	134.8	17.85	169.1
17.86	136.8	17.86	166.3
17.87	140	17.87	166.7
17.88	144.1	17.88	166.1
17.89	149.6	17.89	163.8
17.9	151.8	17.9	161.8
17.91	141.2	17.91	160.9
17.92	131.4	17.92	160.2
17.93	141	17.93	164.3
17.94	150.7	17.94	168.4
17.95	145.2	17.95	169
17.96	137.4	17.96	169
17.97	135.3	17.97	177.9
17.98	135.8	17.98	190.8
17.99	135.3	17.99	194.6
18	133.9	18	190
18.01	134.1	18.01	182.6
18.02	137.3	18.02	169.7
18.03	140.2	18.03	157.4
18.04	141.1	18.04	147.7
18.05	142	18.05	138
18.06	139.7	18.06	160
18.07	137.4	18.07	182.1
18.08	135.9	18.08	182.2
18.09	134.5	18.09	177.6
18.1	135.2	18.1	170.6
18.11	137	18.11	162.3
18.12	138.4	18.12	160.9
18.13	139.4	18.13	166.8
18.14	140.8	18.14	168.2
18.15	143.6	18.15	159
18.16	146.9	18.16	152.6
18.17	153.8	18.17	165
18.18	160.7	18.18	177.5
18.19	142.1	18.19	161.3
18.2	122.3	18.2	143.8
18.21	125.6	18.21	153
18.22	135.2	18.22	169.5
18.23	135.3	18.23	179.1
18.24	129.4	18.24	184.2
18.25	126.6	18.25	183
18.26	128	18.26	173.8
18.27	129.2	18.27	169.2
18.28	130.2	18.28	177.5
18.29	131.5	18.29	184.1
18.3	136.5	18.3	174
18.31	141.6	18.31	163.8
18.32	149.2	18.32	170.6
18.33	157	18.33	178.9
18.34	157.3	18.34	172.8
18.35	155	18.35	161.7
18.36	150.1	18.36	165.1
18.37	143.2	18.37	179.4
18.38	143.6	18.38	185.1
18.39	155.1	18.39	177.7
18.4	162.1	18.4	174
18.41	153.9	18.41	182.7
18.42	145.4	18.42	191
18.43	132.9	18.43	191.5
18.44	120.5	18.44	191.9
18.45	127.9	18.45	193.6
18.46	138	18.46	195.5
18.47	149.8	18.47	179.8
18.48	162.2	18.48	156.8
18.49	161.6	18.49	153.8
18.5	149.7	18.5	168.5
18.51	140.4	18.51	178.8
18.52	135.8	18.52	181.1
18.53	132.3	18.53	184.3
18.54	133.6	18.54	191.2
18.55	135.1	18.55	197.8
18.56	143.8	18.56	184
18.57	152.6	18.57	170.2
18.58	150.5	18.58	163
18.59	146.4	18.59	157
18.6	139.2	18.6	157.4
18.61	130.4	18.61	161.1
18.62	133.5	18.62	166.6
18.63	148.6	18.63	174
18.64	153.9	18.64	179.6
18.65	137.8	18.65	181.4
18.66	125	18.66	183
18.67	131.9	18.67	183
18.68	138.8	18.68	183
18.69	140.3	18.69	173.6
18.7	141.7	18.7	164
18.71	135.4	18.71	169.3
18.72	127.1	18.72	178.5
18.73	131.8	18.73	185.2
18.74	144.2	18.74	190.2
18.75	145	18.75	185.1
18.76	131.6	18.76	167.6
18.77	123.9	18.77	157.7
18.78	130.8	18.78	167.4
18.79	136.9	18.79	175.9
18.8	136	18.8	175
18.81	135.1	18.81	174.1
18.82	136.7	18.82	183
18.83	138.6	18.83	192.7
18.84	136.2	18.84	189.4
18.85	132.5	18.85	182.1
18.86	129.1	18.86	183.3
18.87	125.9	18.87	190.7
18.88	123.8	18.88	190.5
18.89	123.4	18.89	179.4
18.9	126.2	18.9	172.6
18.91	139.5	18.91	179.5
18.92	151.9	18.92	185.8
18.93	150.5	18.93	182.1
18.94	149.1	18.94	178.4
18.95	140	18.95	174.3
18.96	129.8	18.96	170.2
18.97	132.6	18.97	175.6
18.98	140.4	18.98	184.8
18.99	136.2	18.99	183.2
19	122	19	172.6
19.01	121.9	19.01	167.4
19.02	145.8	19.02	171.1
19.03	161.3	19.03	173.6
19.04	142.9	19.04	171.8
19.05	125.1	19.05	170
19.06	129.2	19.06	168.6
19.07	133.4	19.07	167.2
19.08	133.6	19.08	167.8
19.09	133.1	19.09	168.7
19.1	138	19.1	169.3
19.11	145.4	19.11	169.8
19.12	148.8	19.12	169.1
19.13	148.3	19.13	167.2
19.14	149.2	19.14	168.6
19.15	152.9	19.15	176.4
19.16	153.8	19.16	182.7
19.17	140	19.17	180.9
19.18	126.2	19.18	179
19.19	140.5	19.19	176.3
19.2	155.2	19.2	173.5
19.21	156.1	19.21	173
19.22	153.8	19.22	173
19.23	156.5	19.23	173.9
19.24	162.1	19.24	175.3
19.25	156.4	19.25	175.4
19.26	138	19.26	174
19.27	128.5	19.27	172.2
19.28	140.5	19.28	169.4
19.29	150.1	19.29	168
19.3	142.8	19.3	176.3
19.31	135.4	19.31	184.6
19.32	146.8	19.32	172.8
19.33	159.2	19.33	159.9
19.34	153.5	19.34	166.2
19.35	142.4	19.35	178.2
19.36	139.7	19.36	181.6
19.37	142.4	19.37	179.3
19.38	141.8	19.38	179.8
19.39	136.8	19.39	183.9
19.4	130.8	19.4	187
19.41	122	19.41	187
19.42	115	19.42	186.4
19.43	127.9	19.43	179.1
19.44	140.8	19.44	171.7
19.45	140.3	19.45	171.8
19.46	138.5	19.46	172.8
19.47	138	19.47	176.7
19.48	138	19.48	181.8
19.49	136.2	19.49	184.5
19.5	133	19.5	185.4
19.51	129	19.51	179.6
19.52	124	19.52	163
19.53	121.8	19.53	153.6
19.54	130	19.54	170.7
19.55	138.1	19.55	186.5
19.56	141.8	19.56	175
19.57	145.5	19.57	163.5
19.58	138	19.58	171.6
19.59	128.8	19.59	182.6
19.6	128.2	19.6	184.4
19.61	131.5	19.61	182.1
19.62	139.5	19.62	177.9
19.63	151.9	19.63	171.9
19.64	155.9	19.64	169.3
19.65	143.9	19.65	173
19.66	135.5	19.66	178
19.67	144.3	19.67	189.5
19.68	153	19.68	201
19.69	148.9	19.69	188.6
19.7	144.7	19.7	176.2
19.71	142.5	19.71	180.5
19.72	140.6	19.72	188.3
19.73	143.6	19.73	185.3
19.74	149.1	19.74	176.5
19.75	150.7	19.75	166.9
19.76	147.9	19.76	156.3
19.77	144.3	19.77	151.3
19.78	138.8	19.78	158.6
19.79	135	19.79	166.7
19.8	142.9	19.8	179.6
19.81	150.7	19.81	192.5
19.82	143.9	19.82	174.9
19.83	136.6	19.83	156
19.84	134.6	19.84	154.5
19.85	134.2	19.85	157.8
19.86	136.8	19.86	158.4
19.87	141.4	19.87	157.5
19.88	142.8	19.88	162.5
19.89	140	19.89	174.9
19.9	135	19.9	181.8
19.91	124	19.91	173.5
19.92	115.6	19.92	167.2
19.93	132.6	19.93	180.1
19.94	149.7	19.94	193
19.95	146.3	19.95	193.2
19.96	141.3	19.96	192.2
19.97	142.8	19.97	189.6
19.98	146.4	19.98	186.4
19.99	144	19.99	185.3
20	137.1	20	185.7
20.01	135.6	20.01	188.8
20.02	142	20.02	195.7
20.03	146.2	20.03	198
20.04	142.5	20.04	184.6
20.05	138.9	20.05	171.8
20.06	137.1	20.06	168.6
20.07	135.2	20.07	165.4
20.08	139.9	20.08	168.2
20.09	145.4	20.09	171.9
20.1	147.3	20.1	176.3
20.11	147.8	20.11	180.9
20.12	143.8	20.12	185.7
20.13	136	20.13	190.8
20.14	133.7	20.14	194.7
20.15	141	20.15	196.5
20.16	146.6	20.16	196.3
20.17	144.3	20.17	187.1
20.18	141.9	20.18	178
20.19	136.9	20.19	176.1
20.2	131.8	20.2	174.3
20.21	134.9	20.21	184.5
20.22	139.5	20.22	196.9
20.23	139.8	20.23	195.2
20.24	137.9	20.24	186.4
20.25	136.3	20.25	182.9
20.26	134.9	20.26	184.8
20.27	134.4	20.27	182.6
20.28	135.8	20.28	172
20.29	137.5	20.29	164.9
20.3	141.2	20.3	177.8
20.31	144.9	20.31	190.7
20.32	149.9	20.32	189.7
20.33	155	20.33	188.3
20.34	146	20.34	195.4
20.35	133.6	20.35	204.6
20.36	130.2	20.36	195.9
20.37	132	20.37	176.5
20.38	132.8	20.38	170
20.39	132.3	20.39	178.7
20.4	133	20.4	187.2
20.41	136.7	20.41	195
20.42	139.5	20.42	201.3
20.43	134.4	20.43	194.3
20.44	129.3	20.44	187.4
20.45	130.3	20.45	179.7
20.46	131.7	20.46	171.9
20.47	140.8	20.47	174.6
20.48	152.3	20.48	180.5
20.49	154.3	20.49	184.4
20.5	149.7	20.5	186.7
20.51	141.7	20.51	189.9
20.52	128.8	20.52	194.5
20.53	120.1	20.53	194.8
20.54	124.7	20.54	181.4
20.55	129.4	20.55	169.6
20.56	134.9	20.56	178.8
20.57	140.4	20.57	188
20.58	138.5	20.58	191.1
20.59	135.8	20.59	193.4
20.6	149.6	20.6	187
20.61	169.9	20.61	177.4
20.62	166.6	20.62	175.8
20.63	144.1	20.63	180.8
20.64	132.2	20.64	185.7
20.65	138.2	20.65	190.3
20.66	143.1	20.66	191.3
20.67	143.6	20.67	178
20.68	144.2	20.68	165.2
20.69	151.1	20.69	171.6
20.7	158	20.7	178.1
20.71	147.2	20.71	181
20.72	133.4	20.72	183.3
20.73	137.2	20.73	188.1
20.74	149.1	20.74	194.1
20.75	151.5	20.75	197
20.76	144.6	20.76	197
20.77	139.8	20.77	196.1
20.78	139.4	20.78	193.3
20.79	138.3	20.79	191.6
20.8	134.2	20.8	195.3
20.81	130	20.81	199
20.82	136.4	20.82	196.3
20.83	142.8	20.83	193.5
20.84	141	20.84	186.2
20.85	137.3	20.85	178
20.86	136.3	20.86	172.3
20.87	136.8	20.87	168.2
20.88	135.5	20.88	169
20.89	132.3	20.89	175.5
20.9	131.9	20.9	180.8
20.91	138.3	20.91	183.6
20.92	144.1	20.92	184.8
20.93	145	20.93	174.6
20.94	146	20.94	164.5
20.95	136.8	20.95	172.7
20.96	127.2	20.96	181.9
20.97	127.9	20.97	187.6
20.98	131.5	20.98	192.2
20.99	131.9	20.99	196.2
21	130	21	199.9
21.01	133.3	21.01	193.5
21.02	143.5	21.02	173.7
21.03	153.2	21.03	163.8
21.04	162	21.04	182.7
21.05	169.5	21.05	200.2
21.06	164	21.06	202
21.07	158.5	21.07	203.8
21.08	145	21.08	201.9
21.09	130.8	21.09	199.6
21.1	132.1	21.1	189.5
21.11	139	21.11	176.6
21.12	137.9	21.12	172.8
21.13	130.5	21.13	176
21.14	125.6	21.14	180.9
21.15	124.7	21.15	188.2
21.16	125.8	21.16	192.1
21.17	134.1	21.17	183.4
21.18	142.2	21.18	174.9
21.19	145.8	21.19	172.6
21.2	149.5	21.2	170.3
21.21	147.6	21.21	176
21.22	144.8	21.22	182.9
21.23	141.4	21.23	193
21.24	137.8	21.24	204.5
21.25	142.5	21.25	199.6
21.26	154.9	21.26	179.9
21.27	160.3	21.27	170.2
21.28	152.4	21.28	179.4
21.29	145.3	21.29	187
21.3	141.1	21.3	187
21.31	137	21.31	187
21.32	130.1	21.32	182.4
21.33	123.2	21.33	177.8
21.34	130	21.34	183.1
21.35	139.7	21.35	190.5
21.36	148.7	21.36	193.9
21.37	157.5	21.37	195.3
21.38	155.8	21.38	199.8
21.39	142.9	21.39	207.6
21.4	136	21.4	210
21.41	142.4	21.41	200.3
21.42	148.4	21.42	192.6
21.43	151.7	21.43	196.7
21.44	154.9	21.44	200.9
21.45	149.7	21.45	189.9
21.46	144.2	21.46	178.4
21.47	140.8	21.47	185.5
21.48	138.1	21.48	197.4
21.49	139.8	21.49	193.8
21.5	144.4	21.5	180.4
21.51	146.8	21.51	176.5
21.52	146.3	21.52	184.3
21.53	144.8	21.53	189.1
21.54	140.2	21.54	185.9
21.55	136.4	21.55	182.7
21.56	140	21.56	180
21.57	143.7	21.57	177.2
21.58	150	21.58	178.7
21.59	156.4	21.59	180.5
21.6	153.2	21.6	185.5
21.61	146.7	21.61	191.5
21.62	145.3	21.62	196.7
21.63	147.6	21.63	201.3
21.64	150.9	21.64	207.3
21.65	155.5	21.65	215.6
21.66	156.9	21.66	219.1
21.67	147.7	21.67	206.7
21.68	139.1	21.68	195.1
21.69	140.5	21.69	196.5
21.7	141.8	21.7	197.8
21.71	140	21.71	201.7
21.72	137.7	21.72	205.8
21.73	142.2	21.73	216.2
21.74	149.6	21.74	229
21.75	153.7	21.75	224.9
21.76	155.1	21.76	206
21.77	154.5	21.77	195.2
21.78	150.3	21.78	198.4
21.79	147.1	21.79	198.4
21.8	147.5	21.8	185.1
21.81	147.9	21.81	172.1
21.82	141	21.82	176.7
21.83	134.1	21.83	181.3
21.84	138.1	21.84	184.7
21.85	144	21.85	187.9
21.86	139.5	21.86	193
21.87	129.8	21.87	199
21.88	126.4	21.88	196
21.89	129.1	21.89	184.1
21.9	129.4	21.9	180.5
21.91	124.3	21.91	194.3
21.92	121.5	21.92	206.6
21.93	131.7	21.93	210.8
21.94	141.8	21.94	214.9
21.95	151	21.95	218.2
21.96	160.2	21.96	221.4
21.97	160.5	21.97	215.7
21.98	158.7	21.98	207.9
21.99	154.5	21.99	207.9
22	149	22	212.5
22.01	147.3	22.01	208.9
22.02	150	22.02	195.5
22.03	152.5	22.03	185.3
22.04	154.4	22.04	183
22.05	154.8	22.05	180.7
22.06	144.2	22.06	177.9
22.07	133.7	22.07	175.2
22.08	149	22.08	191
22.09	166	22.09	208
22.1	167.5	22.1	212
22.11	164.3	22.11	212
22.12	156.5	22.12	205.5
22.13	145.4	22.13	194.4
22.14	144.2	22.14	189.3
22.15	156.6	22.15	192.6
22.16	165.5	22.16	190.5
22.17	163.7	22.17	172.1
22.18	161.3	22.18	156.3
22.19	152.1	22.19	174.7
22.2	142.9	22.2	193.1
22.21	149.4	22.21	194.6
22.22	157.7	22.22	194.1
22.23	154.3	22.23	194.3
22.24	146.5	22.24	194.8
22.25	142.2	22.25	192.2
22.26	140.9	22.26	187.1
22.27	140.5	22.27	184.5
22.28	141.9	22.28	185.9
22.29	142.7	22.29	185.4
22.3	141.3	22.3	177.6
22.31	139.9	22.31	170.1
22.32	136.7	22.32	171.9
22.33	133.5	22.33	173.7
22.34	144.1	22.34	180.3
22.35	157	22.35	187.7
22.36	159.1	22.36	192.2
22.37	156.3	22.37	195.4
22.38	156.4	22.38	198.9
22.39	159.2	22.39	202.6
22.4	159.3	22.4	204.1
22.41	154.2	22.41	201.3
22.42	151.1	22.42	201.4
22.43	157.5	22.43	215.6
22.44	164	22.44	229.9
22.45	149.8	22.45	205.8
22.46	135.6	22.46	181.4
22.47	134.5	22.47	181.5
22.48	136.3	22.48	187
22.49	144.1	22.49	192
22.5	155.2	22.5	196.6
22.51	156.6	22.51	198.8
22.52	147.4	22.52	198.3
22.53	141.3	22.53	199.9
22.54	142.2	22.54	206.4
22.55	143.9	22.55	211
22.56	151.3	22.56	202.7
22.57	158.7	22.57	194.4
22.58	158.6	22.58	185.2
22.59	158.1	22.59	176
22.6	152.3	22.6	183.3
22.61	144.9	22.61	195.3
22.62	141.4	22.62	205.6
22.63	140.5	22.63	214.8
22.64	142.8	22.64	211.8
22.65	149.2	22.65	193
22.66	152.9	22.66	182.1
22.67	148.8	22.67	194.1
22.68	145.2	22.68	205.9
22.69	147	22.69	216
22.7	148.8	22.7	226.1
22.71	139.3	22.71	213.6
22.72	128.8	22.72	198.8
22.73	135.5	22.73	200.8
22.74	148.4	22.74	208.6
22.75	152.4	22.75	209.4
22.76	149.7	22.76	204.8
22.77	148.9	22.77	202.4
22.78	151.2	22.78	203.3
22.79	152.2	22.79	201.4
22.8	148.5	22.8	189.4
22.81	145.8	22.81	178.6
22.82	163.3	22.82	192.4
22.83	180.8	22.83	206.3
22.84	172.6	22.84	207.2
22.85	160.6	22.85	206.3
22.86	165.1	22.86	204.1
22.87	176.6	22.87	201.3
22.88	183.7	22.88	194.9
22.89	186.9	22.89	185.2
22.9	190.6	22.9	185.5
22.91	195.2	22.91	203.9
22.92	199.2	22.92	219.7
22.93	200.1	22.93	223.3
22.94	201.2	22.94	226.9
22.95	231.1	22.95	211.2
22.96	261	22.96	195.6
22.97	266.4	22.97	198.4
22.98	266.8	22.98	204.8
22.99	261.8	22.99	204.3
23	254	23	200.1
23.01	249.6	23.01	201.4
23.02	248.6	23.02	208.3
23.03	247	23.03	212.7
23.04	243.8	23.04	211.8
23.05	238.2	23.05	211.1
23.06	218.4	23.06	211.5
23.07	198.6	23.07	212
23.08	207.3	23.08	220.9
23.09	217	23.09	230.1
23.1	212.8	23.1	223.6
23.11	205	23.11	213
23.12	196.6	23.12	201.3
23.13	187.8	23.13	188.9
23.14	180.1	23.14	186.3
23.15	173.7	23.15	196
23.16	168.5	23.16	204
23.17	166.7	23.17	207.7
23.18	165.1	23.18	209.4
23.19	166	23.19	193.3
23.2	166.9	23.2	177.2
23.21	162.7	23.21	187.5
23.22	158.1	23.22	199.9
23.23	151.8	23.23	205.8
23.24	144.9	23.24	209.5
23.25	143.1	23.25	205.4
23.26	144.9	23.26	195.7
23.27	151.8	23.27	188.3
23.28	166.1	23.28	184.2
23.29	175.5	23.29	185.2
23.3	169	23.3	203.2
23.31	163	23.31	219.5
23.32	163.5	23.32	211.2
23.33	163.9	23.33	202.9
23.34	157.1	23.34	204.5
23.35	149.2	23.35	207.2
23.36	150	23.36	209.3
23.37	154.1	23.37	211.2
23.38	158	23.38	210.5
23.39	161.7	23.39	207.7
23.4	159.3	23.4	209.4
23.41	146.4	23.41	218.6
23.42	135.6	23.42	226.7
23.43	133.8	23.43	230.4
23.44	132.2	23.44	233.6
23.45	141.4	23.45	214.7
23.46	150.6	23.46	195.9
23.47	149.7	23.47	197.7
23.48	146.9	23.48	203.2
23.49	150.7	23.49	207.2
23.5	157.6	23.5	210.4
23.51	160.1	23.51	211.5
23.52	158.2	23.52	210.6
23.53	159.6	23.53	208.8
23.54	167.4	23.54	205.1
23.55	174.6	23.55	201.9
23.56	178.3	23.56	201.5
23.57	181.9	23.57	201
23.58	172.1	23.58	201.5
23.59	161.9	23.59	201.9
23.6	163	23.6	201.3
23.61	166.7	23.61	200.3
23.62	156.3	23.62	198
23.63	137.9	23.63	194.7
23.64	136.3	23.64	196
23.65	154.2	23.65	202.4
23.66	165.4	23.66	204.6
23.67	159.9	23.67	196.3
23.68	153.7	23.68	191.2
23.69	142.7	23.69	210
23.7	131.6	23.7	228.9
23.71	136.2	23.71	235.2
23.72	141.7	23.72	240.7
23.73	141.6	23.73	229.6
23.74	139.7	23.74	213.5
23.75	143.1	23.75	211.4
23.76	150	23.76	218.7
23.77	153	23.77	224.9
23.78	150.7	23.78	229.5
23.79	148.9	23.79	230.6
23.8	148.4	23.8	220.9
23.81	148	23.81	211.6
23.82	148	23.82	206.6
23.83	148	23.83	201.5
23.84	156.7	23.84	199.3
23.85	166.4	23.85	197.5
23.86	165	23.86	198.3
23.87	159.5	23.87	200.2
23.88	154.4	23.88	200
23.89	149.8	23.89	198.1
23.9	151.2	23.9	203
23.91	162.3	23.91	218.6
23.92	171.3	23.92	230.5
23.93	172.7	23.93	228.2
23.94	173.5	23.94	225.7
23.95	159.2	23.95	216.5
23.96	145	23.96	207.3
23.97	141	23.97	206
23.98	138.7	23.98	206
23.99	148.5	23.99	200.3
24	163.6	24	192
24.01	166	24.01	194.9
24.02	156.4	24.02	208.2
24.03	151.6	24.03	217.6
24.04	156.2	24.04	219.5
24.05	159.6	24.05	221.2
24.06	157.3	24.06	222.1
24.07	155	24.07	223
24.08	152.7	24.08	216.1
24.09	150.4	24.09	209.2
24.1	151.1	24.1	208
24.11	152.5	24.11	208
24.12	151.2	24.12	205.9
24.13	148.4	24.13	202.7
24.14	151.6	24.14	198.4
24.15	161.3	24.15	192.8
24.16	166.2	24.16	192.6
24.17	160.2	24.17	204.6
24.18	157.7	24.18	214.4
24.19	178.4	24.19	209.8
24.2	199.1	24.2	205.2
24.21	185	24.21	205.9
24.22	169.4	24.22	206.8
24.23	162	24.23	202.7
24.24	157	24.24	197.2
24.25	158.6	24.25	201.2
24.26	164.6	24.26	211.3
24.27	167	24.27	221.2
24.28	164.7	24.28	230.9
24.29	165.7	24.29	238.2
24.3	175.8	24.3	239.2
24.31	183.5	24.31	238.9
24.32	166.4	24.32	226.5
24.33	149.4	24.33	214
24.34	158.1	24.34	213.8
24.35	169.2	24.35	214.8
24.36	160.4	24.36	214.3
24.37	144.7	24.37	213.4
24.38	147.4	24.38	210.4
24.39	164	24.39	205.8
24.4	170.2	24.4	205.4
24.41	160.5	24.41	211.4
24.42	153.7	24.42	216.9
24.43	156.9	24.43	221.1
24.44	160.4	24.44	224.9
24.45	168.7	24.45	222.1
24.46	177	24.46	219.3
24.47	167.1	24.47	210.1
24.48	154.7	24.48	200
24.49	153.3	24.49	206.1
24.5	156.5	24.5	218.9
24.51	159.2	24.51	226.5
24.52	161.5	24.52	229.2
24.53	160.7	24.53	229.7
24.54	154.3	24.54	226
24.55	149.1	24.55	223.6
24.56	149.5	24.56	226.8
24.57	150.1	24.57	229.9
24.58	161.2	24.58	218.8
24.59	172.2	24.59	207.8
24.6	169	24.6	210.6
24.61	163	24.61	216.1
24.62	160.1	24.62	220.1
24.63	158.7	24.63	223.4
24.64	163	24.64	218.9
24.65	173.1	24.65	206.5
24.66	178	24.66	200.9
24.67	171.5	24.67	210.1
24.68	166.1	24.68	218.1
24.69	166.5	24.69	218.5
24.7	167	24.7	219
24.71	165.2	24.71	211
24.72	163.4	24.72	202.7
24.73	170	24.73	213.1
24.74	178.7	24.74	228.3
24.75	177.4	24.75	223.1
24.76	170	24.76	205.6
24.77	170.4	24.77	207
24.78	180	24.78	231.4
24.79	185.6	24.79	245.7
24.8	180.5	24.8	233.7
24.81	175.1	24.81	224.2
24.82	166.9	24.82	235.2
24.83	158.6	24.83	246.2
24.84	163.6	24.84	238.9
24.85	169.6	24.85	230.1
24.86	162.3	24.86	241.6
24.87	150.8	24.87	259.5
24.88	148.2	24.88	250.3
24.89	151.8	24.89	221.8
24.9	157.4	24.9	207.6
24.91	165.7	24.91	214.1
24.92	172.3	24.92	218.1
24.93	173.7	24.93	214.4
24.94	174.1	24.94	212.5
24.95	159.8	24.95	235
24.96	145.6	24.96	257.5
24.97	152.2	24.97	241.1
24.98	161.4	24.98	220
24.99	161.7	24.99	218.6
25	158.5	25	225.1
25.01	153.2	25.01	227.2
25.02	146.3	25.02	225.9
25.03	150.2	25.03	222.1
25.04	172.3	25.04	214.3
25.05	185.7	25.05	208.5
25.06	164.1	25.06	210.8
25.07	143.4	25.07	212.8
25.08	158.6	25.08	205.9
25.09	173.7	25.09	199
25.1	169.7	25.1	205.1
25.11	162.4	25.11	213.3
25.12	163.4	25.12	216.9
25.13	168.5	25.13	218.3
25.14	174.9	25.14	217.8
25.15	182.8	25.15	215.5
25.16	184.8	25.16	214.8
25.17	175.1	25.17	217.1
25.18	166.6	25.18	218.3
25.19	164.3	25.19	213.7
25.2	162	25.2	209.1
25.21	162.9	25.21	204
25.22	163.8	25.22	199
25.23	165.9	25.23	207.3
25.24	168.2	25.24	218.8
25.25	174.3	25.25	223.9
25.26	182.6	25.26	225.3
25.27	183.8	25.27	227.3
25.28	176.9	25.28	230
25.29	170.7	25.29	229.6
25.3	166.1	25.3	221.3
25.31	162.5	25.31	214.5
25.32	166.6	25.32	219.1
25.33	170.8	25.33	223.7
25.34	168.8	25.34	238.4
25.35	166.5	25.35	253.5
25.36	172	25.36	249.9
25.37	179.9	25.37	240.7
25.38	175	25.38	235.6
25.39	161.7	25.39	233.3
25.4	156.9	25.4	237.3
25.41	163.8	25.41	249.7
25.42	170.9	25.42	254.9
25.43	178.2	25.43	238.8
25.44	184	25.44	224.1
25.45	171.6	25.45	226
25.46	159.2	25.46	227.8
25.47	165.5	25.47	232.6
25.48	173.8	25.48	237.6
25.49	178.4	25.49	250.8
25.5	181.6	25.5	266.9
25.51	175.8	25.51	260.9
25.52	162.9	25.52	237.4
25.53	156.1	25.53	218.7
25.54	158.8	25.54	207.7
25.55	160.7	25.55	201.9
25.56	159.3	25.56	215.7
25.57	158.3	25.57	229.1
25.58	164.7	25.58	231.9
25.59	171.1	25.59	234.6
25.6	171.2	25.6	232.6
25.61	170.3	25.61	229.8
25.62	174.1	25.62	234.1
25.63	180.1	25.63	241.5
25.64	180.8	25.64	243.8
25.65	176.7	25.65	241.5
25.66	173.2	25.66	238.7
25.67	170.9	25.67	235
25.68	170.7	25.68	230.8
25.69	180.9	25.69	223.9
25.7	191	25.7	217
25.71	187.8	25.71	223.4
25.72	184.6	25.72	229.9
25.73	169.9	25.73	247.3
25.74	152.9	25.74	267.1
25.75	153.6	25.75	264.1
25.76	163.7	25.76	248.9
25.77	171.4	25.77	244.3
25.78	176.5	25.78	251.2
25.79	177.7	25.79	251.6
25.8	170.4	25.8	237.4
25.81	164.4	25.81	224.9
25.82	167.6	25.82	224.5
25.83	170.9	25.83	224
25.84	168.4	25.84	218.3
25.85	165.6	25.85	212.3
25.86	169.3	25.86	216.8
25.87	174.9	25.87	224.2
25.88	178.4	25.88	233.5
25.89	180.7	25.89	244.1
25.9	178.6	25.9	240.5
25.91	170.7	25.91	218.9
25.92	167.2	25.92	205.6
25.93	175.5	25.93	215.2
25.94	183.2	25.94	225.8
25.95	185.5	25.95	244.6
25.96	187.8	25.96	263.5
25.97	177.8	25.97	253.6
25.98	166.8	25.98	241.1
25.99	160.9	25.99	241.8
26	156.8	26	246.8
26.01	159.2	26.01	247.4
26.02	166.6	26.02	244.7
26.03	178.7	26.03	248.2
26.04	198.1	26.04	261
26.05	209.5	26.05	268.2
26.06	193.8	26.06	255.8
26.07	178.9	26.07	244.4
26.08	177.1	26.08	251.3
26.09	175.2	26.09	258.2
26.1	177.8	26.1	264.7
26.11	181.1	26.11	271.1
26.12	178.4	26.12	258
26.13	173.4	26.13	236.9
26.14	168.8	26.14	230.7
26.15	164.6	26.15	237.6
26.16	163.3	26.16	240.2
26.17	167	26.17	235.1
26.18	171.9	26.18	229.7
26.19	182	26.19	222.8
26.2	192	26.2	216.3
26.21	191.1	26.21	237.5
26.22	190.1	26.22	258.6
26.23	190.4	26.23	262.8
26.24	190.8	26.24	263.7
26.25	188.2	26.25	258.2
26.26	184.1	26.26	249.4
26.27	182.2	26.27	243.6
26.28	182.7	26.28	240.9
26.29	182.7	26.29	239.7
26.3	181.8	26.3	242
26.31	182	26.31	244.9
26.32	188.9	26.32	251.4
26.33	195.8	26.33	257.8
26.34	190.2	26.34	275.5
26.35	184.2	26.35	293.4
26.36	185.6	26.36	270.8
26.37	188.8	26.37	238.2
26.38	181	26.38	240.7
26.39	166.8	26.39	264.2
26.4	163	26.4	271.4
26.41	171.7	26.41	258.9
26.42	179.2	26.42	244.6
26.43	183.3	26.43	225.2
26.44	187.8	26.44	209.3
26.45	195.2	26.45	221.3
26.46	202.5	26.46	233.2
26.47	199.1	26.47	229.7
26.48	195	26.48	225.1
26.49	192.2	26.49	238.4
26.5	189.9	26.5	257.2
26.51	188.7	26.51	270.1
26.52	188.3	26.52	278.9
26.53	182.9	26.53	274.7
26.54	170.4	26.54	252.1
26.55	164.4	26.55	239.1
26.56	178.7	26.56	256.1
26.57	191.8	26.57	271.3
26.58	188.1	26.58	260.2
26.59	184.4	26.59	249.2
26.6	173.7	26.6	252.1
26.61	162.2	26.61	256.7
26.62	160.7	26.62	263.6
26.63	163	26.63	271.5
26.64	170.1	26.64	275.3
26.65	181.1	26.65	275.7
26.66	187	26.66	275
26.67	184.2	26.67	272.2
26.68	181.4	26.68	270.8
26.69	178.1	26.69	275
26.7	175.4	26.7	278.8
26.71	190.6	26.71	271.9
26.72	205.8	26.72	265
26.73	193.1	26.73	254.2
26.74	175.6	26.74	242.7
26.75	172.2	26.75	250.3
26.76	175.4	26.76	266.9
26.77	178.2	26.77	271.7
26.78	180.5	26.78	265.3
26.79	185.2	26.79	258.7
26.8	194.9	26.8	251.8
26.81	199.8	26.81	249.4
26.82	180	26.82	270.6
26.83	160.2	26.83	291.8
26.84	181.4	26.84	284.7
26.85	203	26.85	277.4
26.86	199.1	26.86	275.2
26.87	189.5	26.87	274.3
26.88	187.8	26.88	270.8
26.89	190.5	26.89	265.7
26.9	193.1	26.9	259.6
26.91	195.4	26.91	252.2
26.92	191.2	26.92	249.6
26.93	171.4	26.93	258.3
26.94	155.6	26.94	264.6
26.95	168.5	26.95	253.1
26.96	181.3	26.96	241.6
26.97	173.3	26.97	251.5
26.98	164.1	26.98	262.5
26.99	175.2	26.99	271.4
27	192.2	27	279.7
27.01	196.8	27.01	275.5
27.02	193.1	27.02	263.1
27.03	190	27.03	259
27.04	187.7	27.04	265.9
27.05	189.8	27.05	271
27.06	204.5	27.06	271
27.07	216.8	27.07	271.2
27.08	202.6	27.08	274
27.09	188.3	27.09	276.7
27.1	184.5	27.1	272
27.11	181.7	27.11	266.5
27.12	190.8	27.12	271.4
27.13	204.2	27.13	280.2
27.14	207.7	27.14	280.4
27.15	203.5	27.15	273.9
27.16	205.8	27.16	265.2
27.17	218.3	27.17	252.7
27.18	225.1	27.18	241.9
27.19	211.8	27.19	236.8
27.2	199.7	27.2	232.7
27.21	216.3	27.21	249.3
27.22	232.8	27.22	265.8
27.23	218.6	27.23	261.2
27.24	199.7	27.24	253.4
27.25	199.1	27.25	269.6
27.26	206.5	27.26	296.3
27.27	210	27.27	303.7
27.28	210	27.28	293.6
27.29	207.9	27.29	284.9
27.3	201.9	27.3	278.9
27.31	198.2	27.31	274.6
27.32	205.1	27.32	278.3
27.33	212	27.33	282
27.34	216.6	27.34	285.2
27.35	221.2	27.35	288.5
27.36	214	27.36	288.6
27.37	204.3	27.37	288.2
27.38	204.9	27.38	288.3
27.39	210.9	27.39	288.8
27.4	207.3	27.4	283.9
27.41	193.5	27.41	273.3
27.42	188	27.42	262.7
27.43	200.9	27.43	252.1
27.44	211.4	27.44	246.1
27.45	206.8	27.45	269.1
27.46	202.2	27.46	292.2
27.47	189.1	27.47	280.1
27.48	175.8	27.48	266.8
27.49	185.4	27.49	269.1
27.5	201	27.5	275.5
27.51	204.4	27.51	287.6
27.52	200.3	27.52	303.3
27.53	201.3	27.53	309.3
27.54	208.6	27.54	303.4
27.55	217.1	27.55	303.1
27.56	228.6	27.56	318.3
27.57	238	27.57	330
27.58	227.4	27.58	309.8
27.59	216.8	27.59	289.6
27.6	212.6	27.6	288.8
27.61	208.9	27.61	289.8
27.62	207.3	27.62	293.5
27.63	206.4	27.63	298.1
27.64	212.4	27.64	307.2
27.65	223.4	27.65	319.6
27.66	229.1	27.66	318.1
27.67	226.8	27.67	296
27.68	222.6	27.68	281.8
27.69	212	27.69	293.7
27.7	201.9	27.7	304.8
27.71	200.1	27.71	302.1
27.72	198.2	27.72	299.3
27.73	204.9	27.73	285.2
27.74	212.7	27.74	269.5
27.75	217.6	27.75	274.8
27.76	221.3	27.76	288.6
27.77	214.8	27.77	295.7
27.78	199.7	27.78	297.1
27.79	198.2	27.79	298.2
27.8	220.7	27.8	298.6
27.81	237.8	27.81	297.9
27.82	231.3	27.82	292.4
27.83	224.9	27.83	287.2
27.84	220.3	27.84	297.8
27.85	215.7	27.85	308.3
27.86	220.8	27.86	301.8
27.87	227.7	27.87	292.2
27.88	226	27.88	289.9
27.89	220	27.89	291.3
27.9	216.3	27.9	290.9
27.91	214.9	27.91	288.6
27.92	214.4	27.92	294.3
27.93	215.8	27.93	316.9
27.94	220.5	27.94	333.8
27.95	244	27.95	319.1
27.96	267.5	27.96	304.3
27.97	243.3	27.97	309.8
27.98	218	27.98	315.8
27.99	211.5	27.99	308.9
28	209.7	28	298.7
28.01	211.6	28.01	294.1
28.02	215.8	28.02	292.7
28.03	223.5	28.03	300.4
28.04	235.4	28.04	318.8
28.05	240.9	28.05	325.7
28.06	229.8	28.06	303.6
28.07	221.4	28.07	285.3
28.08	234.3	28.08	296.8
28.09	247.2	28.09	308.3
28.1	233.8	28.1	296.9
28.11	218.6	28.11	284
28.12	216.1	28.12	298.6
28.13	217.4	28.13	321.6
28.14	222.1	28.14	328
28.15	229	28.15	322.9
28.16	228	28.16	316.5
28.17	216	28.17	308.3
28.18	207.8	28.18	308.3
28.19	211	28.19	334.1
28.2	213.9	28.2	357
28.21	212	28.21	343.7
28.22	210.2	28.22	330.4
28.23	205	28.23	322
28.24	199.5	28.24	314.2
28.25	212	28.25	304
28.26	231.3	28.26	293
28.27	235.9	28.27	296.6
28.28	228.6	28.28	312.3
28.29	227.7	28.29	321.3
28.3	237.3	28.3	319.5
28.31	241.6	28.31	321.8
28.32	225	28.32	340.2
28.33	209	28.33	357.8
28.34	209.5	28.34	351.4
28.35	209.9	28.35	344.9
28.36	217.1	28.36	331.4
28.37	225.4	28.37	316.6
28.38	225.2	28.38	306.6
28.39	221	28.39	298.8
28.4	215.9	28.4	294.1
28.41	210	28.41	292.2
28.42	207.1	28.42	293.8
28.43	210.3	28.43	302.1
28.44	215.5	28.44	312.1
28.45	230.7	28.45	331
28.46	245.9	28.46	349.8
28.47	238.2	28.47	350
28.48	230.4	28.48	350
28.49	234.3	28.49	349.6
28.5	240.7	28.5	349.2
28.51	245.1	28.51	343.4
28.52	248.3	28.52	334.6
28.53	247.6	28.53	333.7
28.54	242.5	28.54	341.5
28.55	243.4	28.55	344.7
28.56	258.1	28.56	336.8
28.57	267	28.57	329.2
28.58	235.3	28.58	322.8
28.59	203.5	28.59	316.3
28.6	215.1	28.6	300.2
28.61	228.9	28.61	283.7
28.62	235.6	28.62	301.1
28.63	240.2	28.63	328.3
28.64	240.6	28.64	337.6
28.65	238.3	28.65	335.3
28.66	245.8	28.66	330.2
28.67	266	28.67	321.5
28.68	274.4	28.68	320.7
28.69	249.1	28.69	342.8
28.7	227.4	28.7	362.3
28.71	244	28.71	353.5
28.72	260.5	28.72	344.8
28.73	253.6	28.73	333.1
28.74	244.4	28.74	321.1
28.75	242.3	28.75	324.1
28.76	242.8	28.76	332.4
28.77	237.5	28.77	331.6
28.78	227.9	28.78	323.8
28.79	225.8	28.79	325.7
28.8	235.5	28.8	342.7
28.81	242	28.81	354.4
28.82	237.4	28.82	347
28.83	233.5	28.83	340.3
28.84	244.1	28.84	346.3
28.85	254.7	28.85	352.2
28.86	246.8	28.86	353.4
28.87	236.2	28.87	353.9
28.88	232.7	28.88	352.7
28.89	232.2	28.89	350.9
28.9	231	28.9	350.2
28.91	229.2	28.91	350.7
28.92	232.5	28.92	353.4
28.93	245.4	28.93	360.3
28.94	253.4	28.94	364.9
28.95	238.6	28.95	358.9
28.96	224.1	28.96	352.9
28.97	238.8	28.97	336.3
28.98	253.5	28.98	319.8
28.99	251.8	28.99	335.4
29	246.7	29	357.5
29.01	250.2	29.01	371.7
29.02	258	29.02	381.8
29.03	263.8	29.03	373.8
29.04	267.5	29.04	346.6
29.05	266.8	29.05	329.7
29.06	256.7	29.06	335.3
29.07	248.8	29.07	343.7
29.08	254.3	29.08	369.9
29.09	259.8	29.09	396.1
29.1	268.4	29.1	381
29.11	277.2	29.11	364.4
29.12	261.5	29.12	373
29.13	239.4	29.13	388.2
29.14	239	29.14	381.4
29.15	251.9	29.15	361.2
29.16	260	29.16	352.5
29.17	262.3	29.17	358
29.18	263.4	29.18	360.7
29.19	261.1	29.19	356.1
29.2	260.7	29.2	352.2
29.21	278.2	29.21	354.5
29.22	295.7	29.22	356.8
29.23	282.9	29.23	367.2
29.24	267.7	29.24	378.3
29.25	253.9	29.25	383.4
29.26	240.6	29.26	386.6
29.27	247.5	29.27	381.9
29.28	269.2	29.28	371.3
29.29	274.7	29.29	358.6
29.3	256.8	29.3	343
29.31	246.5	29.31	333.8
29.32	261.7	29.32	345.8
29.33	275.9	29.33	357
29.34	273.6	29.34	357
29.35	271.3	29.35	357
29.36	270.2	29.36	371.3
29.37	269.3	29.37	387.4
29.38	269.7	29.38	378.5
29.39	270.6	29.39	359.7
29.4	285.2	29.4	355.2
29.41	311.4	29.41	363
29.42	320.2	29.42	366
29.43	299.1	29.43	360.5
29.44	283.2	29.44	358.9
29.45	289.7	29.45	374.1
29.46	295.7	29.46	388.9
29.47	281	29.47	382.4
29.48	266.2	29.48	376
29.49	272.6	29.49	376.9
29.5	282.7	29.5	379.3
29.51	276.7	29.51	396.4
29.52	262.9	29.52	420.8
29.53	259.9	29.53	423.8
29.54	267.7	29.54	405.4
29.55	271.8	29.55	393
29.56	268.1	29.56	393
29.57	265.9	29.57	392.9
29.58	271.9	29.58	392.5
29.59	277.9	29.59	392
29.6	300.6	29.6	386.1
29.61	323.6	29.61	380.2
29.62	310.2	29.62	373.8
29.63	288.1	29.63	367.4
29.64	284.7	29.64	370
29.65	292	29.65	377.8
29.66	300.7	29.66	393.5
29.67	310.8	29.67	418.3
29.68	313.6	29.68	430
29.69	298.4	29.69	409.3
29.7	285.1	29.7	393.8
29.71	285.5	29.71	418.2
29.72	286	29.72	442.6
29.73	292.9	29.73	421.9
29.74	300.3	29.74	398.4
29.75	308.7	29.75	401.8
29.76	317.5	29.76	413.3
29.77	320.5	29.77	416.6
29.78	319.5	29.78	414.3
29.79	319.6	29.79	412
29.8	321	29.8	409.7
29.81	322.3	29.81	406.5
29.82	323.7	29.82	400.5
29.83	324.2	29.83	395.7
29.84	313.6	29.84	405.4
29.85	303	29.85	415
29.86	295.4	29.86	420.6
29.87	288	29.87	425.6
29.88	287.7	29.88	435
29.89	290	29.89	446.1
29.9	295.3	29.9	443.9
29.91	303.2	29.91	431
29.92	311.9	29.92	416.5
29.93	322	29.93	399.5
29.94	324.1	29.94	390
29.95	295.5	29.95	409.4
29.96	268.2	29.96	428.1
29.97	272.8	29.97	431.8
29.98	277.4	29.98	435.5
[truncated: 5,000 more rows]
