# Supplementary material for: Reactive wetting enabled anchoring of non-wettable iron oxide in liquid metal for miniature soft robot
Source: Nat Commun. 2023 Oct 7;14:6276. doi: 10.1038/s41467-023-41920-4 (PMC10560245; doi:10.1038/s41467-023-41920-4)
Supplement: Supplementary file 15 — Source Data [file 41467_2023_41920_MOESM15_ESM.zip › [Fig. S1] Particle size distribution.xlsx]

## Sheet: Sheet1
Size (nm)	Percentage (%)
342	0
396.1	1.7
458.7	6.5
531.2	13
615.1	18.6
712.4	20.7
825	18.6
955.5	13
1106	6.4
1281	1.5
1484	0
