# Supplementary material for: Reactive wetting enabled anchoring of non-wettable iron oxide in liquid metal for miniature soft robot
Source: Nat Commun. 2023 Oct 7;14:6276. doi: 10.1038/s41467-023-41920-4 (PMC10560245; doi:10.1038/s41467-023-41920-4)
Supplement: Supplementary file 15 — Source Data [file 41467_2023_41920_MOESM15_ESM.zip › [Fig. S20] Rheological properties.xlsx]

## Sheet: S20A
Acid-facilitated		grinding
Shear rate (s-1)	Viscosity (mPa·s)	Shear rate (s-1)	Viscosity (mPa·s)
0.01	5231500	0.01	3552100
0.0126	6294200	0.0126	2766000
0.016	5512400	0.016	2203500
0.0202	4494000	0.0202	1697200
0.0256	3528700	0.0256	1321100
0.0324	2744200	0.0324	1066100
0.041	2106500	0.0409	842290
0.0518	1592300	0.0518	669960
0.0655	1208200	0.0655	516870
0.0829	907410	0.0829	395200
0.105	687710	0.105	309660
0.133	516560	0.133	254690
0.168	395500	0.168	191050
0.212	311570	0.212	154650
0.268	232060	0.268	118930
0.339	170150	0.339	95250
0.429	134220	0.429	72176
0.543	98784	0.543	57528
0.687	76453	0.687	46449
0.868	54802	0.868	36065
1.1	41977	1.1	28686
1.39	32527	1.39	22827
1.76	24697	1.76	17766
2.22	19375	2.22	13967
2.81	15375	2.81	10744
3.56	11990	3.56	8463.4
4.47	9082.8	4.5	6657.3
5.67	7086.4	5.69	5192.8
7.2	5474.2	7.2	4101.4
9.1	4131	9.11	3228.3
11.5	3273.5	11.5	2547.2
14.5	2803.7	14.6	1990.9
18.4	2046.7	18.4	1575.8
23.3	1572.9	23.3	1246.1
29.5	1261.7	29.5	980.11
37.3	996.11	37.3	771.76
47.2	754.33	47.1	616.5
59.6	579.28	59.6	485.62
75.5	455.21	75.4	385.03
95.4	348.06	95.4	306.15
121	278.31	121	245.2
153	216.37	153	193.06
193	180.06	193	152.73
244	145.88	244	122.1
309	118.74	309	96.548
391	95.216	391	73.324
494	77.345	494	56.649
625	64.643	625	47.209
791	56.897	790	56.869
1000	54.06	1000	59.039

## Sheet: S20B
	Acid-facilitated			grinding
Frequency (s-1)	G' (Pa)	G'' (Pa)		G' (Pa)	G'' (Pa)
9.24	266.34	33.4		184.88	18.913
7.28	267.3	31.51		187.78	18.293
5.74	268.86	30.085		189.11	17.68
4.52	271.16	29.061		189.9	17.311
3.56	273.39	28.645		190.6	16.97
2.81	275.57	28.307		191.14	16.768
2.21	277.62	28.016		191.65	16.656
1.74	279.7	27.765		192.11	16.494
1.37	282.26	27.768		192.68	16.382
1.08	284.87	27.767		193.41	16.464
0.853	285.62	27.858		194.47	16.367
0.672	287.05	27.774		195.26	16.39
0.53	288.84	28.112		196.09	16.437
0.418	291.55	27.937		197.12	16.302
0.329	295.55	27.901		197.07	16.446
0.259	296.63	27.927		198.8	16.498
0.204	297.49	27.871		199.51	16.515
0.161	299.31	28.029		200.45	16.562
0.127	300.83	28.29		201.72	16.568
0.1	303.93	28.819		205.49	18.665

## Sheet: S20C
1 day		3 days		7 days
Shear rate (s-1)	Viscosity (mPa·s)	Shear rate (s-1)	Viscosity (mPa·s)	Shear rate (s-1)	Viscosity (mPa·s)
0.01	3231400	0.01	3561700	0.01	5212800
0.0126	2745600	0.0126	3665400	0.0126	4618700
0.016	2219500	0.016	2895100	0.016	3667600
0.0202	1818700	0.0202	2272500	0.0202	2902100
0.0256	1511300	0.0256	1744000	0.0256	2254900
0.0324	1237100	0.0324	1340500	0.0324	1729200
0.0409	1013600	0.041	1018300	0.041	1313100
0.0518	806760	0.0518	774410	0.0518	1009200
0.0655	610840	0.0655	587180	0.0655	758210
0.0829	465880	0.0829	476630	0.0829	581670
0.105	360120	0.105	383820	0.105	450610
0.133	282310	0.133	288400	0.133	356540
0.168	218550	0.168	225450	0.168	287330
0.212	164060	0.212	178940	0.212	228280
0.268	123160	0.268	137830	0.268	175860
0.339	101040	0.339	111110	0.339	137240
0.429	78775	0.429	88464	0.429	108450
0.543	59421	0.543	67404	0.543	79400
0.687	48066	0.687	52273	0.687	62144
0.869	38760	0.868	41255	0.868	45976
1.1	28300	1.1	33625	1.1	36101
1.39	22101	1.39	25424	1.39	28966
1.76	17490	1.76	19278	1.76	22653
2.22	14197	2.22	15149	2.22	17594
2.81	11220	2.81	11957	2.81	14033
3.55	8713.5	3.55	9288	3.56	10708
4.5	6932.3	4.5	7365.1	4.5	8262.1
5.69	5401.3	5.69	5632.5	5.69	6256.5
7.19	4328.7	7.2	4393.7	7.2	4868.5
9.1	3414.8	9.1	3464.8	9.1	3872.8
11.5	2669.2	11.5	2727	11.5	3061.6
14.6	2094.4	14.6	2130.8	14.6	2330.2
18.4	1687.2	18.4	1647.8	18.4	1837.1
23.3	1326.6	23.3	1296.7	23.3	1473.5
29.5	1068.2	29.5	1024.3	29.5	1145.4
37.3	867.15	37.3	815.61	37.3	917.11
47.2	705.94	47.2	644.45	47.2	726.93
59.6	555.48	59.6	516.28	59.6	576.75
75.4	441.56	75.4	409.65	75.4	459.6
95.4	359.34	95.4	326.68	95.4	366.47
121	294.73	121	261.43	121	295.6
153	245.46	153	208.73	153	239.66
193	197.34	193	167.09	193	195.11
244	165.85	244	134.11	244	159.12
309	135.77	309	107.8	309	128.75
391	108.63	391	85.988	391	103.26
494	91.749	494	70.189	494	83.321
625	74.525	625	60.083	625	69.438
791	63.529	791	54.875	791	61.387
1000	61.386	1000	51.402	1000	55.766

## Sheet: S20D
	1 day		3 days		7 days
Frequency (s-1)	G' (Pa)	G'' (Pa)	G' (Pa)	G'' (Pa)	G' (Pa)	G'' (Pa)
9.24	231.01	32.761	256.36	33.535	359.58	38.895
7.28	232.46	31.832	258.13	32.678	361.58	37.785
5.74	233.89	31.063	260	31.874	360.31	37.023
4.52	234.35	30.355	261.09	31.228	361.7	36.392
3.56	234.04	29.54	261.82	30.684	361.99	35.972
2.81	234.7	29.39	262.42	30.217	361.24	35.415
2.21	235.54	29.254	262.61	29.929	360.96	35.144
1.74	235.14	28.829	262.57	29.546	359.4	34.945
1.37	233.93	28.973	263.11	29.523	358.3	34.627
1.08	233.92	28.401	263.39	29.33	357.09	34.705
0.853	232.95	28.454	263.11	29.234	355.07	34.398
0.672	232.78	28.383	261.84	29.245	367.87	34.99
0.53	233.28	28.106	261.31	29.144	366.96	35.034
0.418	233.42	28.427	261.68	29.234	362.5	34.95
0.329	233.33	28.45	262.25	29.306	361.7	34.776
0.259	231.63	28.788	260.59	29.664	359.38	34.974
0.204	229.47	27.954	262.77	29.327	357.85	34.93
0.161	227.61	28.772	264.69	29.716	356.8	35.182
0.127	231.7	28.523	268.27	30.046	356.24	35.236
0.1	234.76	28.713	273.75	30.465	355.76	35.488
