# Supplementary material for: Reactive wetting enabled anchoring of non-wettable iron oxide in liquid metal for miniature soft robot
Source: Nat Commun. 2023 Oct 7;14:6276. doi: 10.1038/s41467-023-41920-4 (PMC10560245; doi:10.1038/s41467-023-41920-4)
Supplement: Supplementary file 15 — Source Data [file 41467_2023_41920_MOESM15_ESM.zip › [Fig. S21] Magnetic property.xlsx]

## Sheet: S21A
Field(G)	M (emu/g)	Field(G)	M (emu/g)	Field(G)	M (emu/g)	Field(G)	M (emu/g)	Field(G)	M (emu/g)
EaIn		EGaIn-5% FPA (100 mM)		EGaIn-10% FPA (100 mM)		EGaIn-15% FPA (100 mM)		EGaIn-20% FPA (100 mM)
19996.3	-0.000500518	19995.6	1.1749	19994.9	2.08923	19995.1	2.75088	19994.7	3.43421
19982.7	-0.000515914	19981.9	1.17496	19981.3	2.08953	19981.5	2.75105	19980.4	3.43448
19966.4	-0.00046317	19965.4	1.17513	19964.7	2.0897	19964.9	2.75153	19964	3.43501
19879.1	-0.000579035	19866	1.17582	19864.7	2.09022	19864.5	2.75279	19877.2	3.4375
19457.6	-0.000811336	19428.5	1.17746	19430.8	2.0941	19428.8	2.75766	19453.8	3.44306
18920.7	-0.000922729	18894	1.17807	18891.3	2.09596	18892	2.76047	18917	3.44817
18394.8	-0.000497295	18368.6	1.17867	18368.8	2.09685	18367.9	2.76126	18392.7	3.44979
17881.3	-0.000640778	17855	1.17848	17853.3	2.09689	17853.8	2.76187	17878	3.45093
17369.9	-0.00055795	17343.3	1.17844	17343.7	2.09683	17343.2	2.76166	17368.8	3.45148
16862.7	-0.000385941	16837.4	1.17822	16837	2.09649	16835.8	2.76183	16859.3	3.45144
16362.4	-0.00044904	16340.8	1.17778	16344.2	2.0963	16339.4	2.76134	16358.4	3.45139
15870.2	-0.000624654	15841.1	1.17756	15840.5	2.09542	15839.8	2.76088	15868.6	3.45117
15348	-0.000531723	15322.3	1.17696	15322.1	2.09471	15322.2	2.75987	15346.5	3.45051
14847.2	-0.000546177	14821.4	1.17645	14819.1	2.0936	14819.7	2.75892	14843.4	3.44951
14345.5	-0.000458222	14319.8	1.17591	14319.2	2.09262	14317.9	2.75773	14343.3	3.44789
13846	-0.000571263	13820.2	1.17525	13818.6	2.09152	13817.5	2.75637	13843.1	3.44649
13344.7	-0.000469702	13319.2	1.17419	13318.9	2.08994	13318.6	2.75416	13340.9	3.44419
12845.8	-0.000410673	12820	1.17321	12818.7	2.08825	12820	2.75161	12842.8	3.44109
12345.1	-0.000602279	12321.5	1.17211	12321	2.08632	12319.5	2.74909	12344.1	3.43811
11848.6	-0.00040761	11821.2	1.17083	11820.6	2.08445	11821.4	2.7466	11844.9	3.43514
11348.2	-0.000608594	11322.1	1.16992	11322.9	2.08249	11320.8	2.74415	11346	3.43241
10868.5	-0.000649133	10845.1	1.16883	10842.8	2.08045	10843.6	2.74192	10857.4	3.42969
10357	-0.000603517	10330.9	1.16767	10329.7	2.07856	10328.8	2.73926	10363.8	3.42677
9851.81	-0.000645581	9827.43	1.16655	9826.85	2.07663	9826.24	2.73675	9849.06	3.42362
9353.95	-0.000584659	9328.21	1.16538	9328.06	2.07459	9327.46	2.73432	9351.22	3.42028
8855.79	-0.000566947	8828.99	1.16413	8828.37	2.07242	8828.67	2.73155	8853.02	3.41708
8357.21	-0.000618081	8331.53	1.16295	8330.08	2.06993	8330.88	2.72885	8354.43	3.41331
7858.79	-0.000582148	7833.86	1.16158	7832.46	2.0674	7831.63	2.72563	7854.92	3.40946
7360.56	-0.000605929	7334.04	1.16012	7333.3	2.06497	7333.27	2.72229	7356.41	3.40541
6861.25	-0.000599696	6834.78	1.15847	6835.06	2.06193	6834.66	2.71864	6858.16	3.40071
6362.88	-0.000662192	6337.97	1.15679	6335.79	2.05854	6336.65	2.71467	6359.51	3.39574
5865.26	-0.000551997	5838.47	1.15449	5837.72	2.05514	5837.88	2.70989	5861.25	3.38984
5372.09	-0.000579707	5346.02	1.15222	5345.72	2.051	5344.38	2.70482	5382.92	3.3836
4995.89	-0.000650087	4988.78	1.1499	4981.49	2.04672	4987.89	2.69937	5002.05	3.37568
4787.26	-0.000600537	4788.39	1.14838	4774.58	2.04404	4787.41	2.69592	4811.28	3.37217
4586.69	-0.000613691	4587.56	1.14719	4575.05	2.04164	4586.77	2.69299	4611.44	3.36847
4387.62	-0.000614551	4388.09	1.14571	4374.6	2.03908	4386.57	2.68984	4410.68	3.36445
4187.02	-0.000575404	4187.81	1.14415	4174.89	2.03646	4187.54	2.68638	4211.41	3.36013
3987.93	-0.000540118	3988.51	1.14254	3974.84	2.03334	3986.49	2.68264	4010.75	3.35543
3786.96	-0.000527024	3788.42	1.14075	3774.78	2.03012	3787.22	2.67845	3811	3.34996
3587.48	-0.000586189	3587.83	1.13882	3574.88	2.02652	3586.81	2.67396	3611.19	3.3443
3387.12	-0.000499983	3387.95	1.1366	3375.11	2.02237	3387.4	2.66887	3411.37	3.33779
3187.12	-0.000531682	3188.26	1.13403	3174.4	2.01778	3186.76	2.66292	3211.16	3.33046
2993.25	-0.00043509	2994.1	1.1313	2981.03	2.01271	2993.5	2.65652	3013.35	3.32208
2791.07	-0.000479465	2791.74	1.1278	2779	2.0065	2793.03	2.64866	2818.97	3.31267
2587.54	-0.000358667	2587.66	1.12375	2574.65	1.99922	2587.09	2.63919	2611.06	3.30084
2386.96	-0.000364354	2388.52	1.11908	2375.02	1.99036	2386.67	2.62828	2410.7	3.28712
2187.38	-0.000345158	2188.2	1.1133	2174.71	1.97947	2187.15	2.61468	2211.54	3.27037
2019.33	-0.000152932	2014.46	1.10658	2003.78	1.96714	2010.66	2.59835	2031.02	3.24985
1924.97	-0.000228019	1920.2	1.10221	1906.5	1.95873	1914	2.58741	1935.15	3.23671
1824.94	-0.000283515	1819.34	1.09722	1806.21	1.94927	1813.51	2.57506	1834.19	3.222
1725.39	-0.00023982	1719.44	1.09143	1706.34	1.93806	1713.58	2.56075	1734.81	3.20461
1625.16	-0.000161075	1619.48	1.08439	1606.53	1.92475	1613.64	2.54329	1634.33	3.18403
1525.25	-0.000165207	1519.4	1.07588	1506.31	1.90818	1513.73	2.52162	1534.46	3.15857
1429.96	-0.00014837	1424.59	1.06578	1411.37	1.88845	1417.73	2.49541	1437.64	3.12817
1325.23	-5.86053e-05	1319.9	1.05128	1306.28	1.86007	1314.68	2.45805	1336.76	3.08669
1225.29	-6.10655e-05	1219.44	1.03288	1206.5	1.82445	1213.71	2.40994	1234.85	3.03254
1125.45	-3.11643e-05	1119.6	1.00891	1106.46	1.77696	1113.7	2.34636	1134.23	2.96142
1047.63	-2.4433e-05	1044.85	0.98384	1028.57	1.72584	1033.59	2.27596	1053.2	2.88161
1000.94	-8.07257e-06	998.022	0.96633	981.784	1.69142	986.885	2.2294	1006.46	2.82891
950.795	-2.17924e-05	947.86	0.9454	931.546	1.65063	936.96	2.17468	956.512	2.76683
901.27	1.30835e-05	897.995	0.9219	881.526	1.60512	886.78	2.11339	906.402	2.69684
851.121	4.46861e-05	848.05	0.89544	831.632	1.55445	836.782	2.04569	856.388	2.61848
800.717	5.08713e-05	798.071	0.86595	781.558	1.49851	786.767	1.97076	806.35	2.53173
751.095	7.04142e-05	747.963	0.83353	731.745	1.43777	736.897	1.88942	756.704	2.43619
702.049	6.33384e-05	698.976	0.79846	682.471	1.37212	687.348	1.80242	708.739	2.33622
652.411	0.00011573	649.582	0.7604	633.275	1.30164	638.911	1.71022	656.558	2.21798
601.144	8.94143e-05	597.9	0.71725	581.528	1.22321	586.911	1.6053	606.585	2.09638
551.042	7.13456e-05	547.948	0.67238	531.648	1.14144	536.831	1.49897	556.417	1.9665
501.091	0.000101963	498.109	0.6251	481.78	1.05654	486.83	1.38584	506.442	1.82983
451.189	5.98047e-05	448.096	0.57487	431.712	0.9666	436.969	1.26921	456.564	1.68382
401.061	9.35724e-05	398.063	0.52232	381.486	0.87287	386.857	1.1468	406.373	1.53324
351.195	9.67097e-05	347.772	0.46693	331.5	0.77633	336.998	1.02088	356.53	1.37573
322.955	8.85639e-05	315.813	0.42473	301.263	0.70517	305.89	0.9261	318.627	1.23756
314.712	0.000123322	307.294	0.41362	293.021	0.68718	297.627	0.90268	310.534	1.20468
304.906	0.000117278	297.314	0.40206	283.079	0.6669	287.575	0.87642	300.447	1.17144
295.5	0.000114627	287.701	0.39063	273.535	0.64766	277.894	0.85094	290.675	1.13875
284.894	0.000111728	277.492	0.37865	263.396	0.62672	267.685	0.82416	280.911	1.1058
274.937	0.000110198	267.465	0.36666	253.213	0.6055	257.664	0.79706	270.469	1.0707
264.742	0.000108709	257.391	0.35476	242.955	0.58472	247.588	0.77013	260.669	1.03683
254.803	0.000103265	247.437	0.34274	233.326	0.56423	237.58	0.74289	250.351	1.00228
245.19	9.95774e-05	237.43	0.33081	223.039	0.54353	227.719	0.71602	240.56	0.968
234.864	9.96532e-05	227.335	0.31869	213.213	0.52261	217.653	0.68894	230.576	0.93346
224.706	8.31007e-05	217.441	0.30652	203.152	0.50152	207.554	0.6613	220.647	0.89889
214.868	0.00010074	207.452	0.29435	193.086	0.48014	197.686	0.63412	210.417	0.86345
205.025	0.00010557	197.425	0.28206	183.279	0.45929	187.656	0.60625	200.617	0.82901
194.715	7.91671e-05	187.438	0.26975	172.988	0.43734	177.804	0.57876	190.453	0.79351
185.515	0.000110274	178.014	0.2581	163.831	0.41723	167.735	0.55091	180.901	0.75951
175.016	8.07737e-05	167.419	0.24502	153.069	0.39431	158.215	0.52414	170.78	0.72339
164.801	8.3781e-05	157.353	0.23243	143.212	0.37285	147.703	0.49498	160.493	0.68677
154.977	8.2512e-05	147.478	0.22008	133.209	0.35108	137.544	0.46679	150.541	0.65112
144.948	8.82513e-05	137.332	0.20748	123.171	0.32925	127.596	0.43858	140.562	0.61546
134.942	7.3248e-05	127.476	0.19488	113.175	0.30726	117.718	0.41042	130.441	0.57874
124.786	7.40787e-05	117.418	0.18226	103.153	0.28574	107.693	0.38169	120.567	0.54236
114.929	7.05821e-05	107.367	0.16951	93.2154	0.264	97.6665	0.35344	110.544	0.50593
105.13	6.25777e-05	97.3028	0.15669	83.113	0.24159	87.6707	0.32485	100.532	0.46907
95.034	5.98171e-05	87.4855	0.14404	73.1793	0.21939	77.6313	0.29597	90.5992	0.43213
84.5929	6.47981e-05	77.3643	0.13117	63.0869	0.1975	67.7579	0.2677	80.523	0.39487
75.0511	5.77277e-05	67.8105	0.11864	53.5834	0.17623	57.8955	0.23942	70.5516	0.35875
65.463	5.07607e-05	57.8108	0.10573	43.4199	0.15333	47.9918	0.21079	60.8204	0.32294
54.8262	4.57652e-05	47.3375	0.09213	33.2701	0.13068	37.659	0.18073	50.5159	0.28409
44.731	5.23888e-05	37.3106	0.07922	23.173	0.10823	27.5358	0.15156	40.4801	0.24708
35.1023	2.86401e-05	27.4393	0.06628	13.1333	0.08565	17.7073	0.12269	30.6032	0.2091
24.7849	4.06704e-05	17.5119	0.05331	3.14461	0.06344	7.5755	0.09354	20.5897	0.17233
15.067	3.57674e-05	7.32356	0.04021	-6.90906	0.04083	-2.32929	0.06449	10.391	0.13425
4.86334	3.44229e-05	-2.51232	0.02713	-16.7801	0.01872	-12.4389	0.03501	0.65189	0.09691
-5.00907	2.12147e-05	-12.5449	0.01369	-26.9376	-0.00452	-22.2655	0.00569	-9.36143	0.05908
-15.2743	-2.18432e-05	-22.5613	0.000392275	-36.8857	-0.02696	-32.4187	-0.02355	-19.5378	0.02139
-25.2223	4.54043e-06	-32.6145	-0.0129	-46.7225	-0.0497	-42.4548	-0.05313	-29.5191	-0.01643
-34.4658	1.94737e-05	-42.0486	-0.02556	-56.5623	-0.0714	-51.8522	-0.08082	-39.1208	-0.05238
-44.6455	-6.97596e-06	-52.384	-0.03918	-66.6728	-0.09432	-62.4278	-0.11183	-49.4323	-0.09174
-55.2889	-1.17332e-05	-62.4809	-0.05262	-76.8782	-0.11744	-72.4044	-0.141	-59.3645	-0.129
-65.1393	-3.12587e-05	-72.5183	-0.06581	-86.6965	-0.14023	-82.2792	-0.17094	-69.453	-0.16924
-74.9996	-1.50053e-05	-82.6046	-0.07886	-96.9395	-0.16254	-92.321	-0.20001	-79.321	-0.2072
-85.2563	-2.80665e-06	-92.4871	-0.09212	-106.858	-0.18507	-102.302	-0.22929	-89.558	-0.24558
-95.0386	-2.34477e-05	-102.513	-0.10517	-116.907	-0.2076	-112.257	-0.25843	-99.3121	-0.28278
-104.965	-2.42778e-05	-112.667	-0.11831	-126.834	-0.23006	-122.452	-0.28779	-109.504	-0.32141
-115.353	-4.91602e-05	-122.485	-0.13134	-136.833	-0.25212	-132.466	-0.31642	-119.405	-0.35819
-124.907	-2.66765e-05	-132.501	-0.14439	-146.914	-0.27519	-142.269	-0.34577	-129.47	-0.39598
-135.166	-5.22464e-05	-142.545	-0.15732	-156.851	-0.29721	-152.355	-0.37469	-139.356	-0.43297
-144.449	-6.10042e-05	-152.472	-0.17018	-166.637	-0.31879	-162.188	-0.40299	-149.214	-0.46955
-155.14	-4.85939e-05	-162.2	-0.18256	-176.618	-0.34087	-172.011	-0.43126	-159.107	-0.50656
-165.085	-4.92227e-05	-172.446	-0.19593	-186.725	-0.36323	-182.349	-0.46035	-169.368	-0.54473
-175.08	-6.65264e-05	-182.514	-0.20873	-196.873	-0.38545	-192.318	-0.4895	-179.48	-0.58166
-185.204	-7.92563e-05	-192.613	-0.22147	-206.921	-0.40736	-202.356	-0.5177	-189.445	-0.61795
-195.087	-8.22425e-05	-202.567	-0.23424	-216.901	-0.4288	-212.451	-0.54605	-199.354	-0.65505
-205.052	-7.16095e-05	-212.572	-0.24678	-226.836	-0.45051	-222.39	-0.5742	-209.802	-0.69178
-215.147	-7.53154e-05	-222.552	-0.25925	-236.831	-0.47237	-232.56	-0.60253	-219.396	-0.72723
-224.909	-7.24988e-05	-232.541	-0.27179	-246.838	-0.49366	-242.286	-0.63011	-229.436	-0.76374
-235.105	-8.27438e-05	-242.665	-0.28423	-256.832	-0.51516	-252.354	-0.65817	-239.506	-0.7994
-245.141	-0.000102292	-252.555	-0.29652	-266.855	-0.53658	-262.381	-0.68569	-249.347	-0.83541
-254.963	-0.000119458	-262.172	-0.3083	-276.407	-0.55669	-271.923	-0.71198	-259.115	-0.86934
-264.707	-0.000118486	-272.376	-0.32114	-286.769	-0.5789	-282.3	-0.7412	-269.086	-0.90562
-275.188	-0.000107457	-282.613	-0.33348	-296.858	-0.59991	-292.338	-0.76831	-279.49	-0.9416
-285.17	-0.000112535	-292.688	-0.34551	-306.773	-0.62114	-302.525	-0.79576	-289.454	-0.97739
-295.052	-0.00010493	-302.47	-0.35766	-316.889	-0.64211	-312.336	-0.82282	-299.533	-1.01204
-305.127	-0.000131603	-312.555	-0.36975	-326.854	-0.66287	-322.358	-0.84958	-309.483	-1.04705
-315.054	-0.000109132	-322.49	-0.38167	-336.75	-0.68362	-332.305	-0.87701	-319.4	-1.08117
-340.559	-9.7944e-05	-340.86	-0.39956	-355.128	-0.71473	-350.796	-0.91787	-335.935	-1.12841
-390.362	-0.000127551	-388.995	-0.45251	-402.76	-0.80574	-398.788	-1.03724	-382.488	-1.27558
-440.538	-0.000126083	-438.929	-0.5095	-452.939	-0.90503	-448.986	-1.16707	-432.425	-1.44261
-490.547	-0.000114421	-489.149	-0.56448	-502.924	-1.0009	-498.936	-1.29296	-482.37	-1.60399
-538.434	-0.000127182	-538.478	-0.61711	-552.419	-1.09211	-547.855	-1.41207	-532.246	-1.75858
-590.092	-0.000127015	-586.902	-0.66584	-601.077	-1.17792	-597.409	-1.52706	-579.888	-1.90105
-640.658	-6.21094e-05	-638.87	-0.71523	-652.843	-1.26429	-649.017	-1.64219	-632.494	-2.04838
-690.336	-0.000131842	-689.009	-0.75927	-702.971	-1.34244	-699.11	-1.74664	-682.728	-2.18086
-740.841	-0.000165942	-738.974	-0.80002	-753.082	-1.41478	-748.923	-1.8435	-732.712	-2.30233
-790.377	-4.61355e-05	-789.033	-0.83691	-802.983	-1.48028	-798.985	-1.9321	-782.398	-2.41469
-840.503	-8.83347e-05	-838.941	-0.87054	-853.028	-1.54005	-848.999	-2.01383	-832.573	-2.51649
-890.417	-7.55175e-05	-889.017	-0.90045	-902.87	-1.5939	-898.848	-2.08692	-882.527	-2.60838
-940.434	-8.53632e-05	-938.978	-0.92732	-953.053	-1.64206	-949.034	-2.1537	-932.674	-2.69136
-990.56	-7.39462e-05	-988.959	-0.95083	-1003	-1.68459	-999.166	-2.21257	-982.508	-2.7633
-1040.58	-5.36908e-05	-1039.19	-0.97165	-1052.98	-1.72189	-1048.88	-2.26413	-1032.46	-2.82732
-1089.88	-1.16186e-05	-1087.04	-0.989	-1101.56	-1.7537	-1097.03	-2.30802	-1081.12	-2.88212
-1138.54	-5.9689e-06	-1138.71	-1.0052	-1152.1	-1.78261	-1148.52	-2.34881	-1131.39	-2.93133
-1190.51	-5.79089e-05	-1188.97	-1.01891	-1203.07	-1.80789	-1198.86	-2.38349	-1182.64	-2.97496
-1240.42	-3.0645e-05	-1239.05	-1.03062	-1252.97	-1.82924	-1249.11	-2.4131	-1232.54	-3.01152
-1290.67	7.71408e-05	-1289.12	-1.04087	-1302.97	-1.84765	-1299.06	-2.43866	-1282.6	-3.04305
-1340.6	8.79498e-05	-1338.97	-1.04969	-1352.99	-1.86366	-1348.97	-2.46067	-1332.45	-3.07057
-1390.57	4.69768e-05	-1389.08	-1.05733	-1402.97	-1.87765	-1398.94	-2.47975	-1382.68	-3.09436
-1454.78	0.000100663	-1445.22	-1.06447	-1456.02	-1.89014	-1456	-2.49791	-1438.08	-3.11675
-1553.11	0.000126641	-1539.25	-1.07462	-1545.83	-1.90766	-1550.45	-2.5231	-1530.55	-3.1476
-1653.29	0.000187053	-1639.35	-1.08358	-1646.05	-1.92418	-1650.83	-2.54475	-1631.23	-3.17535
-1753.35	0.000133614	-1739.69	-1.09072	-1746.12	-1.93751	-1750.5	-2.56231	-1730.97	-3.19749
-1850.3	0.000184871	-1838.41	-1.09662	-1841.08	-1.9481	-1849.64	-2.57674	-1830.28	-3.21594
-1966.74	0.000208539	-1941.5	-1.10178	-1974.27	-1.96006	-1953.25	-2.58914	-1935.04	-3.23213
-2159.03	0.000247833	-2125.36	-1.10919	-2172.25	-1.97445	-2135.89	-2.60678	-2120.66	-3.25533
-2359.49	0.000292754	-2325.48	-1.11593	-2372.46	-1.98606	-2337.37	-2.62238	-2320.88	-3.2753
-2559.46	0.000405582	-2525.88	-1.12107	-2572.25	-1.99532	-2536.7	-2.63481	-2521.46	-3.29128
-2760.05	0.000382993	-2725.55	-1.12552	-2772.04	-2.00298	-2737.35	-2.64512	-2720.87	-3.30441
-2959.27	0.000394724	-2925.74	-1.12935	-2972.65	-2.00949	-2937.48	-2.65362	-2921.27	-3.31537
-3159.68	0.000476809	-3125.58	-1.13244	-3172.21	-2.01507	-3136.98	-2.66089	-3121.31	-3.32484
-3359.57	0.000452202	-3325.9	-1.13518	-3372.21	-2.01998	-3336.81	-2.66719	-3321.09	-3.33321
-3560.3	0.000492888	-3525.91	-1.13761	-3572.68	-2.02411	-3537.03	-2.67272	-3521.19	-3.34028
-3759.48	0.000656046	-3725.63	-1.13963	-3771.78	-2.02794	-3736.89	-2.67772	-3721.34	-3.34656
-3953.32	0.000579405	-3920.17	-1.14156	-3968.65	-2.03135	-3930.06	-2.68199	-3912.91	-3.35196
-4155.52	0.000555176	-4121.6	-1.14319	-4166.34	-2.03433	-4135.04	-2.68611	-4119.41	-3.35739
-4359.89	0.000583045	-4325.6	-1.14498	-4372.35	-2.03725	-4337.18	-2.68979	-4320.66	-3.36213
-4559.26	0.000504591	-4525.25	-1.14633	-4572.53	-2.03987	-4536.65	-2.69317	-4521.48	-3.36642
-4759.31	0.000593977	-4725.78	-1.14766	-4772.08	-2.04214	-4737.08	-2.69616	-4720.71	-3.3702
-5012.6	0.000695209	-4961.34	-1.14922	-4994.56	-2.04469	-4992.02	-2.70013	-4982.63	-3.37551
-5488.24	0.000510645	-5422.83	-1.15186	-5438.04	-2.04949	-5466.83	-2.70633	-5462.24	-3.38372
-5986.74	0.000754351	-5922.49	-1.15425	-5936.32	-2.05351	-5966.36	-2.71151	-5960.92	-3.39015
-6484.18	0.000667644	-6419.71	-1.15621	-6436.64	-2.05712	-6465.33	-2.71598	-6459.33	-3.39579
-6982.45	0.000433309	-6917.52	-1.15801	-6933.55	-2.06053	-6962.66	-2.71996	-6958.54	-3.40091
-7481.62	0.000668315	-7417.34	-1.15963	-7431.1	-2.06321	-7460.44	-2.72362	-7455.85	-3.40557
-7974.38	0.000476195	-7889.9	-1.16111	-7910.03	-2.06585	-7953.12	-2.72683	-7944.81	-3.40981
-8456.85	0.000602684	-8413.67	-1.16255	-8423.41	-2.06838	-8437.91	-2.72979	-8431.4	-3.41333
-8975.99	0.000534547	-8911.38	-1.16395	-8925.24	-2.07079	-8954.29	-2.73292	-8950.15	-3.41715
-9472.22	0.000761026	-9409.76	-1.16519	-9425.22	-2.073	-9454.49	-2.73553	-9447.95	-3.42033
-9971.34	0.000581111	-9906.63	-1.16642	-9922.39	-2.0751	-9951.02	-2.73826	-9946.89	-3.42359
-10469.1	0.000459659	-10405.7	-1.16732	-10420.6	-2.07715	-10449.8	-2.74062	-10443.3	-3.42669
-10967.3	0.000354366	-10903.2	-1.16859	-10918.7	-2.07907	-10946.2	-2.7433	-10943	-3.42995
-11466.6	0.000574598	-11401.6	-1.16961	-11416.2	-2.08109	-11445.4	-2.74569	-11439.4	-3.43271
-11963	0.000504488	-11899.2	-1.17085	-11914	-2.08311	-11941.8	-2.74804	-11939.5	-3.43568
-12460.4	0.000504163	-12395.3	-1.17188	-12411.1	-2.08496	-12441.9	-2.75055	-12434.3	-3.43854
-12958.6	0.000507943	-12893.7	-1.17273	-12910.1	-2.08689	-12938	-2.75268	-12932.4	-3.44133
-13434.7	0.000342499	-13382.5	-1.1737	-13401.2	-2.08859	-13419.4	-2.75472	-13410.7	-3.44369
-13946.5	0.000465494	-13872.4	-1.17467	-13883.2	-2.09006	-13924.3	-2.75697	-13921.9	-3.44609
-14449.2	0.000520956	-14385.8	-1.17546	-14400	-2.09168	-14428	-2.75862	-14424.2	-3.44803
-14944	0.000555281	-14880.4	-1.17589	-14896.2	-2.09256	-14925	-2.75977	-14918.8	-3.44929
-15438.7	0.000514594	-15374.5	-1.17633	-15389.5	-2.09351	-15419.7	-2.76094	-15412.5	-3.45027
-15933.2	0.000412854	-15870.3	-1.17671	-15884.9	-2.09418	-15912.4	-2.76141	-15908.9	-3.45102
-16425.6	0.000325695	-16362.9	-1.17721	-16378	-2.09466	-16406.5	-2.76211	-16402.2	-3.45142
-16918.9	0.000499675	-16854.5	-1.17745	-16870.5	-2.09503	-16898.5	-2.76243	-16893.5	-3.45146
-17409	0.000487395	-17345.5	-1.17774	-17360.8	-2.09543	-17388.3	-2.76282	-17383.2	-3.45114
-17898.4	0.000411022	-17834.8	-1.17787	-17848.7	-2.09571	-17879.4	-2.76279	-17874	-3.45067
-18384.6	0.000612916	-18322.5	-1.17797	-18339	-2.09579	-18365.5	-2.763	-18360.7	-3.45012
-18865.3	0.000554027	-18782	-1.17818	-18806.6	-2.09567	-18845.2	-2.76187	-18820.1	-3.44841
-19324	0.000209407	-19282.8	-1.17776	-19281.6	-2.09415	-19304.3	-2.76026	-19318	-3.44553
-19755.2	0.000863925	-19543	-1.17636	-19656.5	-2.09196	-19726.1	-2.75653	-19580.8	-3.44129
-19798	0.000408436	-19527.9	-1.17607	-19661	-2.09109	-19754	-2.75494	-19564.9	-3.44056
-19799.5	0.000441665	-19535.8	-1.17615	-19666.3	-2.09096	-19756.5	-2.75498	-19572.5	-3.44042
-19808.6	0.000389978	-19545.5	-1.17616	-19675.8	-2.09103	-19766.2	-2.75499	-19582.4	-3.44053
-19818.6	0.000388645	-19555.5	-1.17619	-19685.9	-2.09106	-19775.9	-2.75541	-19592.4	-3.44051
-19826.8	0.0004348	-19564	-1.1761	-19695	-2.09102	-19784.3	-2.75475	-19600.7	-3.4405
-19834.1	0.000403216	-19571.8	-1.17619	-19702	-2.09115	-19792.6	-2.75476	-19608.3	-3.44054
-19843.9	0.000403604	-19581.6	-1.17616	-19711.5	-2.09122	-19802.3	-2.75478	-19618.1	-3.44057
-19854.2	0.000409078	-19591.8	-1.17623	-19721.6	-2.09113	-19812.5	-2.75464	-19628.2	-3.44053
-19863.8	0.000414259	-19601.5	-1.17622	-19731.3	-2.0911	-19822.2	-2.75459	-19638	-3.44042
-19834.1	0.000453063	-19577.7	-1.17626	-19642.4	-2.09207	-19783.9	-2.75514	-19596.1	-3.4414
-19469.1	7.47903e-05	-19213.2	-1.17746	-19195.1	-2.09505	-19397.8	-2.75897	-19200.4	-3.44657
-18937.3	0.000479088	-18687.2	-1.17839	-18663.1	-2.09646	-18866.7	-2.76268	-18671.7	-3.45014
-18410.2	2.73542e-05	-18167.2	-1.17844	-18141.1	-2.09685	-18342.3	-2.76393	-18151	-3.45157
-17895.5	0.000221444	-17653.7	-1.17856	-17630.9	-2.09686	-17827.6	-2.7643	-17640	-3.4522
-17385.8	0.000482314	-17144.9	-1.1785	-17121.3	-2.09692	-17318	-2.76408	-17129.3	-3.45279
-16877.8	0.000159913	-16638	-1.17818	-16614.6	-2.09639	-16809.3	-2.76383	-16622.7	-3.4526
-16370.9	0.000180597	-16130.8	-1.17794	-16108.5	-2.09581	-16303.8	-2.76344	-16117.2	-3.4524
-15866.4	0.000497627	-15627	-1.17755	-15603.5	-2.0952	-15799.5	-2.76293	-15613.4	-3.45188
-15363.2	0.00036348	-15124.8	-1.17723	-15102.1	-2.09439	-15296.4	-2.76218	-15108.7	-3.45091
-14881.4	0.000509584	-14638.3	-1.17656	-14606.1	-2.09337	-14814.2	-2.76101	-14631.9	-3.44989
-14365.2	0.000435347	-14132.3	-1.17579	-14120.7	-2.09243	-14297.7	-2.75966	-14113.5	-3.44834
-13858.1	0.000477723	-13621.1	-1.17509	-13599.7	-2.09092	-13791.3	-2.75821	-13605.9	-3.4463
-13360.6	0.000318364	-13123	-1.17415	-13099.8	-2.08915	-13293.1	-2.75604	-13108.6	-3.44367
-12860.2	0.000527882	-12621.8	-1.17293	-12600.4	-2.0869	-12793.7	-2.7536	-12608.3	-3.44055
-12359.8	0.000482333	-12124.2	-1.17191	-12100.5	-2.08485	-12294.9	-2.75138	-12109.9	-3.43758
-11862.4	0.000394176	-11625.2	-1.17096	-11601.8	-2.08315	-11795.2	-2.74871	-11610.5	-3.43483
-11363	0.000466944	-11125.7	-1.16973	-11104.5	-2.08136	-11296.4	-2.74645	-11111.7	-3.43192
-10864.9	0.000503368	-10627.3	-1.16866	-10604.6	-2.07928	-10797.2	-2.74393	-10612.5	-3.42905
-10365.5	0.000512701	-10129.9	-1.16754	-10106	-2.07727	-10299.8	-2.74164	-10114.8	-3.42588
-9867.89	0.000575474	-9630.21	-1.1663	-9608.79	-2.07506	-9800.56	-2.73889	-9616.48	-3.42282
-9373.68	0.000659843	-9156.51	-1.1651	-9128.12	-2.07313	-9313.3	-2.73633	-9123.66	-3.41962
-8889.01	0.000641822	-8633.41	-1.16381	-8616.35	-2.07088	-8818.3	-2.73377	-8639.06	-3.41628
-8371.78	0.00047088	-8135.17	-1.1626	-8111.3	-2.06841	-8304.66	-2.73068	-8118.91	-3.41252
-7873.27	0.000606413	-7635.09	-1.16115	-7614.15	-2.06584	-7806.28	-2.72748	-7621.48	-3.40833
-7374.17	0.000620738	-7136.79	-1.15956	-7114.87	-2.06329	-7307.23	-2.7241	-7123.7	-3.40372
-6874.74	0.000528038	-6639.59	-1.15796	-6616.26	-2.06009	-6810.47	-2.72029	-6624.99	-3.39889
-6376.49	0.000570769	-6139.15	-1.15599	-6118.18	-2.05648	-6310.32	-2.7163	-6125.57	-3.39372
-5878.89	0.000593311	-5642.2	-1.15388	-5618.86	-2.05259	-5811.91	-2.71166	-5628.09	-3.38772
-5378.63	0.000619926	-5150.62	-1.15142	-5133.67	-2.04821	-5314.71	-2.70636	-5138.8	-3.38033
-5013.16	0.000647678	-4950.99	-1.14957	-4971.5	-2.0453	-4963.45	-2.70069	-4934.3	-3.37456
-4837.63	0.000588457	-4767.84	-1.14832	-4800.83	-2.04365	-4785.55	-2.69796	-4745.4	-3.37131
-4652.53	0.000477323	-4580.47	-1.14724	-4619.57	-2.04142	-4600.45	-2.6952	-4561.96	-3.36785
-4460.09	0.000653406	-4392.49	-1.14588	-4419.73	-2.039	-4408.07	-2.6921	-4368.04	-3.36401
-4265.88	0.000523728	-4195.97	-1.14441	-4229.36	-2.03646	-4213.66	-2.68876	-4173.64	-3.35977
-4074.92	0.00053005	-4005.58	-1.14279	-4038.54	-2.0337	-4022.97	-2.68515	-3983.21	-3.35523
-3885.19	0.000635018	-3815.16	-1.14115	-3847.62	-2.03056	-3833.02	-2.68144	-3792.67	-3.35026
-3693.67	0.000562344	-3624.69	-1.13925	-3657.7	-2.02721	-3642.16	-2.67711	-3601.69	-3.34453
-3503.72	0.000432589	-3434.05	-1.13717	-3467.07	-2.02354	-3451.61	-2.67239	-3411.9	-3.3383
-3313.29	0.000464837	-3243.63	-1.13487	-3276.58	-2.01955	-3261.1	-2.6671	-3221.04	-3.33131
-3122.94	0.000379329	-3053.07	-1.13213	-3086.16	-2.01488	-3071.3	-2.66102	-3030.78	-3.32326
-2931.94	0.000397178	-2863.31	-1.12913	-2895.62	-2.0095	-2880	-2.65392	-2840.42	-3.3143
-2742.03	0.000335396	-2672.36	-1.12564	-2705.24	-2.00324	-2690.27	-2.64592	-2649.62	-3.30358
-2552.86	0.000301235	-2489.15	-1.12174	-2519.9	-1.99614	-2501.84	-2.63648	-2470.64	-3.29188
-2369.41	0.000332175	-2293.86	-1.11657	-2328.29	-1.98713	-2316.19	-2.62545	-2268.57	-3.27587
-2170.29	0.000298733	-2100.88	-1.11058	-2133.86	-1.97629	-2118.78	-2.61099	-2078.55	-3.2571
-1980.62	0.000294115	-1910.53	-1.10277	-1943.79	-1.96275	-1928.28	-2.59256	-1887.78	-3.23316
-1789.95	0.000203167	-1720.17	-1.09275	-1752.74	-1.94458	-1737.78	-2.56852	-1697.77	-3.20103
-1599.34	0.000189527	-1529.56	-1.07826	-1562.75	-1.91942	-1546.94	-2.53387	-1506.71	-3.15525
-1408.14	3.07917e-05	-1339.17	-1.0563	-1371.91	-1.88107	-1356.36	-2.48007	-1316.77	-3.08378
-1218.95	9.24433e-05	-1148.71	-1.01964	-1181.72	-1.81787	-1166.12	-2.39028	-1126	-2.96489
-1072.21	-3.00292e-05	-989.655	-0.9676	-1012.53	-1.72218	-1021.12	-2.27264	-982.862	-2.81211
-977.283	2.43304e-05	-891.325	-0.92272	-916.46	-1.6443	-926.27	-2.17297	-888.509	-2.68305
-897.334	-9.77898e-06	-802.084	-0.87126	-847.102	-1.57172	-847.281	-2.06406	-811.6	-2.54516
-851.894	-3.75206e-05	-754.183	-0.83876	-802.641	-1.52443	-802.659	-1.99812	-766.951	-2.4607
-802.416	-0.000107497	-701.803	-0.80204	-750.307	-1.46247	-752.094	-1.91795	-716.182	-2.35592
-750.752	-0.000104494	-651.861	-0.76361	-700.158	-1.39814	-701.051	-1.83035	-665.386	-2.24339
-700.835	-0.000121489	-601.885	-0.72188	-650.31	-1.32864	-651.281	-1.73751	-615.506	-2.12325
-650.627	-9.43546e-05	-551.825	-0.6776	-600.372	-1.25429	-601.131	-1.63812	-565.485	-1.99457
-600.712	-0.000106636	-501.988	-0.63006	-550.104	-1.17439	-551.183	-1.533	-515.411	-1.85814
-550.534	-0.000125877	-451.727	-0.58017	-500.245	-1.09066	-501.14	-1.42182	-465.416	-1.71475
-500.716	-0.000124646	-401.927	-0.52777	-450.294	-1.00259	-450.87	-1.30532	-415.421	-1.56489
-450.751	-0.000101958	-352.04	-0.47337	-400.071	-0.91061	-401.171	-1.18609	-365.378	-1.40829
-400.889	-0.000196484	-301.887	-0.41667	-350.433	-0.8152	-351.152	-1.0604	-315.578	-1.24585
-372.619	-0.000121673	-264.548	-0.36776	-308.483	-0.72579	-320.965	-0.96855	-271.878	-1.09047
-364.751	-0.000134654	-256.464	-0.35582	-298.107	-0.69918	-312.757	-0.94642	-261.966	-1.04532
-354.031	-0.000115431	-246.724	-0.34431	-288.451	-0.68002	-302.619	-0.91929	-251.459	-1.00924
-344.315	-0.000145945	-236.454	-0.3318	-278.143	-0.65914	-292.536	-0.89317	-241.351	-0.97548
-333.858	-0.000136608	-226.431	-0.3198	-268.215	-0.63833	-282.59	-0.86637	-231.538	-0.94105
-324.335	-0.000143736	-216.424	-0.30774	-258.22	-0.61758	-272.603	-0.8404	-221.55	-0.90621
-314.277	-0.000142824	-206.533	-0.29557	-248.196	-0.59761	-262.601	-0.81348	-211.547	-0.87137
-304.247	-0.000138275	-196.219	-0.28321	-238.22	-0.57693	-252.506	-0.78682	-201.482	-0.8363
-294.228	-0.000122042	-186.416	-0.27097	-228.234	-0.55593	-242.678	-0.76016	-191.561	-0.8015
-284.188	-0.000142136	-176.464	-0.25863	-218.12	-0.53489	-232.575	-0.73275	-181.436	-0.76609
-274.338	-0.000158498	-166.46	-0.24614	-208.175	-0.51436	-222.631	-0.70538	-171.505	-0.73025
-264.464	-0.00014593	-156.439	-0.23369	-198.157	-0.49288	-212.724	-0.67859	-161.446	-0.69472
-254.626	-0.000143058	-146.737	-0.22186	-188.595	-0.47249	-202.706	-0.65062	-151.82	-0.66009
-244.354	-0.000138415	-136.394	-0.20867	-178.487	-0.45113	-193.056	-0.62466	-141.668	-0.62332
-234.476	-0.000150932	-126.359	-0.19588	-168.336	-0.42929	-182.563	-0.59625	-131.419	-0.58676
-224.135	-0.000136353	-116.447	-0.18318	-158.217	-0.40767	-172.694	-0.56851	-121.651	-0.55051
-214.214	-0.000143172	-106.445	-0.17047	-148.131	-0.38569	-162.605	-0.54111	-111.5	-0.51386
-204.357	-0.000131658	-96.2356	-0.15769	-138.227	-0.36443	-152.633	-0.51301	-101.514	-0.47704
-194.154	-0.00012266	-86.3976	-0.14503	-128.182	-0.34266	-142.589	-0.48456	-91.5016	-0.44048
-184.156	-0.00014785	-76.2514	-0.13219	-118.15	-0.32107	-132.715	-0.45656	-81.5266	-0.40353
-174.267	-0.00011934	-66.4057	-0.11915	-108.231	-0.29909	-122.604	-0.42839	-71.5567	-0.36687
-164.326	-0.000134587	-56.3743	-0.10626	-98.276	-0.27701	-112.585	-0.39966	-61.5461	-0.32947
-154.221	-0.000151317	-46.4198	-0.09328	-88.2086	-0.25538	-102.644	-0.37124	-51.564	-0.29255
-144.887	-0.000107124	-36.6993	-0.08046	-78.6266	-0.23404	-92.9426	-0.34384	-42.0452	-0.25683
-134.254	-0.000130044	-26.6161	-0.06761	-68.4067	-0.21102	-82.9454	-0.31496	-31.597	-0.21751
-124.149	-9.57095e-05	-16.4868	-0.05404	-58.1947	-0.18852	-72.6501	-0.28552	-21.472	-0.17975
-114.111	-0.000114543	-6.35411	-0.04085	-48.1462	-0.16607	-62.5888	-0.25653	-11.6291	-0.14196
-104.193	-0.000111832	3.63365	-0.02766	-38.2051	-0.14393	-52.709	-0.22838	-1.52172	-0.10465
-94.2004	-9.30139e-05	13.5056	-0.01441	-28.228	-0.12146	-42.6583	-0.19935	8.55672	-0.0663
-84.2905	-0.000107632	23.8196	-0.00107	-18.2449	-0.09923	-32.547	-0.17005	18.4713	-0.02878
-74.2247	-9.77548e-05	33.5674	0.01209	-8.21905	-0.07642	-22.6759	-0.14074	28.3661	0.00935
-64.1787	-8.92063e-05	43.4435	0.02545	1.68687	-0.05388	-12.4816	-0.11113	38.4225	0.04754
-54.2849	-6.24436e-05	53.6241	0.03889	11.8024	-0.03122	-2.6536	-0.08227	48.4399	0.08539
-44.1838	-9.603e-05	63.4792	0.05202	21.8987	-0.00851	7.32141	-0.0533	58.3563	0.12386
-34.4256	-6.77861e-05	73.3072	0.06479	31.6684	0.01363	16.8919	-0.02578	68.2293	0.16024
-24.4092	-8.53011e-05	83.6033	0.0783	41.1725	0.03565	27.4591	0.00586	78.1956	0.19848
-14.2525	-5.96152e-05	93.677	0.0919	51.8892	0.05941	37.5009	0.03463	88.4262	0.23742
-4.35233	-8.63469e-05	103.574	0.10489	61.6876	0.0816	47.3602	0.0645	98.5722	0.2751
5.81617	-7.3082e-05	113.655	0.11792	71.7367	0.10473	57.5002	0.09351	108.437	0.31311
15.804	-8.12174e-05	123.808	0.13127	81.7012	0.1272	67.3378	0.1238	118.414	0.35109
25.779	-5.2786e-05	133.69	0.144	91.8095	0.15052	77.5008	0.15248	128.522	0.38887
35.7043	-6.6817e-05	143.549	0.1572	101.753	0.1729	87.358	0.18162	138.521	0.42592
45.6236	-3.32894e-05	153.777	0.1702	111.805	0.19514	97.435	0.2116	148.429	0.46328
55.7472	-4.70971e-05	163.58	0.18307	121.79	0.21726	107.417	0.24047	158.44	0.50076
65.7283	-2.98872e-05	173.542	0.1959	131.829	0.24005	117.363	0.27013	168.471	0.53806
75.1259	-3.20084e-05	183.403	0.20876	141.464	0.26187	127.111	0.29841	178.053	0.57357
85.8529	-3.14389e-05	193.264	0.22108	151.59	0.28438	137.225	0.32851	188.311	0.61118
95.7139	-8.49373e-06	203.574	0.23429	161.811	0.30722	147.499	0.35711	198.431	0.64844
105.743	-1.71348e-05	213.657	0.2469	171.799	0.32935	157.38	0.38551	208.62	0.68528
115.703	-1.12029e-05	223.665	0.25948	181.812	0.35148	167.402	0.41483	218.461	0.72111
125.76	1.77639e-05	233.604	0.27204	191.777	0.37335	177.19	0.44342	228.477	0.75725
135.786	2.8076e-05	243.469	0.28445	201.685	0.39527	187.49	0.47247	238.553	0.79331
145.774	-9.92773e-06	253.578	0.29689	211.782	0.4179	197.543	0.50036	248.404	0.82928
155.785	8.7544e-06	263.641	0.30905	221.817	0.43924	207.382	0.52871	258.395	0.8648
165.767	4.31834e-05	273.567	0.32156	231.65	0.46038	217.281	0.55818	268.6	0.90081
175.78	2.28304e-05	283.618	0.33371	241.756	0.48262	227.38	0.58566	278.53	0.93565
185.498	-8.48775e-07	293.01	0.34537	251.765	0.50415	237.323	0.61422	288.445	0.97061
195.374	3.86559e-05	303.482	0.3578	261.36	0.5245	246.875	0.64086	298.22	1.00536
205.827	3.31499e-05	313.627	0.37009	271.717	0.54664	257.413	0.67003	308.528	1.04077
215.781	3.40431e-05	323.652	0.38193	281.849	0.56819	267.396	0.69761	318.569	1.07566
225.652	5.03464e-05	333.686	0.39388	291.805	0.58922	277.276	0.72497	328.367	1.11013
235.801	3.42511e-05	343.62	0.40567	301.722	0.60991	287.314	0.75214	338.48	1.14463
245.815	7.11114e-05	353.642	0.41747	311.775	0.63081	297.448	0.77983	348.497	1.17906
255.76	6.25722e-05	363.542	0.42916	321.734	0.65204	307.458	0.80748	358.43	1.2132
265.849	6.04793e-05	373.529	0.44089	331.873	0.67257	317.35	0.8334	368.588	1.24676
290.036	2.21669e-05	389.583	0.4564	357.839	0.71698	339.683	0.8833	388.773	1.30259
340	9.39168e-05	435.869	0.50525	407.765	0.81564	389.077	1.01048	437.646	1.45718
388.161	0.000142574	485.56	0.56	455.994	0.91126	437.85	1.13676	486.457	1.61405
439.466	6.60118e-05	534.155	0.61167	507.574	1.01014	488.221	1.26481	536.78	1.77033
490.3	6.443e-05	586.129	0.66444	558.089	1.10294	539.457	1.3903	587.953	1.92177
540.048	8.58376e-05	636.147	0.71194	608.115	1.19066	589.396	1.50753	637.977	2.06189
590.243	9.17947e-05	686.19	0.75606	658.043	1.27319	639.285	1.61944	687.921	2.192
640.03	6.46213e-05	736.035	0.79701	708.053	1.35061	689.364	1.725	737.854	2.31378
690.112	6.53068e-05	786.177	0.83439	758.233	1.42226	739.189	1.82375	787.971	2.42538
740.104	8.63587e-05	836.335	0.86822	807.922	1.4871	789.406	1.91464	838.034	2.52667
790.294	3.28064e-05	886.073	0.89841	857.991	1.54655	839.323	1.99719	887.999	2.61754
840.061	5.3647e-05	936.322	0.92554	908.188	1.6001	889.307	2.0731	938.014	2.6983
890.13	0.000100493	986.209	0.94925	958.014	1.64755	939.43	2.14136	987.813	2.77032
938.746	-3.10204e-05	1035.17	0.96986	1006.94	1.6892	988.689	2.2007	1034.97	2.83031
989.098	-4.36373e-06	1084.57	0.98786	1056.47	1.72571	1037.38	2.25247	1087.8	2.88941
1040.24	-1.28465e-05	1136.02	1.00424	1108.01	1.75917	1089.37	2.30129	1137.88	2.93749
1090.18	-1.86713e-05	1186.11	1.01803	1158.02	1.78715	1139.37	2.34209	1188	2.97933
1140.18	5.31329e-06	1236.29	1.02988	1207.89	1.81147	1189.31	2.37744	1237.89	3.0153
1190.17	-5.79933e-05	1286.13	1.04015	1258.09	1.83262	1239.26	2.40807	1287.9	3.04676
1240.21	-5.14818e-05	1336.08	1.049	1308.03	1.85074	1289.28	2.43427	1337.95	3.07385
1290.09	-8.49595e-05	1386.31	1.05675	1358.07	1.86662	1339.43	2.45713	1387.88	3.09741
1340.17	-7.5753e-05	1435.97	1.06348	1407.96	1.88035	1389.37	2.47699	1437.91	3.1179
1394.36	-9.64331e-05	1500.84	1.07059	1470.3	1.89435	1448.36	2.49609	1494.47	3.13749
1485.86	-0.000113941	1600.01	1.08012	1568.18	1.91315	1545.34	2.52244	1588.49	3.16475
1579.87	-0.000116313	1696.92	1.08769	1664.28	1.92833	1642.37	2.54395	1687.07	3.18915
1686.16	-0.000191713	1797.95	1.09418	1766.19	1.94136	1742.16	2.56158	1784.61	3.20859
1785.87	-0.00018478	1900.22	1.09964	1868.44	1.95241	1845.19	2.57661	1888.55	3.22631
1914.56	-0.000291918	2015.74	1.10488	1984.65	1.96252	1955.72	2.59005	2020.53	3.24415
2111.97	-0.000294581	2206.04	1.11198	2176.28	1.97637	2140.54	2.60782	2219.44	3.26652
2311.49	-0.000306117	2407.17	1.11815	2376.05	1.98772	2341.46	2.62344	2419.63	3.28462
2512.48	-0.000311599	2606.26	1.12288	2576.84	1.99709	2541.7	2.63586	2619.38	3.29905
2712.1	-0.000340624	2807.19	1.12688	2776.14	2.00473	2741.44	2.64588	2819.32	3.31089
2911.97	-0.000348803	3006.5	1.13026	2976.03	2.01103	2941.52	2.65449	3020.26	3.32099
3112.65	-0.000534537	3206.78	1.13329	3176.76	2.0167	3141.48	2.66167	3219.76	3.32978
3311.77	-0.000600697	3406.65	1.13596	3376.44	2.02154	3341.06	2.6679	3419.89	3.33739
3508.39	-0.000524125	3604.41	1.13815	3573.9	2.02573	3531.75	2.67332	3615.4	3.34405
3705.73	-0.000547074	3798.91	1.14014	3769.01	2.0295	3741.56	2.67851	3814.02	3.35012
3912.19	-0.000603772	4006.47	1.14213	3976.33	2.0331	3941.47	2.68302	4019.46	3.35572
4112.09	-0.000607968	4206.8	1.14379	4176.57	2.03615	4141.39	2.68699	4219.55	3.36055
4312.33	-0.000618616	4406.66	1.14535	4376.1	2.03891	4341.68	2.69056	4420.41	3.36497
4512.33	-0.000641188	4606.3	1.14678	4576.41	2.04154	4541.51	2.69397	4619.46	3.36908
4711.62	-0.000504096	4806.55	1.14802	4776.26	2.04387	4741.34	2.69683	4819.32	3.37275
4935.23	-0.000592339	5087.76	1.15006	5069.65	2.04735	5003.11	2.70111	5046.64	3.37706
5382.92	-0.000616823	5580.96	1.15261	5565.88	2.05198	5483.53	2.70719	5501.92	3.38489
5884.39	-0.000682117	6080.72	1.15474	6066.45	2.056	5985.13	2.71207	6002.84	3.39151
6383.4	-0.000668595	6580.33	1.15669	6565.27	2.05957	6485.71	2.71657	6503.9	3.39727
6863.52	-0.000771458	7069.42	1.15832	7049.88	2.06276	6970.59	2.72061	6978.74	3.40201
7377.47	-0.000470904	7564.09	1.15984	7555.3	2.06564	7470.15	2.72433	7502.95	3.40683
7883.97	-0.000502183	8079.59	1.16138	8064.89	2.06816	7983.38	2.72762	8002.18	3.41105
8383.35	-0.000770873	8580.47	1.16267	8564.12	2.07069	8484.49	2.73075	8502.64	3.41483
8883	-0.000539006	9079.21	1.16408	9066.3	2.07308	8984.4	2.73363	9002.4	3.41838
9382.48	-0.000675035	9578.37	1.16517	9563.98	2.0752	9483.76	2.73659	9500.63	3.42174
9882.55	-0.000567446	10078.4	1.16651	10064	2.07741	9983.03	2.739	10003.3	3.4252
10381.1	-0.000667781	10578	1.16774	10563.7	2.07948	10483.1	2.74166	10500.6	3.42831
10881.5	-0.000478161	11079	1.16883	11063.4	2.08155	10983.2	2.74402	11000.9	3.43122
11382.7	-0.000588349	11577.3	1.16996	11563.3	2.08362	11482.5	2.74659	11500.4	3.4343
11880.5	-0.000604301	12077.4	1.17076	12061.9	2.08561	11982.2	2.74913	11999.6	3.43729
12370.6	-0.000573979	12545.6	1.17187	12536.5	2.08721	12466.2	2.75132	12485.1	3.43988
12859.9	-0.000637408	13074.9	1.17292	13061	2.08923	12970.7	2.75356	12988.9	3.44265
13378.1	-0.00057576	13573.7	1.1739	13559.9	2.0909	13480.1	2.75577	13497.1	3.44539
13878	-0.000563966	14072.8	1.17475	14058.5	2.09238	13976.9	2.75777	13995.9	3.44758
14375	-0.000583504	14569.3	1.17539	14555.1	2.09364	14476	2.75914	14493.8	3.44947
14872.3	-0.000558748	15067.6	1.17601	15053.2	2.09457	14972	2.76052	14991.2	3.4507
15370	-0.000561174	15564.2	1.17639	15549.6	2.09546	15469.4	2.76159	15487.9	3.45161
15864.4	-0.000550255	16059.3	1.17698	16045.4	2.09601	15964.5	2.7623	15982.3	3.45255
16359.9	-0.000598643	16554.6	1.17732	16539.3	2.09647	16459.4	2.76297	16478.5	3.45272
16853.1	-0.00044544	17046.5	1.17757	17032.7	2.09687	16953.4	2.76329	16970	3.4527
17346.7	-0.000537674	17539.9	1.17759	17524.5	2.09707	17445.1	2.76354	17463.4	3.45272
17818.2	-0.000428097	18019.2	1.17809	18001.1	2.09708	17930.6	2.76375	17933.5	3.45228
18321.2	-0.000363522	18502.7	1.17812	18492.2	2.09745	18403.9	2.76323	18438.7	3.45183
18810.9	-0.000427611	19000.6	1.17761	18985.7	2.09667	18909.6	2.76212	18924.6	3.44964
19288.7	-0.000794653	19471.4	1.17699	19459.9	2.09545	19383.6	2.76075	19401.3	3.4468

## Sheet: S21B
Magnetization at 1 T			Fitting line
Mass ratio (%)	Magnetization (emu/g)		Mass ratio (%)	Magnetization (emu/g)
0	-0.000603517		0	0
5	1.16767		2.22222	0.4037
10	2.07856		4.44444	0.8074
15	2.73926		6.66667	1.2111
20	3.42677		8.88889	1.61479
			11.1111	2.01849
			13.3333	2.42219
			15.5556	2.82589
			17.7778	3.22959
			20	3.63329
