# Supplementary material for: Reactive wetting enabled anchoring of non-wettable iron oxide in liquid metal for miniature soft robot
Source: Nat Commun. 2023 Oct 7;14:6276. doi: 10.1038/s41467-023-41920-4 (PMC10560245; doi:10.1038/s41467-023-41920-4)
Supplement: Supplementary file 15 — Source Data [file 41467_2023_41920_MOESM15_ESM.zip › [Fig. S22] Active deformation.xlsx]

## Sheet: Sheet1
EGaIn-5% FPA (100 mM)	HCl concentration (mol/L)	1	0.8	0.5	0.2	0.1	0.05
	pH	0	0.1	0.3	0.7	1	1.3
Without magnet	H (pixel)	289.5	290.007	293.334	273.09	188.667	156
Without magnet	D	228.501	231.667	249	213.521	322.5	474.693
With magnet	H'	242.669	243	246	250.001	199.09	152
With magnet	D'	359.668	355.667	357.333	331.02	417.267	490.833
Without magnet	H	291.334	289.333	288.67	289.002	202	250.667
Without magnet	D	248.339	248.689	244.107	238	510.843	327
With magnet	H'	248.667	247.834	246.004	247.334	202.022	241.008
With magnet	D'	358.842	367.333	360.667	345.334	533.566	356
Without magnet	H	288.667	290	290.003	288.679	170.672	168.027
Without magnet	D	250.782	244.002	251.334	225.337	520.049	609.185
With magnet	H'	242	247.337	248.002	247.333	184.001	178.003
With magnet	D'	372.67	363.667	355.667	369	532	616.137
