# Supplementary material for: Reactive wetting enabled anchoring of non-wettable iron oxide in liquid metal for miniature soft robot
Source: Nat Commun. 2023 Oct 7;14:6276. doi: 10.1038/s41467-023-41920-4 (PMC10560245; doi:10.1038/s41467-023-41920-4)
Supplement: Supplementary file 15 — Source Data [file 41467_2023_41920_MOESM15_ESM.zip › [Fig. S23] Stability of LMMSR after actuation.xlsx]

## Sheet: S23B
Cycle	Deformation rate (%)
0	75
10	75
50	70
100	70
150	70
200	70

## Sheet: S23C
Day	Deformation rate (%)
1	75
3	75
7	75
