# Supplementary material for: Reactive wetting enabled anchoring of non-wettable iron oxide in liquid metal for miniature soft robot
Source: Nat Commun. 2023 Oct 7;14:6276. doi: 10.1038/s41467-023-41920-4 (PMC10560245; doi:10.1038/s41467-023-41920-4)
Supplement: Supplementary file 15 — Source Data [file 41467_2023_41920_MOESM15_ESM.zip › [Fig. S24] Stability in magnetic responsiveness after actuation.xlsx]

## Sheet: S24A
	cycle=10 first goup (10 1)	10 2	10 3	10 4	50 1	50 2	50 3	50 4	100 1	100 2	100 3	100 4	150 1	150 2	150 3	150 4	200 1	200 2	200 3	200 4
Time (s)	Instantaneous velocity (um/s)	Instantaneous velocity (um/s)	Instantaneous velocity (um/s)	Instantaneous velocity (um/s)	Instantaneous velocity (um/s)	Instantaneous velocity (um/s)	Instantaneous velocity (um/s)	Instantaneous velocity (um/s)	Instantaneous velocity (um/s)	Instantaneous velocity (um/s)	Instantaneous velocity (um/s)	Instantaneous velocity (um/s)	Instantaneous velocity (um/s)	Instantaneous velocity (um/s)	Instantaneous velocity (um/s)	Instantaneous velocity (um/s)	Instantaneous velocity (um/s)	Instantaneous velocity (um/s)	Instantaneous velocity (um/s)	Instantaneous velocity (um/s)
0.05	0	16050.3	11784.6	0	0	0	14209.7	0	0	0	0	21167.3	0	0	0	0	0	0	0	0
0.08333	8237.21	5674.63	2083.24	0	0	7894.05	7104.87	0	0	0	7847.64	10583.7	4485.34	0	0	7142.86	0	0	0	3384.89
0.11667	10500.4	5674.63	7511.24	4956.67	3181.62	7894.05	0	22004.4	7938.97	0	7847.64	10583.7	8970.69	0	4896.37	9105.39	0	3845.76	9625.53	3384.89
0.15	11089.7	8025.15	2083.24	7992.38	3181.62	0	0	21384.4	18712.3	0	0	10583.7	4485.34	4433.28	4896.37	1785.71	0	6933.05	9625.53	0
0.18333	15683.2	0	31248.7	4433.38	0	0	0	2319.46	9541.46	4035.71	0	0	0	4433.28	0	9105.39	0	5768.65	0	8629.82
0.21667	10296.5	14606	32407.7	7009.79	0	0	2368.29	0	16736.8	4035.71	0	0	0	0	2189.72	7362.69	0	0	10761.7	8629.82
0.25	4118.6	24407.5	11218.6	7009.79	0	0	7489.2	0	0	0	0	0	0	0	6924.51	0	0	5438.73	18794.5	0
0.28333	9209.48	10031.4	23752.6	8866.75	2249.75	0	5295.66	14108.8	0	0	0	0	0	0	4896.37	11293.8	0	5438.73	9921.77	4786.96
0.31667	8237.21	0	11784.6	9139.64	2249.75	8825.82	4736.58	14108.8	0	4035.71	5231.76	0	8970.69	0	0	11434.2	0	8158.1	0	8629.82
0.35	13186	12037.7	12147.3	7992.38	8111.57	8825.82	4736.58	6560.44	0	18603.7	5849.28	5291.83	8970.69	0	0	6438.48	0	8158.1	16844.7	13956.3
0.38333	16602.6	14044	13339.3	17871.5	7114.32	0	0	6560.44	0	14690.2	2615.88	15875.5	0	0	8758.89	0	5473.92	5438.73	18326.5	8629.82
0.41667	7424.92	2006.29	8332.97	17871.5	8111.57	0	0	0	0	7275.49	14086.9	10583.7	0	0	8758.89	5050.76	5473.92	5438.73	7219.15	6769.79
0.45	0	0	5892.3	4433.38	5030.58	4412.91	14209.7	9277.86	5917.36	7275.49	13079.4	14248.7	6728.02	7992.21	0	5050.76	0	9614.41	0	6769.79
0.48333	10296.5	0	8589.43	9913.33	8111.57	8825.82	14209.7	18700.1	5917.36	4512.06	7847.64	14248.7	6728.02	7992.21	3096.74	10101.5	3870.64	1922.88	4812.77	8629.82
0.51667	4118.6	14044	8589.43	0	2249.75	9867.56	0	11597.3	0	4512.06	2615.88	0	0	4956.56	2189.72	10101.5	3870.64	7691.53	4812.77	8629.82
0.55	9209.48	22069.2	4166.49	6269.74	16378.4	0	0	0	7484.93	0	7398.82	0	4485.34	16137.4	7895.16	11434.2	19925.4	0	9625.53	6769.79
0.58333	11089.7	12203.8	4166.49	6269.74	13498.5	0	0	4638.93	7484.93	0	7847.64	0	4485.34	13299.8	15483.7	18385.1	20572.8	0	9625.53	11967.4
0.61667	16602.6	6344.43	0	8866.75	8111.57	8825.82	0	4638.93	13231.6	0	8272.14	0	0	0	11792	8928.57	11284.8	3845.76	0	12889.3
0.65	11649.2	10230.1	0	7992.38	5030.58	12636.6	0	7334.79	13231.6	0	2615.88	0	8086.07	0	2189.72	3571.43	5805.96	7691.53	0	2393.48
0.68333	0	14044	10622.5	6650.07	2249.75	4412.91	0	7334.79	0	0	0	0	4485.34	0	2189.72	3571.43	0	3845.76	10761.7	2393.48
0.71667	16602.6	6344.43	25085.6	4433.38	6749.24	4412.91	0	0	9541.46	0	0	0	11213.4	0	9028.46	0	3870.64	13998.8	13612.6	6769.79
0.75	13186	8025.15	11784.6	6650.07	8111.57	8137	11841.5	6958.39	8368.41	0	16544.3	0	12077.2	11083.2	13319.6	7142.86	7741.29	13998.8	4812.77	6769.79
0.78333	6177.91	10230.1	8838.45	6650.07	6749.24	9867.56	18946.3	12490.7	5917.36	0	18311.2	10583.7	16326.9	11083.2	6569.17	7142.86	3870.64	7928.25	4812.77	6769.79
0.81667	22179.4	11698.6	6249.73	7992.38	0	12004.4	7104.87	8362.95	0	0	5849.28	10583.7	4485.34	4956.56	6193.47	2525.38	0	9804.81	7219.15	6769.79
0.85	20281.8	14606	12499.5	17312.9	0	7115.6	4736.58	2319.46	2646.32	0	0	5291.83	4485.34	4956.56	4379.45	10412.4	0	6933.05	12031.9	0
0.88333	4118.6	10031.4	15166.2	9913.33	12115.3	5920.54	4736.58	0	7938.97	0	0	5291.83	8086.07	7992.21	15941.4	7985.96	0	13998.8	9625.53	0
0.91667	0	10031.4	12147.3	0	12115.3	0	4736.58	0	5292.65	2853.68	0	5291.83	11213.4	7992.21	4896.37	0	0	9614.41	4812.77	0
0.95	10296.5	11698.6	8589.43	4956.67	0	0	11841.5	0	5292.65	15367.5	0	14967.5	12686.5	0	10948.6	0	0	0	8676.34	0
0.98333	18533.7	16175.2	0	11937.2	0	0	7104.87	0	7484.93	12762	0	11832.9	6343.23	4956.56	2189.72	0	3870.64	1922.88	5380.84	4786.96
1.01667	18533.7	11349.3	6249.73	8866.75	0	0	9473.17	0	7938.97	4035.71	5849.28	0	8086.07	11302.7	10948.6	7142.86	3870.64	10355	0	4786.96
1.05	20593	0	15865.5	0	11248.7	0	9473.17	9277.86	2646.32	4035.71	5849.28	0	13076.9	6649.92	14689.1	7142.86	0	8599.39	0	4786.96
1.08333	14415.1	0	17920.7	0	11248.7	0	2368.29	9277.86	5292.65	0	0	0	6728.02	0	4379.45	6438.48	0	6080.69	0	4786.96
1.11667	18647.8	6018.86	15166.2	9913.33	0	0	2368.29	4638.93	5292.65	8071.43	0	10583.7	6728.02	8866.56	0	6438.48	0	1922.88	4812.77	0
1.15	18647.8	10804.2	10416.2	7992.38	5030.58	0	9473.17	9277.86	5292.65	8071.43	0	10583.7	6728.02	8866.56	0	3571.43	9676.61	11212.2	4812.77	12204.4
1.18333	10296.5	10804.2	4166.49	4956.67	11471.5	0	9473.17	13524.7	8368.41	0	0	5291.83	2242.67	0	4379.45	3571.43	10422	10355	4812.77	12204.4
1.21667	18419	6018.86	2946.15	0	16378.4	0	0	9840.65	3742.47	0	0	5291.83	9514.85	8866.56	10948.6	0	3870.64	8599.39	4812.77	7568.85
1.25	13186	8972.39	4658.27	11937.2	15748.2	5920.54	0	16236.3	5292.65	0	0	7937.74	8086.07	9913.11	6569.17	7985.96	0	0	0	10154.7
1.28333	15683.2	4012.57	4166.49	11937.2	8111.57	5920.54	12076	16236.3	5292.65	0	0	7937.74	12077.2	4433.28	0	7985.96	0	0	0	4786.96
1.31667	18647.8	4012.57	7511.24	14019.6	9275.94	0	12076	2319.46	0	0	0	0	21275.9	3134.8	2189.72	1785.71	0	3845.76	10761.7	6769.79
1.35	13024.2	10804.2	20623.1	17733.5	11471.5	0	0	23194.6	0	0	2615.88	0	14360.1	6649.92	6924.51	1785.71	0	12899.1	10761.7	6769.79
1.38333	18985.8	6344.43	26351.2	6269.74	6749.24	9867.56	17241.4	37111.4	18524.3	5707.36	13079.4	0	0	7992.21	15790.3	5050.76	0	9614.41	2406.38	0
1.41667	29983.9	10230.1	14582.7	11083.4	15748.2	19735.1	23325	20875.2	15430.6	9024.13	5231.76	0	0	4433.28	18056.9	13946.9	0	15502.8	8676.34	6769.79
1.45	26048.3	12846.5	0	17871.5	11248.7	19735.1	10591.3	4638.93	2646.32	24214.3	11698.6	0	17079.7	7992.21	18836.7	18385.1	3870.64	6933.05	10761.7	6769.79
1.48333	21000.8	5674.63	4166.49	9913.33	4499.49	9867.56	4736.58	0	13231.6	28536.8	7847.64	0	17079.7	9404.41	10948.6	14725.4	9676.61	10355	18326.5	0
1.51667	37295.6	11698.6	13974.8	2216.69	15748.2	3947.03	24151.9	9840.65	9541.46	10866.5	26158.8	11832.9	0	12925.1	9792.74	21724.2	11284.8	13998.8	28876.6	11967.4
1.55	76305.4	20460.2	12147.3	15516.8	11248.7	17870.9	57623	30153	5292.65	10089.3	25763.4	19262.5	24154.3	16881.4	20188.3	41687.9	20205.4	13998.8	12270.2	16754.4
1.58333	189456	18167.7	17920.7	17871.5	8998.98	25655.7	56839	46447.2	9541.46	15760	13079.4	18521.4	22870.9	6649.92	17102.3	55615.8	15482.6	11212.2	17518.7	17424.8
1.61667	333918	18056.6	21448.3	23874.5	13684.7	17761.6	89995.1	37758.1	22764.5	24214.3	13079.4	23813.2	8086.07	4433.28	8758.89	146701	13547.3	9804.81	22185.8	29118
1.65	397531	20062.9	17178.9	24783.3	13118.2	25655.7	154012	27930.1	31755.9	30335	25763.4	32188.9	24154.3	13299.8	17654.1	327025	41777.9	19228.8	39173.1	57543.2
1.68333	222643	19033.3	23291.4	27418.9	27369.3	34970.7	314983	55667.1	53584	38339.3	38087.8	19262.5	29497.7	16881.4	50363.6	373321	44889.4	23074.6	29765.3	179064
1.71667	53700	22875.2	37498.4	68717.4	53993.9	37548.6	434180	93039.2	143513	42566.7	41854.1	47919.5	14183.9	23142.4	76640.3	216433	91145.2	53840.7	16844.7	301617
1.75	107084	50317.4	54324.3	155184	106335	79039.1	263743	211186	285803	78696.4	185893	172492	17941.4	88693.3	164594	67857.1	290298	115437	108714	277737
1.78333	13186	70677.1	89676.3	274905	263220	250760	62703.8	344063	272571	228241	327027	312263	92058.9	255385	331003	8928.57	352489	323096	411836	103170
1.81667	39984.4	94827.5	225029	316994	348711	359201	139910	338674	198545	359229	251179	288599	239966	341823	350465	24807.9	253999	379203	433156	100782
1.85	29122.9	353312	516644	281554	299216	339588	34482.8	162776	100873	316829	157497	206805	342131	281522	214693	22088.1	118308	223129	125224	120746
1.88333	11089.7	477513	372924	131253	127602	173669	21834.6	25932.4	7938.97	153410	86955.8	111128	320733	168465	50363.6	10412.4	20844.1	102203	8676.34	16056
1.91667	0	277129	91875.5	42349.8	51939.4	31204	49959.2	48929.2	5292.65	32285.7	5849.28	2645.91	162032	9139.44	36706.5	5357.14	6977.9	9614.41	9625.53	34017.8
1.95	9209.48	10031.4	152774	62067.3	43682.2	65602.6	54470.7	17664.5	13493.7	18603.7	23397.1	26983.1	20676.4	33249.6	22544.6	3571.43	9676.61	17728.1	26904.2	17424.8
1.98333	21201.8	172960	40072	6650.07	6749.24	22064.5	4736.58	5186.48	10911.1	24548.3	2615.88	26059.2	45077.2	16137.4	18836.7	5357.14	13955.8	5438.73	28976.7	11967.4
2.01667	21000.8	112352	8332.97	24383.6	21343	18194.9	7489.2	10373	13231.6	30867.3	0	7483.77	8970.69	15984.4	14021.1	3571.43	12240	0	4812.77	11967.4
2.05	29122.9	58423.9	33591.3	23874.5	17998	7894.05	6698.54	28217.5	21170.6	49919	0	0	32653.8	4433.28	23584	7142.86	17310	0	9625.53	23934.8

## Sheet: S24B
Group	um
10 1	49011.4
10 2	48284.6
10 3	46248
10 4	45663.8
50 1	43345.1
50 2	44469.8
50 3	48155.3
50 4	46853.2
100 1	39694.9
100 2	43182.1
100 3	37145.5
100 4	40923.5
150 1	43507.8
150 2	41525
150 3	44816.3
150 4	44047.6
200 1	40899.8
200 2	42688
200 3	39946
200 4	39891.4
