# Supplementary material for: Reactive wetting enabled anchoring of non-wettable iron oxide in liquid metal for miniature soft robot
Source: Nat Commun. 2023 Oct 7;14:6276. doi: 10.1038/s41467-023-41920-4 (PMC10560245; doi:10.1038/s41467-023-41920-4)
Supplement: Supplementary file 15 — Source Data [file 41467_2023_41920_MOESM15_ESM.zip › [Fig. S25] Mass proportion of leaked magnetic agent.xlsx]

## Sheet: Sheet1
cycle	ELEMENT	INTENSITY	AVERAGE	CONCENTRATION (μg/ml)	Average (μg/mL)
10	Fe	4.02328e+06	4.01962e+06	19.13	19.12
		4.01055e+06		19.07
		4.02503e+06		19.14
50		8106757	8.02399e+06	38.51	38.11
		7.97942e+06		37.9
		7.98579e+06		37.93
100		3.9834e+06	4.00224e+06	18.94	19.03
		4.01757e+06		19.11
		4.00574e+06		19.05
150		3.80712e+06	3.79345e+06	18.11	18.04
		3.76522e+06		17.91
		3.808e+06		18.11
200		3.97362e+06	3.97157e+06	18.9	18.89
		3.94133e+06		18.74
		3.99977e+06		19.02
