# Supplementary material for: Reactive wetting enabled anchoring of non-wettable iron oxide in liquid metal for miniature soft robot
Source: Nat Commun. 2023 Oct 7;14:6276. doi: 10.1038/s41467-023-41920-4 (PMC10560245; doi:10.1038/s41467-023-41920-4)
Supplement: Supplementary file 15 — Source Data [file 41467_2023_41920_MOESM15_ESM.zip › [Fig. S29] Cell viability of HEK293 cells cultured with different ferrofluids.xlsx]

## Sheet: Sheet1
	Concentration (ug/mL)	0	12	25	50	100	200
Mineral oil	Dual wavelength measurement with measurement wavelength	1.1136	1.2173	0.9673	1.0546	0.1372	0.0546
		1.0143	0.9844	0.842	0.6845	0.1057	0.1006
		1.0869	1.0563	0.889	0.5465	0.0988	0.0999
		0.8875	0.8413	0.7213	0.3929	0.0801	0.0876
		0.9062	0.832	0.7452	0.4686	0.0851	0.0895
		1.0455	0.9421	0.7939	0.4853	0.0955	0.1014
		0.8631	0.6543	0.6242	0.4473	0.0866	0.0891
		0.7873	0.5766	0.5038	0.4175	0.0821	0.0816
	Concentration (ug/mL)	0	12	25	50	100	200
Alkane	Dual wavelength measurement with measurement wavelength	0.8256	0.8294	0.8877	0.8701	0.3683	0.0051
		1.0888	1.0272	1.0121	0.9447	0.3092	0.1073
		0.8056	0.6889	0.7047	0.6718	0.2381	0.0818
		0.6597	0.6445	0.6192	0.4784	0.1361	0.0709
		0.632	0.5851	0.5732	0.506	0.1034	0.0637
		0.6662	0.6115	0.6411	0.556	0.1336	0.0673
		0.4246	0.4384	0.4374	0.4162	0.1421	0.0541
		0.4253	0.4958	0.5205	0.4831	0.2224	0.0836
