# Supplementary material for: Reactive wetting enabled anchoring of non-wettable iron oxide in liquid metal for miniature soft robot
Source: Nat Commun. 2023 Oct 7;14:6276. doi: 10.1038/s41467-023-41920-4 (PMC10560245; doi:10.1038/s41467-023-41920-4)
Supplement: Supplementary file 15 — Source Data [file 41467_2023_41920_MOESM15_ESM.zip › [Fig. S2B] Size comparison.xlsx]

## Sheet: Sheet1
Fe3O4			Fe3O4@PDA
	Diameter (nm)			Diameter (nm)
1	844.382		1	1120.63
2	840.914		2	963.768
3	780.356		3	940.44
4	854.701		4	999.613
5	771.317		5	978.923
6	894.786		6	916.588
7	834.636		7	1050.36
8	534.034		8	961.871
9	930.015		9	1003.32
10	787.068		10	838.566
11	903.237		11	905.902
12	846.456		12	1073.56
13	826.191		13	992.999
14	827.605		14	1033.96
15	897.395		15	895.162
16	746.678		16	598.947
17	580.19		17	611.552
18	887.573		18	841.27
19	810.48		19	1004.66
20	781.526		20	730.119
21	826.898		21	830.59
22	810.84		22	974.473
23	893.029		23	1051.8
24	883.035		24	1017.74
25	888.601		25	1070.9
26	762.362		26	891.482
27	826.898		27	856.567
28	848.869		28	990.991
29	897.802		29	1000.77
30	819.31		30	992.464
31	830.468		31	1031.91
32	903.278		32	924.554
33	518.558		33	1009.65
34	820.913		34	645.89
35	852.347		35	1059.39
36	846.542		36	980.286
37	870.285		37	1081.38
38	828.487		38	1014.46
39	802.691		39	995.078
40	804.736		40	844.544
41	873.302		41	951.379
42	826.898		42	1094.51
43	782.787		43	799.724
44	818.105		44	1019.25
45	861.935		45	1045.05
46	745.356		46	921.741
47	891.924		47	1048.3
48	616.452		48	1066.87
49	822.114		49	1020.68
50	920.581		50	828.241
51	867.637		51	1035.84
52	852.347		52	1046.44
53	436.651		53	937.63
54	528.603		54	1024.34
55	881.171		55	1034.82
56	909.443		56	1059.39
57	885.637		57	1080.03
58	493.215		58	1106.31
59	671.09		59	1125.8
60	885.637		60	1057.55
61	906.184		61	803.571
62	835.205		62	1090.8
63	907.272		63	1084.83
64	891.924		64	1045.98
65	641.538		65	799.724
66	562.936		66	1095.99
67	764.945		67	818.978
68	746.678		68	1000.77
69	885.637		69	1070.52
70	832.05		70	983.592
71	909.443		71	1110.12
72	784.465		72	930.853
73	762.362		73	934.335
74	940.715		74	666.91
75	573.351		75	703.626
76	837.171		76	976.636
77	893.029		77	1084.83
78	853.503		78	1045.05
79	722.058		79	867.863
80	839.915		80	991.482
81	897.802		81	1020.05
82	834.811		82	1019.25
83	948.718		83	1032.7
84	825.705		84	1019.89
85	697.511		85	694.863
86	822.114		86	754.945
87	667.16		87	1027.12
88	718.406		88	890.868
89	897.07		89	995.699
90	747.558		90	1113.77
91	677.428		91	1084.83
92	837.171		92	1020.05
93	729.306		93	803.571
94	839.915		94	807.601
95	846.542		95	905.394
96	870.663		96	803.571
97	871.04		97	955.125
98	820.913		98	945.388
99	908.72		99	1031.91
100	926.631		100	927.534
101	615.919
