# Supplementary material for: Reactive wetting enabled anchoring of non-wettable iron oxide in liquid metal for miniature soft robot
Source: Nat Commun. 2023 Oct 7;14:6276. doi: 10.1038/s41467-023-41920-4 (PMC10560245; doi:10.1038/s41467-023-41920-4)
Supplement: Supplementary file 15 — Source Data [file 41467_2023_41920_MOESM15_ESM.zip › [Fig. S31] XRD for samples before and after HCl treatment.xlsx]

## Sheet: Sheet1
After HCl treatment		Before HCl treatment
2θ (°)	Intensity	2θ (°)	Intensity
5	2854.17	5	3033.33
5.02	2854.17	5.02	3033.33
5.04	2854.17	5.04	3033.33
5.06	2896.16	5.06	2956.36
5.08	2711.8	5.08	2987.14
5.1	2786.88	5.1	3132.18
5.12	2979.58	5.12	3266.67
5.14	2914.68	5.14	3123.31
5.16	2920.28	5.16	2875.16
5.18	2855.19	5.18	3021.82
5.2	2674.18	5.2	3047.86
5.22	2812.57	5.22	3021.42
5.24	3058.5	5.24	2950.43
5.26	2873.47	5.26	3111.75
5.28	2874.45	5.28	3076.16
5.3	3043.51	5.3	3160
5.32	2813.94	5.32	3165.24
5.34	2846.01	5.34	3037.24
5.36	2956.41	5.36	3043.8
5.38	2749.03	5.38	3129.96
5.4	2756.29	5.4	3045.05
5.42	2926.46	5.42	3028.47
5.44	2902.78	5.44	3230.56
5.46	3009.68	5.46	3114.64
5.48	2963.95	5.48	3003.54
5.5	2866.77	5.5	3129.69
5.52	2829.2	5.52	3057.8
5.54	2769.56	5.54	3103.34
5.56	2921.13	5.56	3120.13
5.58	2898.77	5.58	3162.38
5.6	2953.26	5.6	3060.09
5.62	2963.21	5.62	3075.55
5.64	2938.3	5.64	3111
5.66	2902.22	5.66	3054.45
5.68	2875.1	5.68	2976.02
5.7	2895.01	5.7	3097.19
5.72	2996.66	5.72	3055.95
5.74	2937.3	5.74	3155.54
5.76	2924.28	5.76	3051.54
5.78	2787.09	5.78	3090.51
5.8	2785.91	5.8	3021.45
5.82	2798.56	5.82	3269.43
5.84	2882.64	5.84	3390.43
5.86	2917.21	5.86	3201.09
5.88	2931.16	5.88	3013.83
5.9	2857.67	5.9	3110.58
5.92	2896.67	5.92	3140.94
5.94	3080.14	5.94	3121.05
5.96	3041.1	5.96	3247.19
5.98	2963.2	5.98	3158.27
6	2925.98	6	3219.13
6.02	2941.41	6.02	3220.35
6.04	2983.55	6.04	3240.67
6.06	3118.48	6.06	3228.7
6.08	3019.07	6.08	3269.54
6.1	2861.54	6.1	3131.91
6.12	2922.33	6.12	3130.81
6.14	2996.41	6.14	3195.66
6.16	2957.03	6.16	3222.01
6.18	2945.83	6.18	3149.79
6.2	3021.01	6.2	3054.74
6.22	2876.97	6.22	3150.22
6.24	3005.54	6.24	3000.88
6.26	3079.2	6.26	3218.45
6.28	3196.66	6.28	3295.47
6.3	2907.15	6.3	3242.04
6.32	2885.22	6.32	3171.23
6.34	3086.61	6.34	3328.66
6.36	2999.77	6.36	3267.92
6.38	2919.78	6.38	3167.55
6.4	2989.99	6.4	3204.43
6.42	3001.53	6.42	3366.3
6.44	3064.58	6.44	3308.22
6.46	2973.84	6.46	3199.16
6.48	2895.66	6.48	3168.98
6.5	2954.62	6.5	2983.36
6.52	3028.52	6.52	3196.15
6.54	3150.2	6.54	3274.52
6.56	3130.93	6.56	3116.44
6.58	3236.05	6.58	3329.92
6.6	3127.02	6.6	3292.66
6.62	2987.49	6.62	3199.74
6.64	2925.28	6.64	3261.16
6.66	2930.2	6.66	3137.1
6.68	3055.05	6.68	3249.55
6.7	3208.37	6.7	3225.88
6.72	3149.67	6.72	3354.37
6.74	3129.17	6.74	3249.07
6.76	3108.92	6.76	3166.04
6.78	3019.83	6.78	3407.17
6.8	3020.23	6.8	3459.92
6.82	3089.03	6.82	3232.53
6.84	3134.49	6.84	3239.8
6.86	3128.2	6.86	3244.07
6.88	2980.28	6.88	3295.52
6.9	2989.57	6.9	3234.32
6.92	3087.43	6.92	3267.11
6.94	3125.14	6.94	3430.41
6.96	3061.98	6.96	3426.35
6.98	2948.45	6.98	3101.02
7	3163.3	7	3192.82
7.02	3096.7	7.02	3313.85
7.04	3076.73	7.04	3286.39
7.06	3069.11	7.06	3342.03
7.08	3147.07	7.08	3180.77
7.1	3086.3	7.1	3214.52
7.12	3160.39	7.12	3327.05
7.14	3039.47	7.14	3323.24
7.16	3101.14	7.16	3330.04
7.18	3165.11	7.18	3313.28
7.2	3101.5	7.2	3268.24
7.22	3133.42	7.22	3201.57
7.24	3145.83	7.24	3367.74
7.26	3149.17	7.26	3269.05
7.28	3116.66	7.28	3276.68
7.3	3138.33	7.3	3400.82
7.32	3109.19	7.32	3372.53
7.34	2873.57	7.34	3341.68
7.36	3226.05	7.36	3330.84
7.38	3069.68	7.38	3359.11
7.4	3170.43	7.4	3426.52
7.42	3199.2	7.42	3435.02
7.44	3162.61	7.44	3220.72
7.46	2984.82	7.46	3355.93
7.48	3144.11	7.48	3440.68
7.5	3079.73	7.5	3393.61
7.52	3199.2	7.52	3432.22
7.54	3091.68	7.54	3359.67
7.56	3160.16	7.56	3410.38
7.58	3184.19	7.58	3568.22
7.6	3034.41	7.6	3442.01
7.62	3045.45	7.62	3244.54
7.64	3048.41	7.64	3339.72
7.66	3144.97	7.66	3371.7
7.68	3256.71	7.68	3218.9
7.7	3196.64	7.7	3360.74
7.72	3145.3	7.72	3474.33
7.74	3167.18	7.74	3452.09
7.76	3072.81	7.76	3507.6
7.78	3124.91	7.78	3409.68
7.8	3112.9	7.8	3412.1
7.82	3002.12	7.82	3559.08
7.84	3073.7	7.84	3516.87
7.86	3136.17	7.86	3403.76
7.88	3073.52	7.88	3389.03
7.9	3139.58	7.9	3503.36
7.92	3211.76	7.92	3441.39
7.94	3047.78	7.94	3354.31
7.96	3003.28	7.96	3311.26
7.98	3118.92	7.98	3605.81
8	3123.78	8	3494.15
8.02	3142.87	8.02	3471.14
8.04	3205.66	8.04	3367.86
8.06	3155.39	8.06	3510.93
8.08	3111.34	8.08	3391.53
8.1	3078.01	8.1	3362.18
8.12	3214.59	8.12	3399.34
8.14	3303.15	8.14	3565.09
8.16	3372.16	8.16	3494.09
8.18	3221.12	8.18	3455.97
8.2	3184.78	8.2	3379.17
8.22	3115.8	8.22	3332.26
8.24	3170.76	8.24	3425.98
8.26	3048.41	8.26	3489.98
8.28	3086.43	8.28	3626.91
8.3	3277.47	8.3	3454.34
8.32	3315.25	8.32	3373.08
8.34	3289.76	8.34	3304.93
8.36	3270.34	8.36	3417.41
8.38	3315.36	8.38	3519.09
8.4	3319.43	8.4	3508.3
8.42	3222.63	8.42	3490.27
8.44	3306.03	8.44	3315.73
8.46	3217.64	8.46	3328.22
8.48	3212.47	8.48	3368.5
8.5	3204.65	8.5	3349.11
8.52	3248.51	8.52	3529.26
8.54	3223.71	8.54	3460.49
8.56	3267.43	8.56	3479.93
8.58	3209.06	8.58	3473.23
8.6	3261.74	8.6	3547.36
8.62	3173.65	8.62	3538.57
8.64	3093.3	8.64	3625.9
8.66	3182.29	8.66	3625.16
8.68	3212.5	8.68	3462.06
8.7	3154.55	8.7	3593.73
8.72	3227.59	8.72	3552.52
8.74	3009.75	8.74	3544.3
8.76	3075.72	8.76	3492.14
8.78	3360.82	8.78	3497.49
8.8	3272.78	8.8	3517.01
8.82	3138.35	8.82	3549.72
8.84	3118.91	8.84	3603.24
8.86	3217.01	8.86	3735.28
8.88	3277.88	8.88	3716.36
8.9	3245.87	8.9	3578.3
8.92	3342.16	8.92	3416.84
8.94	3314.22	8.94	3555.12
8.96	3174.33	8.96	3576.36
8.98	3188.63	8.98	3656.15
9	3137.09	9	3555.57
9.02	3164.55	9.02	3510.28
9.04	3249.36	9.04	3517.91
9.06	3305.91	9.06	3724.93
9.08	3211.49	9.08	3631.32
9.1	3099.53	9.1	3669.34
9.12	3052.71	9.12	3670.36
9.14	3115.84	9.14	3554.31
9.16	3226.55	9.16	3511.29
9.18	3254.17	9.18	3568.73
9.2	3349.48	9.2	3584.32
9.22	3315.66	9.22	3611.91
9.24	3337.09	9.24	3655.74
9.26	3315.11	9.26	3660.32
9.28	3231.25	9.28	3680.53
9.3	3246.36	9.3	3506.9
9.32	3372.34	9.32	3659
9.34	3329.21	9.34	3598.4
9.36	3449.68	9.36	3517.21
9.38	3239.75	9.38	3542.11
9.4	3392.16	9.4	3509.93
9.42	3378.24	9.42	3729.53
9.44	3239.53	9.44	3731.57
9.46	3305.11	9.46	3572.68
9.48	3252.37	9.48	3500.79
9.5	3212.39	9.5	3668.13
9.52	3195.74	9.52	3680.91
9.54	3238.88	9.54	3669.82
9.56	3134.62	9.56	3592.18
9.58	3190.16	9.58	3601.25
9.6	3239.69	9.6	3719.34
9.62	3330.63	9.62	3754.17
9.64	3348.92	9.64	3804.39
9.66	3229.76	9.66	3572.99
9.68	3370.39	9.68	3739.37
9.7	3256.81	9.7	3820.83
9.72	3309.62	9.72	3717.48
9.74	3320.79	9.74	3702.11
9.76	3384.45	9.76	3695.82
9.78	3386.45	9.78	3591.61
9.8	3385.42	9.8	3517.71
9.82	3315.66	9.82	3576
9.84	3344.73	9.84	3565.66
9.86	3340.66	9.86	3613.44
9.88	3386.34	9.88	3786.11
9.9	3563.09	9.9	3747.13
9.92	3504.55	9.92	3744.7
9.94	3236.32	9.94	3723.04
9.96	3285.88	9.96	3780.94
9.98	3304.29	9.98	3686.02
10	3317.59	10	3745.27
10.02	3328.11	10.02	3710.84
10.04	3329.17	10.04	3668.88
10.06	3316.76	10.06	3631.48
10.08	3318.7	10.08	3763.45
10.1	3184.49	10.1	3917.85
10.12	3187.05	10.12	3895.33
10.14	3272.26	10.14	3760.49
10.16	3153.54	10.16	3745.58
10.18	3336.03	10.18	3692.34
10.2	3354.87	10.2	3738.81
10.22	3441.41	10.22	3842.78
10.24	3352.64	10.24	4015.88
10.26	3450.21	10.26	3940.21
10.28	3573.98	10.28	3905.08
10.3	3452.12	10.3	3840.55
10.32	3347.66	10.32	3708.9
10.34	3270.7	10.34	3787.77
10.36	3320.74	10.36	3921.43
10.38	3444.19	10.38	3941.87
10.4	3473.02	10.4	3946.72
10.42	3298.91	10.42	3925.44
10.44	3378.64	10.44	3987.24
10.46	3340.24	10.46	3978.77
10.48	3311.4	10.48	4046.35
10.5	3355.38	10.5	3967.8
10.52	3407.57	10.52	3766.93
10.54	3381.06	10.54	3793.99
10.56	3443.1	10.56	3953.41
10.58	3455.55	10.58	3938.89
10.6	3318.68	10.6	3925.83
10.62	3389.86	10.62	3913.91
10.64	3384.53	10.64	3954.09
10.66	3448.97	10.66	3891.57
10.68	3552.28	10.68	3795.47
10.7	3749.68	10.7	3825.64
10.72	3608.62	10.72	3931.04
10.74	3451.22	10.74	3932.09
10.76	3417.8	10.76	3802.3
10.78	3270.86	10.78	3785.67
10.8	3523.27	10.8	3899.05
10.82	3516.14	10.82	3937.5
10.84	3422.32	10.84	3858.67
10.86	3443.56	10.86	3841.29
10.88	3558.27	10.88	4066.91
10.9	3511.09	10.9	4059.2
10.92	3451.95	10.92	3988.7
10.94	3532.36	10.94	3926.63
10.96	3485.1	10.96	3947.61
10.98	3526.63	10.98	4004.77
11	3469.68	11	3866.94
11.02	3585.26	11.02	3913.88
11.04	3445.77	11.04	4029.51
11.06	3494.32	11.06	3928.82
11.08	3532.64	11.08	3972.48
11.1	3514.12	11.1	3966.22
11.12	3574.47	11.12	4031.17
11.14	3512.87	11.14	4011.42
11.16	3554.24	11.16	4066.74
11.18	3619.34	11.18	4089.83
11.2	3585.35	11.2	4186.47
11.22	3578.66	11.22	4222
11.24	3493.47	11.24	4115.99
11.26	3434.39	11.26	4075
11.28	3419.02	11.28	4054.06
11.3	3536.26	11.3	3851.49
11.32	3571.38	11.32	3966.23
11.34	3527.85	11.34	4170.07
11.36	3503.55	11.36	4170.1
11.38	3452.28	11.38	4150
11.4	3406.51	11.4	4036.74
11.42	3476.26	11.42	4158.47
11.44	3502.38	11.44	4150.58
11.46	3514.88	11.46	4326.11
11.48	3613	11.48	4134.81
11.5	3623.26	11.5	4039.86
11.52	3493.72	11.52	4218.06
11.54	3549.7	11.54	4159.9
11.56	3683.6	11.56	4126.13
11.58	3602.28	11.58	4216.32
11.6	3563.05	11.6	4270.73
11.62	3596.27	11.62	4258.45
11.64	3714.83	11.64	4255.92
11.66	3634.17	11.66	4290.85
11.68	3592.2	11.68	4177.12
11.7	3637.17	11.7	4172.24
11.72	3539.09	11.72	4171.01
11.74	3485.77	11.74	4274.56
11.76	3618.89	11.76	4338.52
11.78	3813.42	11.78	4236.87
11.8	3585.35	11.8	4244.64
11.82	3584.32	11.82	4334.31
11.84	3636.27	11.84	4218.47
11.86	3699.19	11.86	4231.77
11.88	3648.68	11.88	4347.63
11.9	3587.33	11.9	4356.93
11.92	3618.98	11.92	4471.9
11.94	3678.52	11.94	4463.47
11.96	3751.47	11.96	4305.74
11.98	3754.52	11.98	4288.04
12	3690.27	12	4312.94
12.02	3713.43	12.02	4258.22
12.04	3759.62	12.04	4309.27
12.06	3779.59	12.06	4370.85
12.08	3748.33	12.08	4263.75
12.1	3914.05	12.1	4195.01
12.12	3895.54	12.12	4260.32
12.14	3813.41	12.14	4274.2
12.16	3982.01	12.16	4476.12
12.18	3908.42	12.18	4502.71
12.2	3862	12.2	4419.8
12.22	3952.13	12.22	4401.64
12.24	3923.67	12.24	4366.45
12.26	3898.73	12.26	4338.4
12.28	3781.2	12.28	4318.85
12.3	3674.15	12.3	4526.78
12.32	3748.39	12.32	4565.85
12.34	3684.66	12.34	4489.61
12.36	3770.44	12.36	4605.39
12.38	3875.38	12.38	4484.72
12.4	3809.25	12.4	4357.99
12.42	3966.96	12.42	4424.03
12.44	3941.76	12.44	4474.03
12.46	3940.63	12.46	4482.05
12.48	3838.72	12.48	4633.02
12.5	3832.24	12.5	4584.94
12.52	3940.41	12.52	4559.2
12.54	3947.57	12.54	4381.23
12.56	3887.4	12.56	4436.5
12.58	3794.95	12.58	4620.49
12.6	3730.97	12.6	4654.93
12.62	3831.27	12.62	4568.48
12.64	3889.06	12.64	4507.56
12.66	3885.95	12.66	4444.33
12.68	3929.08	12.68	4432.27
12.7	4004.29	12.7	4480.36
12.72	3997.76	12.72	4565.67
12.74	4023.28	12.74	4684.29
12.76	3924.76	12.76	4645.16
12.78	3796.74	12.78	4482.95
12.8	3785.28	12.8	4501.89
12.82	3926.73	12.82	4620.02
12.84	3976.12	12.84	4678.24
12.86	3916.84	12.86	4809.69
12.88	4116.01	12.88	4628.12
12.9	4073.26	12.9	4491.12
12.92	3961.63	12.92	4637.98
12.94	4040.86	12.94	4723.84
12.96	4022.36	12.96	4675.36
12.98	3937.89	12.98	4573.59
13	3920.99	13	4591.23
13.02	3987.18	13.02	4721.23
13.04	4002.55	13.04	4635.27
13.06	4049.45	13.06	4568.01
13.08	3973.47	13.08	4687.94
13.1	3874.27	13.1	4759.93
13.12	4044.33	13.12	4718.79
13.14	4185.35	13.14	4850.62
13.16	4017.09	13.16	4908.12
13.18	3984.02	13.18	4826.93
13.2	3987.22	13.2	4819.75
13.22	4087.26	13.22	4836.14
13.24	4088.38	13.24	4882.37
13.26	4003.64	13.26	4780.85
13.28	4106.63	13.28	4737.64
13.3	4190.43	13.3	4675.86
13.32	4107.71	13.32	4599.72
13.34	4023.37	13.34	4707.73
13.36	4065.61	13.36	4849.03
13.38	4229.79	13.38	4703.31
13.4	3980.7	13.4	4765.89
13.42	3995	13.42	4847.24
13.44	4146.01	13.44	4880.64
13.46	4173.6	13.46	4912.53
13.48	4243.14	13.48	4845.75
13.5	4037.4	13.5	4680.5
13.52	4094.39	13.52	4763.85
13.54	4100.08	13.54	4787.55
13.56	3969.6	13.56	4862.33
13.58	4024.76	13.58	4768.41
13.6	4141.46	13.6	4812.13
13.62	4127.96	13.62	5014.72
13.64	4209.24	13.64	4968.6
13.66	4185.14	13.66	4750.84
13.68	4173.44	13.68	4742.62
13.7	4223.37	13.7	4939.19
13.72	4054.18	13.72	5189.02
13.74	4112.62	13.74	5035.31
13.76	4031.99	13.76	4953.8
13.78	4117.82	13.78	4925.48
13.8	4179.43	13.8	4924.74
13.82	4152.93	13.82	4929.26
13.84	4228.19	13.84	4999.12
13.86	4405.25	13.86	5048.47
13.88	4431.14	13.88	5144.62
13.9	4257.68	13.9	5158.8
13.92	4272.23	13.92	5108.82
13.94	4381.01	13.94	5086.2
13.96	4456.23	13.96	5088.8
13.98	4279.8	13.98	5097.13
14	4319.64	14	5102.73
14.02	4324.93	14.02	5104.17
14.04	4271.15	14.04	5194.1
14.06	4265.22	14.06	5377.82
14.08	4217.69	14.08	5210.55
14.1	4188.95	14.1	5143.15
14.12	4282.6	14.12	5069.03
14.14	4393.06	14.14	4898.47
14.16	4509.1	14.16	4981.29
14.18	4540.61	14.18	5025.8
14.2	4479.15	14.2	5038.13
14.22	4368.79	14.22	5078.53
14.24	4427.79	14.24	5205.27
14.26	4488.74	14.26	5161.25
14.28	4326.91	14.28	5147.38
14.3	4313.07	14.3	5154.64
14.32	4340.68	14.32	5280.68
14.34	4468.07	14.34	5356.86
14.36	4635.91	14.36	5261.39
14.38	4300.02	14.38	5235.24
14.4	4189.67	14.4	5360.24
14.42	4304.94	14.42	5262.31
14.44	4361.66	14.44	5193.79
14.46	4474.26	14.46	5142.47
14.48	4598.86	14.48	5405.89
14.5	4519.64	14.5	5262.79
14.52	4339.07	14.52	5246.91
14.54	4320.47	14.54	5333.33
14.56	4434.03	14.56	5221.09
14.58	4408.56	14.58	5315.89
14.6	4398.69	14.6	5449.53
14.62	4432.66	14.62	5520.33
14.64	4598.86	14.64	5487.22
14.66	4708.8	14.66	5275.79
14.68	4667.63	14.68	5262.79
14.7	4738.51	14.7	5347.06
14.72	4633.81	14.72	5273.7
14.74	4504.51	14.74	5204.91
14.76	4602.68	14.76	5307.22
14.78	4527.73	14.78	5275.43
14.8	4570.29	14.8	5416.79
14.82	4517.31	14.82	5425.98
14.84	4564.81	14.84	5356.09
14.86	4628.05	14.86	5297.16
14.88	4582.76	14.88	5337.94
14.9	4634.83	14.9	5418.73
14.92	4597.46	14.92	5568.18
14.94	4702.75	14.94	5465.21
14.96	4636.4	14.96	5428.29
14.98	4490.61	14.98	5403.56
15	4505.63	15	5495.41
15.02	4567.47	15.02	5513.07
15.04	4697.68	15.04	5612.96
15.06	4678.62	15.06	5573.71
15.08	4637.02	15.08	5506.78
15.1	4764.68	15.1	5497.86
15.12	4667.52	15.12	5470.74
15.14	4770.48	15.14	5526.27
15.16	4742.84	15.16	5556.22
15.18	4672.43	15.18	5539.56
15.2	4779.79	15.2	5556.8
15.22	4769.77	15.22	5609.9
15.24	4749.99	15.24	5596.9
15.26	4798.91	15.26	5598.4
15.28	4781.85	15.28	5768.41
15.3	4849.21	15.3	5818.36
15.32	4878.22	15.32	5773.51
15.34	4714.73	15.34	5653.62
15.36	4700.12	15.36	5709.24
15.38	4629.36	15.38	5633.22
15.4	4796.26	15.4	5743.39
15.42	4719.44	15.42	5758.14
15.44	4684.03	15.44	5745.89
15.46	4714.88	15.46	5706.93
15.48	4768.01	15.48	5634.15
15.5	4912.95	15.5	5727.42
15.52	4975	15.52	5762.38
15.54	4928.71	15.54	5834.24
15.56	4853.75	15.56	5847.98
15.58	4809.6	15.58	5710.44
15.6	4861.57	15.6	5777.63
15.62	4841.05	15.62	5826.61
15.64	4952.71	15.64	5960.4
15.66	4986.98	15.66	5886.88
15.68	4903.98	15.68	5830.31
15.7	4829.01	15.7	5969.81
15.72	4868.93	15.72	5920.07
15.74	4930.35	15.74	5904.5
15.76	4946.77	15.76	5967.15
15.78	4904.16	15.78	6044.45
15.8	4920.8	15.8	5991.73
15.82	4896.61	15.82	6075.7
15.84	4798.99	15.84	6171.75
15.86	4806.56	15.86	6091.24
15.88	5047.99	15.88	6017.21
15.9	5104.78	15.9	6199.28
15.92	5104.8	15.92	6314.87
15.94	4995.84	15.94	6062.95
15.96	5025.49	15.96	5944.61
15.98	5109.22	15.98	6172.88
16	5094.84	16	6321.83
16.02	5237.13	16.02	6182.06
16.04	5130.93	16.04	5934.7
16.06	5101.55	16.06	6094.24
16.08	5110.48	16.08	6121.66
16.1	5168.84	16.1	6127.17
16.12	5175.59	16.12	6239.37
16.14	5172.62	16.14	6122.82
16.16	5258.5	16.16	6152.83
16.18	5187.3	16.18	6149.85
16.2	5074.97	16.2	6164.23
16.22	5060	16.22	6084.99
16.24	5136.61	16.24	6234.82
16.26	5148.39	16.26	6304.31
16.28	5209.79	16.28	6265.78
16.3	5174.47	16.3	6289.13
16.32	5184.7	16.32	6452.68
16.34	5161.19	16.34	6322.02
16.36	5244.23	16.36	6152.56
16.38	5310.98	16.38	6207.91
16.4	5112.23	16.4	6274.81
16.42	5146.16	16.42	6420.57
16.44	5286.36	16.44	6490.99
16.46	5345.45	16.46	6474.22
16.48	5281.82	16.48	6310.11
16.5	5230.72	16.5	6266.7
16.52	5239.97	16.52	6635.86
16.54	5372.38	16.54	6599.38
16.56	5482.21	16.56	6630.28
16.58	5434.28	16.58	6720.84
16.6	5399.05	16.6	6562.8
16.62	5468.07	16.62	6457.05
16.64	5377.44	16.64	6451.49
16.66	5371.66	16.66	6549.11
16.68	5357.34	16.68	6732.61
16.7	5436.42	16.7	6608.48
16.72	5463.1	16.72	6489.42
16.74	5455.78	16.74	6547.45
16.76	5490.66	16.76	6665.38
16.78	5583.7	16.78	6599.81
16.8	5480.02	16.8	6669.27
16.82	5321.08	16.82	6695.62
16.84	5408.51	16.84	6533.53
16.86	5540.31	16.86	6623.02
16.88	5582.29	16.88	6737.5
16.9	5674.9	16.9	6718.08
16.92	5567.7	16.92	6706.59
16.94	5511.27	16.94	6681.68
16.96	5698.77	16.96	6570.49
16.98	5732.26	16.98	6627.55
17	5591.48	17	6670.74
17.02	5512.93	17.02	6680.97
17.04	5673.06	17.04	6710.09
17.06	5721.1	17.06	6710.74
17.08	5683.52	17.08	6876.27
17.1	5650.11	17.1	6993.43
17.12	5587.82	17.12	6854.63
17.14	5633.92	17.14	6807.01
17.16	5832.12	17.16	6937.03
17.18	5860.15	17.18	7172.01
17.2	5742.51	17.2	7176.06
17.22	5671.28	17.22	6931.93
17.24	5657.17	17.24	6723.41
17.26	5674.44	17.26	6986.24
17.28	5709.59	17.28	7216.62
17.3	5769.71	17.3	7192.24
17.32	5599.86	17.32	7159.51
17.34	5535.69	17.34	7077.4
17.36	5842.58	17.36	7117.16
17.38	5861.05	17.38	7055.02
17.4	5711.39	17.4	7136.38
17.42	5734.36	17.42	7178.34
17.44	5747.71	17.44	7165.2
17.46	5832.77	17.46	7149.15
17.48	5887.05	17.48	7059.23
17.5	5684.15	17.5	7081.72
17.52	5879.28	17.52	7389.42
17.54	6021.92	17.54	7391.17
17.56	5926.26	17.56	7296.41
17.58	6055.03	17.58	7412.3
17.6	6160.69	17.6	7553.7
17.62	6211.85	17.62	7428.13
17.64	6228.87	17.64	7290.9
17.66	6137.44	17.66	7370.37
17.68	6076.82	17.68	7443.75
17.7	5929.84	17.7	7416.19
17.72	5830.7	17.72	7486.26
17.74	6021.61	17.74	7746.61
17.76	6055.1	17.76	7689.04
17.78	6061.81	17.78	7512.34
17.8	6079.73	17.8	7456.22
17.82	5944.37	17.82	7664.81
17.84	6012.73	17.84	7768.1
17.86	5971.62	17.86	7644.23
17.88	5884.82	17.88	7804.31
17.9	6060.95	17.9	7799.66
17.92	6123.55	17.92	7400.17
17.94	6215.76	17.94	7465.32
17.96	6301.87	17.96	7668.99
17.98	6292.58	17.98	7725.8
18	6223.81	18	7681.76
18.02	6220.16	18.02	7600
18.04	6213.67	18.04	7574.65
18.06	6147.81	18.06	7811.99
18.08	6177.46	18.08	7988.64
18.1	6221.26	18.1	7907.35
18.12	6169.91	18.12	7800.52
18.14	6290.11	18.14	7928.88
18.16	6326.48	18.16	8003.98
18.18	6486.17	18.18	7819.94
18.2	6413.5	18.2	7810.42
18.22	6196.23	18.22	7951.47
18.24	6179.46	18.24	8131.98
18.26	6342.63	18.26	8221.54
18.28	6616.95	18.28	8406.51
18.3	6543.33	18.3	8443.4
18.32	6534.52	18.32	8260.2
18.34	6695.43	18.34	8232.17
18.36	6712.91	18.36	8155.85
18.38	6636.9	18.38	8182.28
18.4	6655.44	18.4	8473.93
18.42	6689.88	18.42	8576.41
18.44	6795.15	18.44	8402.94
18.46	6830	18.46	8390.32
18.48	6727.97	18.48	8432.83
18.5	6675.89	18.5	8453.75
18.52	6806.6	18.52	8529.6
18.54	6812.2	18.54	8556.08
18.56	6912.49	18.56	8515.97
18.58	6863.34	18.58	8348.64
18.6	6733.31	18.6	8311.83
18.62	6747.49	18.62	8385.89
18.64	6850.96	18.64	8456.58
18.66	6868.28	18.66	8391.76
18.68	6664.94	18.68	8314.31
18.7	6620.52	18.7	8357.58
18.72	6719.88	18.72	8488.7
18.74	6706.82	18.74	8344.74
18.76	6527.06	18.76	8320.23
18.78	6425.84	18.78	8656.7
18.8	6723.94	18.8	8695.09
18.82	6677.75	18.82	8728.93
18.84	6523.04	18.84	8814.81
18.86	6669.8	18.86	8665.74
18.88	6707.82	18.88	8560.55
18.9	6803.84	18.9	8476.33
18.92	6884.8	18.92	8503.74
18.94	6773.57	18.94	8703.88
18.96	6689.94	18.96	8692.07
18.98	6724.44	18.98	8642.05
19	6646.68	19	8575.62
19.02	6721.07	19.02	8527.48
19.04	6802.82	19.04	8632.26
19.06	6713.18	19.06	8886.93
19.08	6788.21	19.08	8893.71
19.1	7041.02	19.1	8835.92
19.12	7010.52	19.12	8890.04
19.14	6815.08	19.14	8843.06
19.16	6741.9	19.16	8955.63
19.18	6887.14	19.18	9107.86
19.2	6897.49	19.2	8895.78
19.22	6738.95	19.22	8872.99
19.24	6798.83	19.24	8915.01
19.26	6988.15	19.26	8870.1
19.28	7113	19.28	8995.51
19.3	6932.33	19.3	8948.74
19.32	7074.23	19.32	8901.27
19.34	7154.8	19.34	8931.17
19.36	7031.86	19.36	8829.89
19.38	7091.23	19.38	8886.25
19.4	6988.71	19.4	8971.16
19.42	6794.44	19.42	9034.86
19.44	6801.27	19.44	9135.22
19.46	7078.07	19.46	9242.95
19.48	7125.85	19.48	9309.25
19.5	7068.09	19.5	9283.69
19.52	7150.91	19.52	9319.38
19.54	7140.57	19.54	9384.42
19.56	7040.2	19.56	9311.81
19.58	7090.01	19.58	9167.9
19.6	7140.52	19.6	9237.76
19.62	7115.09	19.62	9258.73
19.64	7016.27	19.64	9402.39
19.66	7063.59	19.66	9506.27
19.68	7199.61	19.68	9332.01
19.7	7202.49	19.7	9266.74
19.72	7343.6	19.72	9400.01
19.74	7331.4	19.74	9522.89
19.76	7180.86	19.76	9432.08
19.78	7086.61	19.78	9331.06
19.8	7044.03	19.8	9483.26
19.82	7176.2	19.82	9557.36
19.84	7443.26	19.84	9626.55
19.86	7347.76	19.86	9659.35
19.88	7146.19	19.88	9659.25
19.9	7279.76	19.9	9567.35
19.92	7274.48	19.92	9354.12
19.94	7233.56	19.94	9431.65
19.96	7287.52	19.96	9525.03
19.98	7254.07	19.98	9524.98
20	7260.48	20	9358.11
20.02	7268.74	20.02	9256.27
20.04	7112.6	20.04	9518.59
20.06	7145.55	20.06	9529.53
20.08	7231.45	20.08	9530.67
20.1	7428.09	20.1	9606.75
20.12	7517.59	20.12	9603.55
20.14	7289.88	20.14	9753.99
20.16	7285.1	20.16	9812.29
20.18	7432.46	20.18	9748.7
20.2	7483.85	20.2	9672.74
20.22	7235.4	20.22	9576.23
20.24	7097.21	20.24	9468.63
20.26	7250.89	20.26	9602.58
20.28	7360.22	20.28	9636.71
20.3	7366.79	20.3	9545.77
20.32	7514.14	20.32	9547.95
20.34	7586.95	20.34	9777.23
20.36	7399.69	20.36	9812.12
20.38	7208.06	20.38	9536.66
20.4	7253.32	20.4	9589.21
20.42	7312.34	20.42	9712.5
20.44	7306.36	20.44	9816.36
20.46	7383.63	20.46	9874.15
20.48	7405.38	20.48	9751.75
20.5	7388.9	20.5	9800.94
20.52	7315.09	20.52	9981.88
20.54	7231.03	20.54	9780.32
20.56	7209.02	20.56	9666.11
20.58	7280.56	20.58	9673.72
20.6	7166.93	20.6	9734.25
20.62	6974.47	20.62	9906.59
20.64	7019.64	20.64	9593.57
20.66	7020.26	20.66	9377.87
20.68	6980.81	20.68	9484.98
20.7	7222.74	20.7	9602.49
20.72	7452.27	20.72	9694.1
20.74	7279.91	20.74	9591.5
20.76	7109.5	20.76	9803.17
20.78	7175.51	20.78	10074.5
20.8	7206.4	20.8	9891.25
20.82	7222.27	20.82	9788.21
20.84	7217.36	20.84	9653.14
20.86	7263.92	20.86	9571.21
20.88	7237.45	20.88	9598.25
20.9	7269.05	20.9	9552.19
20.92	7225.35	20.92	9612.91
20.94	7146.68	20.94	9719.99
20.96	7240.39	20.96	9566.96
20.98	7227.17	20.98	9546.09
21	7279.99	21	9555.96
21.02	7385.53	21.02	9624.97
21.04	7328.23	21.04	9718.62
21.06	7217.52	21.06	9616.11
21.08	7127.16	21.08	9603.21
21.1	7152.22	21.1	9612.99
21.12	7197.57	21.12	9608.08
21.14	7119.71	21.14	9626.19
21.16	7133.11	21.16	9577.17
21.18	7216.14	21.18	9623.24
21.2	7115.81	21.2	9744.68
21.22	6985.82	21.22	9735.01
21.24	6969.44	21.24	9757.23
21.26	7105.99	21.26	9695.34
21.28	7205.14	21.28	9633.27
21.3	6971.88	21.3	9682.17
21.32	6881.02	21.32	9572.23
21.34	6955.96	21.34	9423.07
21.36	6851.91	21.36	9471.05
21.38	6941.9	21.38	9587.04
21.4	7032.47	21.4	9530.85
21.42	6886.21	21.42	9499.12
21.44	6840.4	21.44	9711.82
21.46	6932.47	21.46	9718.1
21.48	7006.96	21.48	9614.42
21.5	6973.79	21.5	9654.97
21.52	6961.66	21.52	9705.74
21.54	6900.72	21.54	9676.2
21.56	6911.48	21.56	9507.38
21.58	6834.62	21.58	9417.42
21.6	6799.28	21.6	9399.92
21.62	6711.36	21.62	9293.93
21.64	6618.62	21.64	9420.81
21.66	6742.57	21.66	9499.12
21.68	6807.18	21.68	9290.87
21.7	6672.03	21.7	9184.06
21.72	6692.95	21.72	9104.04
21.74	6979.79	21.74	9128.22
21.76	7013.95	21.76	9261.69
21.78	6849.88	21.78	9257.85
21.8	6916.38	21.8	9256.77
21.82	6814.51	21.82	9086.37
21.84	6674.19	21.84	9122.97
21.86	6819.11	21.86	9215.01
21.88	6914.19	21.88	9163.17
21.9	6671.53	21.9	9142.68
21.92	6543.32	21.92	9243.78
21.94	6725	21.94	9288.91
21.96	6654.23	21.96	9206.47
21.98	6559.23	21.98	9241.36
22	6551.86	22	9144.46
22.02	6452.12	22.02	8936.98
22.04	6476.95	22.04	8938.91
22.06	6666.67	22.06	9076.33
22.08	6637.09	22.08	9170.86
22.1	6516.93	22.1	9042.93
22.12	6482.56	22.12	8904.65
22.14	6417.99	22.14	9014.17
22.16	6278.34	22.16	9088.44
22.18	6520.33	22.18	8948.57
22.2	6538.03	22.2	8943.87
22.22	6302.98	22.22	8984.19
22.24	6322.35	22.24	8932.01
22.26	6218.78	22.26	8762.35
22.28	6368.83	22.28	8663.68
22.3	6702.86	22.3	8765.89
22.32	6526.52	22.32	8807.7
22.34	6313.79	22.34	8783.17
22.36	6391.65	22.36	8816.1
22.38	6423.48	22.38	8934.42
22.4	6494.36	22.4	8775.72
22.42	6588.01	22.42	8678.85
22.44	6411.36	22.44	8491.96
22.46	6400.52	22.46	8660.33
22.48	6241.41	22.48	8752.81
22.5	6102.41	22.5	8661.46
22.52	6284.97	22.52	8649.75
22.54	6232.62	22.54	8605.39
22.56	6265.12	22.56	8612.5
22.58	6318.98	22.58	8480.01
22.6	6288.7	22.6	8329.2
22.62	6263.69	22.62	8446.43
22.64	6190.52	22.64	8520.88
22.66	6144.66	22.66	8600.85
22.68	6109.04	22.68	8693.17
22.7	6136.56	22.7	8556.68
22.72	6170	22.72	8458.74
22.74	6085.2	22.74	8357.28
22.76	6122.15	22.76	8374.03
22.78	6030.85	22.78	8374.39
22.8	5888.39	22.8	8231.17
22.82	5898.26	22.82	8352.52
22.84	5874.68	22.84	8357.17
22.86	5912.95	22.86	8024.02
22.88	5849.83	22.88	8099.56
22.9	5916.26	22.9	8117.31
22.92	5844.33	22.92	8200.35
22.94	5900.19	22.94	8146.43
22.96	5927.34	22.96	7967.22
22.98	5864.43	22.98	8050.17
23	5867.53	23	8263
23.02	5799.68	23.02	8199.42
23.04	5917.4	23.04	8076.76
23.06	5956	23.06	8171.87
23.08	5826.36	23.08	8258.85
23.1	5889.08	23.1	8249.74
23.12	5853.26	23.12	8008.34
23.14	5689.06	23.14	7999.77
23.16	5577.64	23.16	7991.34
23.18	5559.31	23.18	7928.31
23.2	5632.77	23.2	8187.11
23.22	5559.8	23.22	8079.88
23.24	5550	23.24	7778.19
23.26	5594.49	23.26	7734.9
23.28	5572.89	23.28	7828.58
23.3	5540.44	23.3	8090.4
23.32	5624.82	23.32	8042.27
23.34	5536.21	23.34	7813.15
23.36	5670.72	23.36	7731.47
23.38	5776.73	23.38	7662.36
23.4	5582.56	23.4	7635.87
23.42	5619.66	23.42	7793.74
23.44	5673.43	23.44	7821.23
23.46	5531.44	23.46	7697.63
23.48	5316.76	23.48	7854.07
23.5	5357.78	23.5	7796.57
23.52	5480.68	23.52	7521.82
23.54	5485.87	23.54	7608.56
23.56	5464.16	23.56	7455.7
23.58	5628.1	23.58	7551.38
23.6	5478.98	23.6	7668.95
23.62	5327.43	23.62	7507.44
23.64	5271.67	23.64	7394.17
23.66	5354.1	23.66	7379.1
23.68	5420.86	23.68	7444.19
23.7	5351.9	23.7	7439.12
23.72	5271.64	23.72	7434.28
23.74	5284.13	23.74	7392.58
23.76	5245.4	23.76	7275.85
23.78	5222.86	23.78	7134.9
23.8	5322.2	23.8	7197.79
23.82	5329.59	23.82	7264.25
23.84	5341.61	23.84	7265.67
23.86	5335.77	23.86	7303.02
23.88	5264.37	23.88	7244.85
23.9	5248.58	23.9	7249.04
23.92	4989.79	23.92	7378.44
23.94	4964.51	23.94	7248.19
23.96	4986.97	23.96	7217.6
23.98	5074.03	23.98	7147.66
24	5214.05	24	7155.37
24.02	5196.78	24.02	7141.16
24.04	5174.33	24.04	7118.73
24.06	5096.02	24.06	7140.6
24.08	5083.95	24.08	6926.16
24.1	5012.5	24.1	6775.12
24.12	5014.11	24.12	6818.26
24.14	5113.14	24.14	6875.56
24.16	5234.56	24.16	7034.09
24.18	5136.84	24.18	6884.94
24.2	5022.48	24.2	6994.48
24.22	4979.11	24.22	7035.77
24.24	4998.14	24.24	6936.44
24.26	5002.1	24.26	6874.59
24.28	5036.28	24.28	6742.74
24.3	4981.1	24.3	6751.94
24.32	5008.7	24.32	6763.66
24.34	5014.15	24.34	6844.72
24.36	4779.17	24.36	6767.09
24.38	4910.28	24.38	6716.26
24.4	4981.46	24.4	6726.72
24.42	4745.83	24.42	6765.51
24.44	4816.6	24.44	6713.54
24.46	4865.81	24.46	6740.63
24.48	4827.86	24.48	6630.95
24.5	4929.65	24.5	6750.02
24.52	4823.93	24.52	6766.15
24.54	4779.09	24.54	6680.29
24.56	4982.09	24.56	6659.09
24.58	4997.35	24.58	6841.67
24.6	4883.41	24.6	6734.46
24.62	4963.92	24.62	6558.82
24.64	4806.84	24.64	6610.04
24.66	4702.49	24.66	6561.15
24.68	4700.76	24.68	6391.23
24.7	4745.31	24.7	6466.5
24.72	4776.02	24.72	6547.54
24.74	4661.49	24.74	6548.55
24.76	4774.34	24.76	6328.95
24.78	4724.67	24.78	6274.52
24.8	4625.85	24.8	6368.69
24.82	4715	24.82	6389.59
24.84	4837.09	24.84	6305.92
24.86	4821.55	24.86	6340.77
24.88	4758.15	24.88	6260.86
24.9	4608.58	24.9	6295.65
24.92	4569.73	24.92	6504.95
24.94	4693.18	24.94	6488.35
24.96	4617.25	24.96	6366.95
24.98	4530.47	24.98	6344.31
25	4605.77	25	6172.44
25.02	4541.56	25.02	6195.47
25.04	4468.99	25.04	6328.39
25.06	4519.81	25.06	6226.91
25.08	4594.73	25.08	5950.57
25.1	4597.6	25.1	6096.11
25.12	4619.98	25.12	6141.18
25.14	4470.56	25.14	5970.18
25.16	4583.3	25.16	5978.83
25.18	4648.68	25.18	6090.02
25.2	4498.8	25.2	6064.53
25.22	4487.88	25.22	6126.19
25.24	4455.38	25.24	5943.27
25.26	4461.81	25.26	6030.03
25.28	4459.76	25.28	6127.99
25.3	4349	25.3	6202.7
25.32	4345.43	25.32	6141.56
25.34	4472.83	25.34	5923.61
25.36	4302.93	25.36	5910.13
25.38	4336.1	25.38	5938.46
25.4	4377.28	25.4	5983.19
25.42	4355.42	25.42	6083.86
25.44	4329.64	25.44	5880.43
25.46	4322.16	25.46	5832.89
25.48	4413.96	25.48	5825.2
25.5	4495.09	25.5	5980.04
25.52	4423.86	25.52	6016.5
25.54	4192.94	25.54	6021.31
25.56	4169.95	25.56	5960.86
25.58	4276.59	25.58	5768.37
25.6	4323.39	25.6	5774.36
25.62	4464.75	25.62	5947.29
25.64	4479.7	25.64	5875.83
25.66	4234.52	25.66	5663.79
25.68	4192.31	25.68	5717.39
25.7	4178.78	25.7	5515.17
25.72	4273.97	25.72	5609.56
25.74	4294.23	25.74	5688.06
25.76	4308.99	25.76	5886.5
25.78	4366.52	25.78	5811.88
25.8	4324.59	25.8	5632.6
25.82	4293.32	25.82	5773.1
25.84	4309.47	25.84	5788.96
25.86	4308.76	25.86	5626.83
25.88	4303.41	25.88	5706.97
25.9	4116.44	25.9	5720.9
25.92	4017.81	25.92	5586.57
25.94	4035.16	25.94	5353.07
25.96	4127.5	25.96	5547.4
25.98	3965.32	25.98	5595.75
26	4083.31	26	5431.95
26.02	4156.95	26.02	5521.98
26.04	4078.09	26.04	5677.97
26.06	3965.04	26.06	5489.44
26.08	4011.37	26.08	5313.78
26.1	4018.72	26.1	5319.65
26.12	4147.53	26.12	5349.18
26.14	4065.61	26.14	5501.37
26.16	3987.86	26.16	5495.95
26.18	3896.5	26.18	5469.6
26.2	3909.36	26.2	5455.46
26.22	4077.01	26.22	5425.81
26.24	4049.2	26.24	5398.76
26.26	4057.15	26.26	5477.31
26.28	3977.63	26.28	5349.77
26.3	4064.95	26.3	5236.59
26.32	4031.93	26.32	5272.9
26.34	4053.83	26.34	5411.52
26.36	3904.99	26.36	5387.37
26.38	4022.23	26.38	5410.6
26.4	4143.41	26.4	5460.43
26.42	4101.88	26.42	5473.24
26.44	4215.81	26.44	5325.84
26.46	4108.84	26.46	5192
26.48	3916.38	26.48	5324.65
26.5	3911.66	26.5	5402.78
26.52	4014.01	26.52	5338.4
26.54	4005.68	26.54	5002.9
26.56	3955.07	26.56	5230.7
26.58	3874.16	26.58	5216.36
26.6	3884.64	26.6	5048.53
26.62	3864.88	26.62	5280.03
26.64	3893.98	26.64	5288.19
26.66	3877.74	26.66	5258.57
26.68	3976.89	26.68	5229.09
26.7	3852.06	26.7	5191.16
26.72	3885.16	26.72	5231.77
26.74	4003.13	26.74	5211.84
26.76	4004.64	26.76	5030.81
26.78	3977.64	26.78	5021.91
26.8	3878.73	26.8	5099.86
26.82	3861.07	26.82	5085.73
26.84	3688.41	26.84	5111.74
26.86	3681.78	26.86	5091.45
26.88	3701.9	26.88	5081.32
26.9	3680.74	26.9	4933.6
26.92	3778.13	26.92	5009.8
26.94	3877.4	26.94	4949.27
26.96	3969.8	26.96	5135.64
26.98	3972.95	26.98	5043.85
27	3862.46	27	4943.34
27.02	3792.49	27.02	5121.5
27.04	3932.44	27.04	5123.72
27.06	3954.9	27.06	4918.02
27.08	3970.36	27.08	5083.61
27.1	3827.51	27.1	5097.93
27.12	3843.37	27.12	4921.64
27.14	3857.9	27.14	4966.78
27.16	3870	27.16	5037.51
27.18	3888.45	27.18	4894.94
27.2	3785.3	27.2	4934.73
27.22	3821.05	27.22	4904.68
27.24	3706.05	27.24	5035.81
27.26	3660.24	27.26	5016.91
27.28	3684.4	27.28	5017.64
27.3	3747.26	27.3	5094.21
27.32	3955.41	27.32	4908.44
27.34	3798.45	27.34	4815.65
27.36	3744.62	27.36	4750.23
27.38	3752.51	27.38	4754.04
27.4	3690.09	27.4	4890.66
27.42	3715.47	27.42	4761.88
27.44	3597.75	27.44	4842.73
27.46	3652.57	27.46	4878.84
27.48	3752.42	27.48	4833.86
27.5	3751.08	27.5	4797.19
27.52	3724.89	27.52	4839
27.54	3754.76	27.54	4989.08
27.56	3838.29	27.56	4677.8
27.58	3768.7	27.58	4664.53
27.6	3809.91	27.6	4708.14
27.62	3679.01	27.62	4641.73
27.64	3597.66	27.64	4677.37
27.66	3645.84	27.66	4679.16
27.68	3639.26	27.68	4730.34
27.7	3744.95	27.7	4802.77
27.72	3884.16	27.72	4870.58
27.74	3796.39	27.74	4701.45
27.76	3813.05	27.76	4658.54
27.78	3815.59	27.78	4757.69
27.8	3781.11	27.8	4719.72
27.82	3777.59	27.82	4616.4
27.84	3838.67	27.84	4625.61
27.86	3868.49	27.86	4493.84
27.88	3978.24	27.88	4411.57
27.9	4154.19	27.9	4588.69
27.92	4339.82	27.92	4688.06
27.94	4453.42	27.94	4493.73
27.96	4737.95	27.96	4483.8
27.98	4779.95	27.98	4341.46
28	4798.55	28	4575.57
28.02	4619.87	28.02	4551.69
28.04	4600.28	28.04	4635.49
28.06	4585.74	28.06	4685.75
28.08	4249.13	28.08	4489.88
28.1	4042.28	28.1	4297.76
28.12	3718.57	28.12	4437.81
28.14	3672.37	28.14	4638.67
28.16	3622.51	28.16	4602.68
28.18	3537.5	28.18	4631.5
28.2	3590.41	28.2	4673.44
28.22	3673.79	28.22	4534.07
28.24	3557.34	28.24	4674.06
28.26	3689.24	28.26	4562.81
28.28	3660.85	28.28	4490.16
28.3	3507.22	28.3	4336.31
28.32	3499.72	28.32	4504.43
28.34	3493.05	28.34	4435.73
28.36	3520.51	28.36	4569.53
28.38	3549.75	28.38	4528.21
28.4	3526.48	28.4	4540.35
28.42	3507.93	28.42	4469.22
28.44	3529.6	28.44	4598.68
28.46	3478.32	28.46	4538.44
28.48	3398.58	28.48	4367.71
28.5	3350.65	28.5	4311.43
28.52	3432.23	28.52	4453.95
28.54	3353.99	28.54	4357.52
28.56	3378.49	28.56	4503.51
28.58	3464.97	28.58	4450.93
28.6	3404.95	28.6	4421.18
28.62	3401.62	28.62	4372.18
28.64	3438.07	28.64	4419.32
28.66	3409.87	28.66	4517.84
28.68	3465.7	28.68	4586.1
28.7	3448.34	28.7	4427.13
28.72	3403.81	28.72	4419.51
28.74	3495.76	28.74	4362.19
28.76	3471.68	28.76	4308.27
28.78	3462.86	28.78	4264.14
28.8	3512.2	28.8	4204.57
28.82	3395.43	28.82	4290.49
28.84	3267.68	28.84	4296.18
28.86	3265.66	28.86	4458.47
28.88	3313.62	28.88	4465.43
28.9	3402.09	28.9	4272.92
28.92	3417.74	28.92	4326.01
28.94	3445.54	28.94	4423.83
28.96	3614.93	28.96	4529.11
28.98	3483.01	28.98	4551.07
29	3537.1	29	4493.24
29.02	3372.72	29.02	4308.82
29.04	3447.43	29.04	4232.76
29.06	3542.69	29.06	4358.11
29.08	3490.71	29.08	4373.38
29.1	3350.37	29.1	4283.8
29.12	3424.39	29.12	4232.01
29.14	3392.12	29.14	4205.85
29.16	3496.76	29.16	4056.11
29.18	3576.31	29.18	4231.63
29.2	3411.75	29.2	4372.68
29.22	3346.89	29.22	4283.93
29.24	3492.78	29.24	4250.36
29.26	3433.15	29.26	4253.2
29.28	3459.2	29.28	4172.43
29.3	3276.86	29.3	4347.61
29.32	3363.49	29.32	4129.18
29.34	3367.66	29.34	4240.72
29.36	3365.89	29.36	4209.35
29.38	3356.89	29.38	4295.9
29.4	3406.68	29.4	4157.31
29.42	3485.05	29.42	4113.73
29.44	3485.2	29.44	4235.59
29.46	3553.18	29.46	4427.99
29.48	3366.91	29.48	4215.82
29.5	3220.47	29.5	4186.48
29.52	3211.07	29.52	4274.32
29.54	3512.45	29.54	4230.32
29.56	3312.64	29.56	4189.53
29.58	3498.72	29.58	4357.69
29.6	3467.19	29.6	4340.71
29.62	3537.55	29.62	4302.11
29.64	3295.23	29.64	4167.11
29.66	3284.88	29.66	4128.68
29.68	3330.75	29.68	4220.36
29.7	3405.68	29.7	4335.42
29.72	3355.11	29.72	4324.56
29.74	3346.09	29.74	4398.91
29.76	3342.7	29.76	4384.52
29.78	3466.56	29.78	4415.84
29.8	3418.8	29.8	4330.27
29.82	3385.88	29.82	4405.66
29.84	3479.09	29.84	4443.94
29.86	3384.64	29.86	4374
29.88	3259.26	29.88	4263.42
29.9	3332.66	29.9	4271.83
29.92	3535.89	29.92	4200.39
29.94	3369.56	29.94	4229.3
29.96	3370.3	29.96	4205.64
29.98	3530.3	29.98	4361.14
30	3503.25	30	4492.31
30.02	3558.72	30.02	4565.07
30.04	3429.37	30.04	4635.89
30.06	3571.7	30.06	4713.84
30.08	3714.02	30.08	4644.65
30.1	3930.55	30.1	4914.33
30.12	3881.28	30.12	5136.83
30.14	3948	30.14	5306.83
30.16	4158.29	30.16	5369.86
30.18	4358.57	30.18	5727.1
30.2	4398.65	30.2	5665.12
30.22	4391.01	30.22	5465.08
30.24	4629.6	30.24	5295.4
30.26	4491.67	30.26	5409.57
30.28	4484.64	30.28	5309.42
30.3	4461.84	30.3	5192.25
30.32	4465.4	30.32	4891.55
30.34	4402.18	30.34	4817.73
30.36	4253.11	30.36	4764.56
30.38	4059.41	30.38	4480.57
30.4	3986.18	30.4	4472.3
30.42	3936.78	30.42	4511.52
30.44	3935.4	30.44	4431.05
30.46	3864.61	30.46	4529.84
30.48	3787.84	30.48	4361.02
30.5	3678.53	30.5	4271.11
30.52	3576.09	30.52	4262.23
30.54	3623.24	30.54	4059.59
30.56	3590.71	30.56	4170.1
30.58	3509.53	30.58	4208.42
30.6	3368.61	30.6	4234.95
30.62	3529.27	30.62	4220.9
30.64	3557.39	30.64	4275.84
30.66	3350.82	30.66	4248.37
30.68	3385.9	30.68	4041.73
30.7	3353.89	30.7	3995.7
30.72	3486.99	30.72	4085.77
30.74	3350.82	30.74	4130.61
30.76	3329.54	30.76	4181.19
30.78	3265.18	30.78	4089.95
30.8	3387.2	30.8	4086.94
30.82	3284.96	30.82	4061.81
30.84	3251.1	30.84	4155.64
30.86	3107.6	30.86	4043.77
30.88	3214.78	30.88	3984.95
30.9	3261.77	30.9	4021.42
30.92	3341.02	30.92	4141.02
30.94	3313.64	30.94	4072.07
30.96	3245.07	30.96	3886.59
30.98	3109.56	30.98	3958.12
31	3231.13	31	3941.41
31.02	3302.65	31.02	4082.62
31.04	3383.82	31.04	4024.87
31.06	3208.51	31.06	4068.35
31.08	3106.97	31.08	3951.57
31.1	3006.22	31.1	3934.92
31.12	3144	31.12	3812.32
31.14	3198.38	31.14	3779.78
31.16	3390.12	31.16	4006.57
31.18	3397.98	31.18	3906.3
31.2	3439.44	31.2	4040.21
31.22	3309.15	31.22	3910.25
31.24	3212.36	31.24	3803.68
31.26	3337.86	31.26	3958.38
31.28	3278.32	31.28	3941.18
31.3	3154.09	31.3	3749.56
31.32	3417.2	31.32	3978.84
31.34	3265.04	31.34	3885.49
31.36	3301.1	31.36	3773.72
31.38	3156.41	31.38	3951
31.4	3207.63	31.4	3779.35
31.42	3384.7	31.42	3956.35
31.44	3315.57	31.44	4012.17
31.46	3237.02	31.46	3785.07
31.48	3249.02	31.48	3812.5
31.5	3261.65	31.5	3842.55
31.52	3407.76	31.52	3950.45
31.54	3303.52	31.54	3790.01
31.56	3370.45	31.56	3791.53
31.58	3332.06	31.58	3955.21
31.6	3317.71	31.6	4065.47
31.62	3205.61	31.62	3969.81
31.64	3316.08	31.64	3813.54
31.66	3304.77	31.66	3777.61
31.68	3168.8	31.68	3871.55
31.7	3211.8	31.7	3878.55
31.72	3375.78	31.72	3863.31
31.74	3364.77	31.74	3749.26
31.76	3205.01	31.76	3954.68
31.78	3259.64	31.78	3886.2
31.8	3219.51	31.8	3954.22
31.82	3298.61	31.82	3968.7
31.84	3324.97	31.84	3765.88
31.86	3341.24	31.86	3946.55
31.88	3124.16	31.88	3892.01
31.9	3200.74	31.9	3706.91
31.92	3199.73	31.92	3726.3
31.94	3271.76	31.94	3779.36
31.96	3211.14	31.96	3885.94
31.98	3229.19	31.98	3798.56
32	3315.88	32	3915.39
32.02	3137.47	32.02	3777.15
32.04	3354.17	32.04	3778.71
32.06	3355.5	32.06	3831.66
32.08	3337.92	32.08	3782.49
32.1	3214.95	32.1	3817.88
32.12	3271.11	32.12	3903.93
32.14	3399.77	32.14	3883.31
32.16	3468.51	32.16	3991.78
32.18	3373.19	32.18	3821.79
32.2	3436.95	32.2	3639.95
32.22	3592.96	32.22	3747.4
32.24	3609.04	32.24	3880.05
32.26	3705.93	32.26	3828.24
32.28	4014.09	32.28	3900
32.3	4330.55	32.3	3922.21
32.32	4685.2	32.32	3778.95
32.34	5026.05	32.34	3712.14
32.36	5519.45	32.36	3745.33
32.38	5932.23	32.38	3794.26
32.4	6092.36	32.4	3689.16
32.42	6180.06	32.42	3686.86
32.44	5792.6	32.44	3784.02
32.46	5421.22	32.46	3925.66
32.48	5252.32	32.48	3764.35
32.5	4898.83	32.5	3795.91
32.52	4508.11	32.52	3894
32.54	4054.95	32.54	3749.69
32.56	3782.63	32.56	3676.22
32.58	3555.48	32.58	3723.9
32.6	3403.73	32.6	3943.2
32.62	3445.56	32.62	3817.15
32.64	3272.63	32.64	3754.21
32.66	3289.29	32.66	3791.65
32.68	3337.47	32.68	3716.67
32.7	3395.35	32.7	3741.5
32.72	3300.5	32.72	3888.72
32.74	3352.41	32.74	3856.76
32.76	3326.47	32.76	3788.95
32.78	3228.68	32.78	3901.74
32.8	3208.11	32.8	3898.59
32.82	3273.92	32.82	3803.26
32.84	3355.31	32.84	3731.46
32.86	3278.37	32.86	3647.39
32.88	3389.91	32.88	3720.97
32.9	3294.32	32.9	3919.72
32.92	3271.91	32.92	3697.05
32.94	3349.89	32.94	3848.76
32.96	3303.12	32.96	3882.7
32.98	3332.69	32.98	3636.38
33	3229.73	33	3618.6
33.02	3262.58	33.02	3582.11
33.04	3108.27	33.04	3781.74
33.06	3193.24	33.06	3741.37
33.08	3384.9	33.08	3898.15
33.1	3321.21	33.1	3850.17
33.12	3366.7	33.12	3787.7
33.14	3272	33.14	3736.03
33.16	3201.74	33.16	3756.85
33.18	3260.93	33.18	3789.98
33.2	3374.09	33.2	3876.22
33.22	3245.15	33.22	3748.56
33.24	3167.49	33.24	3612.2
33.26	3087.24	33.26	3732.36
33.28	3288.02	33.28	3786.99
33.3	3266.66	33.3	3801.04
33.32	3117.59	33.32	3721.87
33.34	3289.16	33.34	3710.07
33.36	3193.49	33.36	3607.89
33.38	3088	33.38	3833.99
33.4	3307.13	33.4	3782.22
33.42	3333.5	33.42	3781.86
33.44	3163.25	33.44	3625.88
33.46	3215.11	33.46	3682.09
33.48	3124.99	33.48	3803.51
33.5	3226.62	33.5	3651.8
33.52	3302.97	33.52	3707.22
33.54	3298.39	33.54	3808.91
33.56	3129.92	33.56	3916.41
33.58	3339.52	33.58	3756.38
33.6	3244.71	33.6	3740.7
33.62	3342.2	33.62	3728.98
33.64	3188.94	33.64	3699.68
33.66	3197.61	33.66	3737.78
33.68	3169.16	33.68	3790.82
33.7	3113	33.7	3698.88
33.72	3283.89	33.72	3796.93
33.74	3300.65	33.74	3859.57
33.76	3157.08	33.76	3766.63
33.78	3271.73	33.78	3744.02
33.8	3213.43	33.8	3820.84
33.82	3228.66	33.82	3749.11
33.84	3281.59	33.84	3720.69
33.86	3197.72	33.86	3827.21
33.88	3182.34	33.88	3854.24
33.9	3225.46	33.9	3682.46
33.92	3365.77	33.92	3942.38
33.94	3354.76	33.94	3876.49
33.96	3316.12	33.96	3828.87
33.98	3246.52	33.98	3624.61
34	3286.18	34	3670.15
34.02	3288.98	34.02	3529
34.04	3395.3	34.04	3872.91
34.06	3295.43	34.06	3778.58
34.08	3390.97	34.08	3738.36
34.1	3313.36	34.1	3767.64
34.12	3323.39	34.12	3932.82
34.14	3333.99	34.14	3711.72
34.16	3215.71	34.16	3734.94
34.18	3119.67	34.18	3669.56
34.2	3325.85	34.2	3630.4
34.22	3254.61	34.22	3732.38
34.24	3225.77	34.24	3867.6
34.26	3269.61	34.26	3821.67
34.28	3264.43	34.28	4005.79
34.3	3313.96	34.3	3867.88
34.32	3254.42	34.32	3888.81
34.34	3300.23	34.34	3963.98
34.36	3340.87	34.36	3819.24
34.38	3357.03	34.38	3826.68
34.4	3592.76	34.4	4043.63
34.42	3677.48	34.42	4062.11
34.44	3620.06	34.44	4062.99
34.46	3597.84	34.46	4089.82
34.48	3458.38	34.48	3917.15
34.5	3498.47	34.5	3993.88
34.52	3484.09	34.52	3892.8
34.54	3488.66	34.54	3911.32
34.56	3456.84	34.56	3984.08
34.58	3429.03	34.58	3979.77
34.6	3309.97	34.6	3876.81
34.62	3403.69	34.62	4069.97
34.64	3329.65	34.64	4084.1
34.66	3505.8	34.66	3872.46
34.68	3463.68	34.68	3841.51
34.7	3313.6	34.7	3798.7
34.72	3449.45	34.72	3834.86
34.74	3377.48	34.74	3889.12
34.76	3615.48	34.76	3844.74
34.78	3470.85	34.78	4121.06
34.8	3507.66	34.8	3801.05
34.82	3425.53	34.82	3761.51
34.84	3603.68	34.84	3728.09
34.86	3428.81	34.86	4014.5
34.88	3109.65	34.88	4179.49
34.9	3273.03	34.9	3682.59
34.92	3359.47	34.92	3920.15
34.94	3529.21	34.94	4006.02
34.96	3674.02	34.96	3978.84
34.98	3643.95	34.98	3976.95
35	3429.2	35	4001.94
35.02	3481.74	35.02	4032.7
35.04	3527.79	35.04	4116.08
35.06	3719.78	35.06	4014.66
35.08	3801.74	35.08	4100.15
35.1	3715.22	35.1	4218.19
35.12	3641.81	35.12	4392.9
35.14	3599.34	35.14	4399.73
35.16	3696.75	35.16	4301.73
35.18	3705.91	35.18	4415.86
35.2	3681.61	35.2	4265.05
35.22	3764.28	35.22	4502.97
35.24	3743.68	35.24	4394.24
35.26	3880.63	35.26	4594.6
35.28	3896.22	35.28	4630.13
35.3	3864.02	35.3	4610.88
35.32	4109.48	35.32	4916.69
35.34	4130.4	35.34	4819.79
35.36	4208.96	35.36	5069.69
35.38	4289.81	35.38	5598.78
35.4	4507.48	35.4	6003.02
35.42	4695.57	35.42	6246.68
35.44	5054.28	35.44	6639.22
35.46	5202.84	35.46	7050.57
35.48	5619.44	35.48	7527.41
35.5	5887.64	35.5	8254.41
35.52	6590.16	35.52	8638.96
35.54	7039.43	35.54	8825.99
35.56	7656.09	35.56	8550.91
35.58	8064.55	35.58	8872.5
35.6	8087.44	35.6	8756.09
35.62	7957.32	35.62	8509.51
35.64	7944.66	35.64	8173.96
35.66	7971.14	35.66	7673.03
35.68	7618.63	35.68	7216.91
35.7	7176.29	35.7	6734.26
35.72	7039.89	35.72	6393.26
35.74	6642.48	35.74	6072.5
35.76	6152.11	35.76	5936.07
35.78	5764.29	35.78	5465.46
35.8	5637.28	35.8	4963.65
35.82	5350.23	35.82	5127.98
35.84	5330.13	35.84	5192.55
35.86	4896.78	35.86	5400.98
35.88	4625.5	35.88	4980.72
35.9	4690.96	35.9	4997.34
35.92	4373.51	35.92	4803.7
35.94	4268.9	35.94	4857.27
35.96	4229.93	35.96	4618.35
35.98	4172.57	35.98	4803.53
36	4281.04	36	4783.32
36.02	4226.98	36.02	4628.3
36.04	4029.69	36.04	4691.67
36.06	4119.22	36.06	4699.53
36.08	4082.72	36.08	4835.62
36.1	3985.72	36.1	4479.68
36.12	3955.45	36.12	4729
36.14	4068.01	36.14	4476.03
36.16	4094.88	36.16	4586
36.18	4072.93	36.18	4643.55
36.2	4026.57	36.2	4667.55
36.22	3969.55	36.22	4333.75
36.24	3944.02	36.24	4435.51
36.26	3990.11	36.26	4492.99
36.28	3861.97	36.28	4700.21
36.3	3846.34	36.3	4529.22
36.32	3761.81	36.32	4809.1
36.34	3751.27	36.34	4631.3
36.36	3874.64	36.36	4586.18
36.38	3766.17	36.38	4645.4
36.4	3757.1	36.4	4435.61
36.42	3830.29	36.42	4496.33
36.44	3860.08	36.44	4609.65
36.46	3899.95	36.46	4538.12
36.48	3793.36	36.48	4551.24
36.5	3840.08	36.5	4469.39
36.52	3908.63	36.52	4333.98
36.54	3912.84	36.54	4688.68
36.56	3811.52	36.56	4717.5
36.58	3894.01	36.58	4621.15
36.6	3729.91	36.6	4520.92
36.62	3873.18	36.62	4751.04
36.64	3942.07	36.64	4427.53
36.66	3952.83	36.66	4749.87
36.68	3907.11	36.68	4740.84
36.7	3742.7	36.7	4593.69
36.72	3777.79	36.72	4784.71
36.74	3868.53	36.74	4701.69
36.76	3928.19	36.76	4896.19
36.78	3900.39	36.78	5043.55
36.8	4051.69	36.8	4967.14
36.82	3970.82	36.82	4981.83
36.84	4114.52	36.84	4933.13
36.86	4039.16	36.86	5085.55
36.88	4100.32	36.88	5463.66
36.9	4113.78	36.9	5192.96
36.92	4165.21	36.92	5082.92
36.94	4273.28	36.94	5077.07
36.96	4372.03	36.96	5492.47
36.98	4425.71	36.98	5527.34
37	4629.83	37	5626.52
37.02	4659.54	37.02	5690.83
37.04	4718.31	37.04	5654.62
37.06	4980.14	37.06	5673.23
37.08	5018.97	37.08	5598.91
37.1	4733.25	37.1	5940.66
37.12	4731.94	37.12	5892.81
37.14	4874.81	37.14	5956.12
37.16	5078.86	37.16	6274.08
37.18	5062.43	37.18	6442.98
37.2	5060.66	37.2	6285.1
37.22	5192.37	37.22	6151.55
37.24	5231.28	37.24	6243.44
37.26	5113.09	37.26	6349.87
37.28	5402.72	37.28	6340.2
37.3	5046.4	37.3	6248.54
37.32	5360.6	37.32	6429.76
37.34	5231.79	37.34	6469.06
37.36	5420.23	37.36	6345.56
37.38	5374.42	37.38	6640.86
37.4	5329.62	37.4	6902.76
37.42	5364.94	37.42	6789.61
37.44	5219.37	37.44	6973.86
37.46	5464.59	37.46	7245.05
37.48	5662.83	37.48	7170.67
37.5	5695.6	37.5	7157.1
37.52	5672.49	37.52	7465.89
37.54	5858.16	37.54	7380.41
37.56	5837.53	37.56	7534.52
37.58	5844.51	37.58	8217.03
37.6	6233.84	37.6	8267.48
37.62	6309.18	37.62	8389.9
37.64	6444.87	37.64	8775.17
37.66	6277.36	37.66	8805.91
37.68	6739.12	37.68	9148.58
37.7	7091.7	37.7	9748.38
37.72	7101.62	37.72	10375
37.74	7562.48	37.74	10384.5
37.76	7554.78	37.76	10785.4
37.78	7809.25	37.78	11639.5
37.8	8292.02	37.8	12683.8
37.82	8550.97	37.82	13004.7
37.84	9712.52	37.84	13700.3
37.86	9795.82	37.86	14620.6
37.88	10549.4	37.88	15653.4
37.9	10899.5	37.9	16394.9
37.92	11898.2	37.92	17930.5
37.94	12548.5	37.94	19267.7
37.96	13356	37.96	21339.8
37.98	14637.3	37.98	23376.3
38	15708.3	38	26305
38.02	17823.8	38.02	29929.5
38.04	19893.8	38.04	34128.9
38.06	22336.4	38.06	39267.2
38.08	25874.2	38.08	45466.3
38.1	30796.5	38.1	52826.2
38.12	36910.3	38.12	62935.8
38.14	45397.1	38.14	73989.9
38.16	56252.3	38.16	87658.3
38.18	70136.6	38.18	102598
38.2	89470.1	38.2	117024
38.22	112024	38.22	130196
38.24	136398	38.24	138341
38.26	159103	38.26	139797
38.28	170674	38.28	132225
38.3	168861	38.3	122656
38.32	154584	38.32	112308
38.34	139595	38.34	102256
38.36	126646	38.36	90221.4
38.38	115256	38.38	76776.7
38.4	99637	38.4	64314.9
38.42	80313.7	38.42	54112
38.44	62917.5	38.44	45546.1
38.46	48781.9	38.46	38980.7
38.48	38598.1	38.48	34392.7
38.5	32184.4	38.5	30254.5
38.52	27049.1	38.52	27199.7
38.54	23096.9	38.54	24307
38.56	20649.7	38.56	22402.2
38.58	18781.8	38.58	20883.4
38.6	16818.2	38.6	19147.1
38.62	15468.9	38.62	17724.7
38.64	14152.5	38.64	16451.6
38.66	12934.4	38.66	15528
38.68	12557.9	38.68	14607.7
38.7	11222.2	38.7	13846.2
38.72	10870.1	38.72	12717.8
38.74	10516.7	38.74	11755.9
38.76	9837.38	38.76	11818.7
38.78	8861.68	38.78	11434.7
38.8	8662.83	38.8	10758.8
38.82	8126.49	38.82	10189.5
38.84	8222.06	38.84	10016.8
38.86	7689.68	38.86	9262.24
38.88	7901.98	38.88	9468.65
38.9	7329.03	38.9	9568.17
38.92	7025.03	38.92	8785.35
38.94	6951.92	38.94	8588.49
38.96	6933.82	38.96	8231.46
38.98	6763.56	38.98	8123.82
39	6572.48	39	8056.19
39.02	6401.11	39.02	7686.71
39.04	6036.65	39.04	7675
39.06	6008.86	39.06	7420.88
39.08	6080.9	39.08	7650.35
39.1	5760.99	39.1	7505.22
39.12	5689.59	39.12	7113.4
39.14	5582.85	39.14	7023.53
39.16	5478.6	39.16	6896.13
39.18	5479.02	39.18	6919.81
39.2	5631.86	39.2	6768.14
39.22	5416.61	39.22	6621.93
39.24	5336.08	39.24	6773.22
39.26	5345.37	39.26	6502.35
39.28	5173.41	39.28	6700.17
39.3	5254.83	39.3	6399.75
39.32	5038.04	39.32	6163.2
39.34	4857.03	39.34	6170.18
39.36	4906.02	39.36	6050.8
39.38	5060.29	39.38	5677.94
39.4	5082.65	39.4	5802.39
39.42	5175.21	39.42	5848.28
39.44	4871.75	39.44	5814.07
39.46	4766.56	39.46	5557.12
39.48	4754.52	39.48	5657.5
39.5	4522.98	39.5	5511.03
39.52	4647.95	39.52	5707.34
39.54	4693.98	39.54	5692.78
39.56	4691.85	39.56	5568.31
39.58	4325.76	39.58	5399.43
39.6	4391.81	39.6	5498.99
39.62	4403.78	39.62	5647.19
39.64	4523.29	39.64	5407.98
39.66	4691.88	39.66	5241.06
39.68	4414.41	39.68	5487.19
39.7	4491.18	39.7	5484.14
39.72	4571.11	39.72	5091.08
39.74	4448.28	39.74	5300.52
39.76	4603.94	39.76	5075.03
39.78	4300	39.78	5196.99
39.8	4401.94	39.8	5318.82
39.82	4198.91	39.82	5155.09
39.84	4163.81	39.84	5019.46
39.86	4348.02	39.86	5044.08
39.88	4346.5	39.88	5089.23
39.9	4460.18	39.9	5103.49
39.92	4348.44	39.92	5179.04
39.94	4514.96	39.94	4757.97
39.96	4414.78	39.96	4886.85
39.98	4475.22	39.98	4970.59
40	4294.36	40	4904.22
40.02	4440.53	40.02	4766.38
40.04	4151.48	40.04	4887.95
40.06	4380.65	40.06	4785.91
40.08	4156.49	40.08	4904.72
40.1	4188.73	40.1	4696.82
40.12	4223.02	40.12	4675.49
40.14	4264.17	40.14	4980.54
40.16	4059.17	40.16	4616.33
40.18	4167.13	40.18	4744.27
40.2	4237.57	40.2	4867.58
40.22	4226.03	40.22	4792.92
40.24	4166.4	40.24	4861.72
40.26	4221.06	40.26	4546.51
40.28	4264.02	40.28	4571.83
40.3	4110.66	40.3	4793.41
40.32	4022.04	40.32	4773.25
40.34	3845.25	40.34	4774.73
40.36	4063.07	40.36	4529.69
40.38	3900.15	40.38	4722.65
40.4	3864.16	40.4	4550.81
40.42	3936.36	40.42	4599.7
40.44	3871.73	40.44	4573.09
40.46	3921.03	40.46	4469.87
40.48	3878.43	40.48	4687.6
40.5	3673.3	40.5	4607.19
40.52	3902.57	40.52	4712.43
40.54	3885.96	40.54	4589.1
40.56	3937.55	40.56	4373.92
40.58	4030.69	40.58	4478.32
40.6	3967.87	40.6	4479.76
40.62	3889.04	40.62	4463.7
40.64	4072.67	40.64	4439.31
40.66	4164.74	40.66	4425.91
40.68	3954.68	40.68	4355.52
40.7	3898.92	40.7	4488.88
40.72	3911.26	40.72	4457.59
40.74	4004.99	40.74	4604.45
40.76	3935.47	40.76	4416.39
40.78	3821.39	40.78	4503.93
40.8	3974.08	40.8	4362.46
40.82	3810.62	40.82	4430.75
40.84	3857.32	40.84	4606.59
40.86	3824.09	40.86	4344.29
40.88	3843.86	40.88	4382.26
40.9	3792.12	40.9	4268.56
40.92	3829.68	40.92	4315.85
40.94	3733.69	40.94	4274.84
40.96	3709.68	40.96	4213.38
40.98	3819.36	40.98	4327.01
41	3810.03	41	4306.89
41.02	3873.34	41.02	4376.82
41.04	3695.71	41.04	4406.27
41.06	3744.11	41.06	4274.64
41.08	3826.36	41.08	4396.12
41.1	3902.02	41.1	4370.18
41.12	4110.46	41.12	4477.26
41.14	3789.94	41.14	4457.01
41.16	3937.38	41.16	4461.78
41.18	3878.02	41.18	4557.69
41.2	3889.86	41.2	4429.68
41.22	3857.44	41.22	4196.08
41.24	3721.13	41.24	4463.89
41.26	3643.75	41.26	4366.3
41.28	3880.51	41.28	4483.26
41.3	3627.14	41.3	4135.32
41.32	3747.92	41.32	4130.34
41.34	3739.76	41.34	4254.64
41.36	3832.22	41.36	4183.32
41.38	3959.05	41.38	4436.27
41.4	3902.71	41.4	4394.38
41.42	3646.2	41.42	4368.59
41.44	3726.68	41.44	4207.89
41.46	3711.05	41.46	4312.57
41.48	3768.75	41.48	4219.27
41.5	3703.29	41.5	4246.07
41.52	3631.71	41.52	4348.07
41.54	3753.18	41.54	4286.7
41.56	3744.06	41.56	4222.65
41.58	3549.61	41.58	4299.52
41.6	3713.59	41.6	4455.12
41.62	3974.08	41.62	4357.98
41.64	4060.16	41.64	4285.68
41.66	3987.76	41.66	4151.41
41.68	3964.14	41.68	4422.92
41.7	3778.58	41.7	4326.55
41.72	3694.56	41.72	4380.02
41.74	3623.76	41.74	4387.5
41.76	3826.51	41.76	4327.55
41.78	3733.9	41.78	4339.56
41.8	3660.94	41.8	4461.45
41.82	3579.34	41.82	4415.14
41.84	3739.09	41.84	4337.29
41.86	3930.23	41.86	4250.69
41.88	3837.95	41.88	4260.34
41.9	3899.66	41.9	4303.56
41.92	3553.91	41.92	4282.22
41.94	3676.57	41.94	4256.8
41.96	3669.75	41.96	4298.89
41.98	3737.43	41.98	4311.61
42	3660.21	42	4420.45
42.02	3940.2	42.02	4351.48
42.04	3852.29	42.04	4341.67
42.06	3748.3	42.06	4293.35
42.08	3678.07	42.08	4072.06
42.1	3578.03	42.1	4398.51
42.12	3774.45	42.12	4341.49
42.14	3699.88	42.14	4351.42
42.16	3850.57	42.16	4483.89
42.18	3774.53	42.18	4248.11
42.2	3803.22	42.2	4383.27
42.22	3782.43	42.22	4378.27
42.24	3842.03	42.24	4441.56
42.26	3813.04	42.26	4579.36
42.28	3952.4	42.28	4392.66
42.3	3697.62	42.3	4518.04
42.32	3817.48	42.32	4201.71
42.34	3804.31	42.34	4350.1
42.36	3888.46	42.36	4268.11
42.38	3818.95	42.38	4445.73
42.4	3826.74	42.4	4573.93
42.42	3877.01	42.42	4385.11
42.44	3736.22	42.44	4505.44
42.46	3672.56	42.46	4576.46
42.48	3894.44	42.48	4531.9
42.5	3627.59	42.5	4591.09
42.52	3932.45	42.52	4776.15
42.54	3663.74	42.54	4722.98
42.56	3701.48	42.56	4433.91
42.58	3881.03	42.58	4406.82
42.6	3786.99	42.6	4671.97
42.62	3822.07	42.62	4671.74
42.64	3957.18	42.64	4575.23
42.66	4102.94	42.66	4631.95
42.68	4018.53	42.68	4743.97
42.7	4037.03	42.7	4557.5
42.72	4052.61	42.72	4762.74
42.74	3937.45	42.74	4649.93
42.76	4004.68	42.76	4694.78
42.78	3983.88	42.78	4478.27
42.8	3837.15	42.8	4664.32
42.82	3995	42.82	4786.82
42.84	4079.03	42.84	4850.93
42.86	4080.23	42.86	5025.56
42.88	4166.37	42.88	4922.83
42.9	4335.32	42.9	4889.64
42.92	4209.52	42.92	5079.86
42.94	4321.72	42.94	5072.06
42.96	4251.03	42.96	5363.95
42.98	4175.9	42.98	5205.42
43	4369.47	43	5403.15
43.02	4548.4	43.02	5383.21
43.04	4534.66	43.04	5440.11
43.06	4742.48	43.06	5525.93
43.08	4854.5	43.08	5718.18
43.1	4722.2	43.1	5944.47
43.12	4923.79	43.12	6133.82
43.14	4940.3	43.14	6450.55
43.16	5114.17	43.16	6402.09
43.18	5080.4	43.18	6322.64
43.2	5283.33	43.2	6579.02
43.22	5464.25	43.22	6563.24
43.24	5365.18	43.24	6388.68
43.26	5435.73	43.26	6337.33
43.28	5450	43.28	6448.33
43.3	5496.69	43.3	6427.16
43.32	5374.94	43.32	6262.89
43.34	5447.45	43.34	6083.23
43.36	5369.27	43.36	6126.46
43.38	5447.35	43.38	6015.65
43.4	5261.92	43.4	6114.03
43.42	5250.65	43.42	6015.2
43.44	5229.12	43.44	5945.74
43.46	5042.63	43.46	6373.76
43.48	5169.75	43.48	6217.1
43.5	5220.84	43.5	6243.46
43.52	5078.63	43.52	6257.74
43.54	5193.32	43.54	6376.08
43.56	5227.36	43.56	6392.27
43.58	5214.91	43.58	6648.28
43.6	4991.65	43.6	6428.07
43.62	5107.25	43.62	6532.86
43.64	5321.91	43.64	6875.01
43.66	5247.48	43.66	6794.03
43.68	5410.43	43.68	6788.6
43.7	5637.04	43.7	6770.35
43.72	5432.96	43.72	7199.81
43.74	5625.86	43.74	7431.13
43.76	5620.56	43.76	7550.54
43.78	5647.94	43.78	7882.12
43.8	5735.65	43.8	7877.28
43.82	6082.81	43.82	8139.29
43.84	6017.81	43.84	8205.19
43.86	6094.86	43.86	8516.02
43.88	6204.4	43.88	8673.34
43.9	6542.31	43.9	9087.33
43.92	6917.77	43.92	8978.26
43.94	7193.79	43.94	9277.55
43.96	7145.16	43.96	9901.81
43.98	7559.22	43.98	10095.8
44	7810.13	44	10739.6
44.02	7912.09	44.02	11132.3
44.04	8400.09	44.04	11623.2
44.06	8821.64	44.06	12140.3
44.08	9196.19	44.08	12800.9
44.1	9584.42	44.1	13537.2
44.12	9909.19	44.12	14430.2
44.14	10677.8	44.14	15413.8
44.16	11482.4	44.16	16816
44.18	12674	44.18	17565.3
44.2	13344.5	44.2	18591
44.22	14718.5	44.22	20391.5
44.24	15690.5	44.24	22607.4
44.26	17417.2	44.26	25286.4
44.28	19811.4	44.28	27211.5
44.3	22441.7	44.3	29763.5
44.32	24962.6	44.32	33528
44.34	29069.8	44.34	36753.6
44.36	34479.2	44.36	39298.3
44.38	39840.3	44.38	42314.1
44.4	45924.6	44.4	45180.5
44.42	52333.3	44.42	46418.3
44.44	58407.2	44.44	46160.1
44.46	61545.7	44.46	46162.7
44.48	60590.5	44.48	44326
44.5	58662.6	44.5	41915.1
44.52	55471.6	44.52	39122.4
44.54	51724	44.54	36924.2
44.56	48544.6	44.56	34234
44.58	44670.1	44.58	30936.7
44.6	39666.9	44.6	28204.3
44.62	35193.2	44.62	25487.7
44.64	29979.8	44.64	22588.1
44.66	25693.5	44.66	20348
44.68	22110.1	44.68	18442.6
44.7	19177.1	44.7	17264.5
44.72	16799.6	44.72	15616.1
44.74	14830.8	44.74	14425.3
44.76	13507.1	44.76	13620.6
44.78	12210.4	44.78	12519.3
44.8	11332	44.8	11751.5
44.82	10624.1	44.82	11071.9
44.84	9815.66	44.84	10565.2
44.86	9209.78	44.86	10032.6
44.88	8593.25	44.88	9504.22
44.9	8503.95	44.9	8969.14
44.92	7969.04	44.92	8651.73
44.94	7404.43	44.94	8271.16
[truncated: 2,003 more rows]
