# Supplementary material for: Reactive wetting enabled anchoring of non-wettable iron oxide in liquid metal for miniature soft robot
Source: Nat Commun. 2023 Oct 7;14:6276. doi: 10.1038/s41467-023-41920-4 (PMC10560245; doi:10.1038/s41467-023-41920-4)
Supplement: Supplementary file 15 — Source Data [file 41467_2023_41920_MOESM15_ESM.zip › [Fig. S32] Viability of HEK293 cells co-cultured with metal element medium.xlsx]

## Sheet: Sheet1
Time (h)	Dual wavelength measurement with measurement wavelength								Time (h)	*100=Cell viability (%)
2	0.9578	0.9175	0.9802	0.969					2	1	0.957924	1.02339	1.01169
4	1.3731	1.3183	1.1802	1.05		After calculating			4	1	0.96009	0.859515	0.764693
6	0.6061	0.5002	0.5549	0.6039					6	1	0.825276	0.915525	0.99637
12	1.1305	0.9742	0.9496	0.8134					12	1	0.861743	0.839982	0.719505
	control group	#1	#2	#3						control group	#1	#2	#3
