# Supplementary material for: Reactive wetting enabled anchoring of non-wettable iron oxide in liquid metal for miniature soft robot
Source: Nat Commun. 2023 Oct 7;14:6276. doi: 10.1038/s41467-023-41920-4 (PMC10560245; doi:10.1038/s41467-023-41920-4)
Supplement: Supplementary file 15 — Source Data [file 41467_2023_41920_MOESM15_ESM.zip › [Fig. S6] Hysteresis loops at room temperature for different magnetic particles.xlsx]

## Sheet: Sheet1
Fe3O4		Fe3O4@PDA		FPA (5 mM)		FPA (10 mM)		FPA (15 mM)		FPA (20 mM)		FPA (40 mM)		FPA (60 mM)		FPA (80 mM)		FPA (100 mM)
Magnetic field (Gs)	Magnetization (emu/g)	Magnetic field (Gs)	Magnetization (emu/g)	Magnetic field (Gs)	Magnetization (emu/g)	Magnetic field (Gs)	Magnetization (emu/g)	Magnetic field (Gs)	Magnetization (emu/g)	Magnetic field (Gs)	Magnetization (emu/g)	Magnetic field (Gs)	Magnetization (emu/g)	Magnetic field (Gs)	Magnetization (emu/g)	Magnetic field (Gs)	Magnetization (emu/g)	Magnetic field (Gs)	Magnetization (emu/g)
20040	78.3777	20030.8	73.007	19579.2	46.399	19594.8	34.0466	19594.6	25.4423	20026.1	28.6016	20028.8	26.423	20029.5	25.7539	20030.4	21.2457	20031.1	19.6804
19998.8	78.3943	19989.6	73.0247	19122.7	46.4659	19151.1	34.0927	19147.6	25.4634	19984.3	28.6119	19987.3	26.4327	19988.3	25.7612	19989.4	21.2526	19989.7	19.6886
19866.5	78.4358	19884.2	73.0615	18597.7	46.492	18623.8	34.1537	18625.6	25.5038	19880.8	28.6243	19870.6	26.4441	19883.1	25.777	19872.1	21.2685	19883.1	19.7038
19415.9	78.5361	19460.9	73.1598	18087.6	46.5078	18112.5	34.1865	18111.9	25.5069	19457.6	28.6796	19434.8	26.4942	19459.4	25.812	19434.1	21.2967	19459.8	19.7242
18880.6	78.5808	18923.7	73.2162	17583.9	46.5136	17608.1	34.2225	17609.8	25.5265	18921.9	28.7005	18898.8	26.5218	18923.7	25.8332	18899.2	21.3128	18924.4	19.7503
18358.3	78.5787	18398.1	73.2283	17083.2	46.5255	17109.6	34.2259	17107.8	25.5365	18395.3	28.7167	18372.9	26.5203	18399.1	25.8373	18375.1	21.3199	18399.7	19.7649
17844.1	78.5584	17885.3	73.2245	16582.5	46.5351	16608.3	34.228	16608.6	25.4967	17882.9	28.7147	17858.7	26.5228	17884.6	25.8336	17859.5	21.3129	17885.4	19.7687
17335	78.5314	17375.5	73.2099	16086.4	46.529	16112.5	34.2271	16111.4	25.4791	17371.2	28.7145	17350.3	26.52	17373.7	25.83	17351.1	21.3109	17376.1	19.7679
16827.1	78.5003	16866.9	73.1928	15589.5	46.5145	15614.2	34.2111	15615	25.5143	16864.1	28.7109	16842.4	26.5145	16866	25.8195	16844.6	21.3073	16866.5	19.7682
16321.3	78.4644	16361.5	73.1687	15094.7	46.4842	15120.2	34.1967	15119.6	25.49	16358.4	28.7055	16337.1	26.5051	16360.9	25.8138	16336.5	21.3	16362.5	19.7632
15827.3	78.4244	15881.7	73.1408	14611.6	46.4735	14638	34.1947	14636.3	25.474	15857.6	28.6956	15837.1	26.4978	15861.4	25.8027	15843.5	21.2876	15866.3	19.7612
15328.7	78.3787	15354	73.1059	14124	46.4415	14149.5	34.1855	14149.7	25.4649	15369.8	28.6832	15347.6	26.4873	15372.5	25.7897	15344	21.2796	15369.2	19.7495
14812.4	78.3273	14852.5	73.071	13617.7	46.4419	13642.4	34.1549	13641.6	25.4517	14849.6	28.6689	14827.2	26.4727	14850.9	25.7749	14827.7	21.2687	14850.8	19.7419
14311	78.2691	14349.5	73.0285	13126	46.3854	13151.4	34.1232	13150.5	25.4308	14347.5	28.6526	14325.9	26.457	14349.7	25.7588	14326.8	21.2536	14351.1	19.7321
13811.5	78.2088	13850.7	72.9841	12633.4	46.3307	12659.7	34.0871	12658.4	25.4106	13846.5	28.6356	13825.3	26.4388	13850.3	25.7421	13826.3	21.2392	13849.6	19.7182
13311.1	78.1288	13350.7	72.9245	12143.9	46.298	12168.3	34.0391	12168.5	25.3945	13347	28.6114	13324.9	26.4167	13349.4	25.7186	13326.8	21.2209	13350.7	19.7032
12811.5	78.0343	12850	72.8446	11652.5	46.3122	11679	34.0009	11677.7	25.3458	12847.9	28.5816	12825.2	26.3853	12848.9	25.6906	12826.8	21.1983	12850.2	19.6818
12311.9	77.9413	12351.8	72.7673	11161.8	46.2264	11187.5	33.9626	11188.2	25.3231	12348.2	28.5491	12326.4	26.3595	12351.5	25.6629	12327.9	21.1738	12352.5	19.6637
11814.3	77.8504	11852.8	72.6956	10673.2	46.1313	10698	33.9096	10697.7	25.2956	11849.3	28.5217	11828.2	26.3316	11852.3	25.6362	11828.6	21.1487	11852.7	19.6424
11313.7	77.761	11354	72.6176	10181.7	46.0138	10207.2	33.882	10205.9	25.2593	11350.9	28.4899	11328.4	26.3035	11353.7	25.6058	11330.2	21.1272	11354	19.6177
10816.1	77.6639	10855.3	72.5415	9691.66	45.9868	9717.82	33.8397	9716.72	25.2369	10851	28.4604	10831.5	26.274	10853	25.5764	10831.7	21.104	10854.6	19.5939
10336.7	77.5714	10361.8	72.4642	9220.34	45.9425	9245.66	33.7895	9246.33	25.2222	10364.7	28.4295	10344.5	26.2468	10377.2	25.55	10358.5	21.0796	10375.4	19.5741
9823.28	77.466	9877.06	72.3817	8714.25	45.8766	8741.81	33.7424	8740.03	25.1764	9868.77	28.3959	9842.71	26.2127	9867.01	25.5171	9834.15	21.0555	9863.35	19.5468
9320.8	77.3584	9360.07	72.2892	8222.13	45.8201	8245.88	33.6863	8246.24	25.1274	9355.59	28.3602	9335.35	26.18	9358.47	25.4823	9336.27	21.027	9358.5	19.5229
8820.5	77.2452	8860.66	72.1934	7730.35	45.7306	7755.52	33.6275	7755.36	25.0817	8857.29	28.3236	8836.06	26.1445	8859.51	25.4505	8836.27	21.0002	8861.25	19.4951
8322.41	77.1221	8362.2	72.0945	7240.7	45.6609	7265.75	33.5677	7265.35	25.0212	8358.03	28.2828	8337.13	26.1055	8361.05	25.4105	8338.14	20.9681	8362.47	19.4684
7824.59	76.9933	7863.26	71.9905	6750.68	45.5459	6776.3	33.4934	6775.83	24.9552	7861.18	28.242	7839.32	26.0651	7863.48	25.3708	7840.83	20.9381	7863.61	19.4349
7326.14	76.8525	7365.43	71.8757	6259.88	45.4762	6285.44	33.404	6284.85	24.9124	7361.37	28.1911	7340.85	26.0213	7363.17	25.3268	7341.16	20.8987	7364.64	19.3988
6827.69	76.6971	6866.46	71.7464	5769.47	45.4085	5794.95	33.3046	5794.59	24.8352	6864.23	28.1393	6841.36	25.9689	6866.61	25.2774	6842.96	20.8618	6866.07	19.3594
6328.52	76.5283	6368.33	71.603	5280.8	45.2197	5304.99	33.2055	5303.95	24.7633	6364.93	28.0779	6343.01	25.9144	6366.74	25.2192	6343.84	20.8161	6367.55	19.314
5830.57	76.3371	5869.8	71.4375	4962.92	45.0016	4957.71	33.0977	4950.67	24.6791	5866.59	28.0073	5844.2	25.8498	5868.3	25.158	5845.2	20.7637	5869.37	19.2622
5331.61	76.1216	5370.65	71.246	4780.16	44.9412	4765	33.035	4754.45	24.653	5366.89	27.932	5346.71	25.7737	5370.71	25.0842	5347.09	20.7073	5370.52	19.2035
4969.09	75.8893	4984.5	71.0361	4589.27	44.8881	4567.8	33.002	4557.11	24.6143	5037.62	27.8529	5037	25.705	4984.1	25.0076	4968.56	20.646	4983.64	19.1411
4782.19	75.7662	4791.62	70.9214	4380.02	44.8124	4372.45	32.946	4362.56	24.5563	4844.46	27.8112	4839.33	25.6673	4796.98	24.9689	4775.99	20.6122	4796.39	19.1072
4574.91	75.6473	4585.03	70.8072	4180.14	44.7139	4165.14	32.848	4154.67	24.4903	4642.58	27.7674	4640.04	25.6278	4586.84	24.923	4567.32	20.5758	4586.27	19.0743
4375.28	75.5086	4385.81	70.6868	3979.43	44.6326	3964.78	32.7624	3955.2	24.4345	4442.48	27.7192	4439.35	25.582	4386.71	24.8792	4367.37	20.5404	4386.3	19.0383
4175.26	75.3766	4185.14	70.5574	3780.08	44.5214	3764.85	32.6824	3755.44	24.3422	4242.58	27.6655	4239.36	25.5345	4186.59	24.8315	4167.62	20.502	4186.16	18.9964
3974.92	75.2275	3985.39	70.4141	3580.08	44.3965	3564.77	32.5879	3554.91	24.3064	4042.19	27.6098	4039.73	25.4828	3986.77	24.7764	3967.41	20.4576	3986.42	18.9563
3774.86	75.0618	3784.99	70.2549	3379.52	44.2764	3365.35	32.487	3354.96	24.2414	3842.46	27.5484	3839.58	25.4269	3786.66	24.7173	3767.72	20.4119	3786.43	18.9108
3574.56	74.8847	3585.65	70.0799	3180.14	44.1377	3164.83	32.3778	3154.63	24.1707	3642.38	27.4775	3639.01	25.3605	3586.77	24.6533	3566.98	20.3586	3586.76	18.8573
3374.97	74.6868	3385.59	69.8865	2979.54	43.9731	2963.94	32.2528	2954.36	24.0679	3442.59	27.3977	3439.88	25.2903	3387.13	24.5803	3367.54	20.3012	3386.05	18.7997
3174.91	74.4701	3185.38	69.6626	2779.84	43.7803	2764.76	32.1118	2754.91	23.958	3242.23	27.3108	3239.22	25.2074	3186.47	24.4967	3167.44	20.2359	3186.45	18.7359
2974.83	74.2218	2985.61	69.4084	2579.71	43.5871	2564.3	31.9522	2555.08	23.8283	3042.42	27.2114	3039.66	25.1174	2987.25	24.4044	2967.49	20.1624	2986.42	18.6622
2783.37	73.9543	2791.17	69.1224	2385.37	43.3423	2371.24	31.7592	2360.32	23.6892	2843.48	27.1005	2845.49	25.0157	2792.87	24.3008	2775.03	20.0788	2791.93	18.5827
2576.88	73.6234	2589.5	68.7704	2183.84	43.0429	2169	31.5334	2158.64	23.5127	2650.68	26.9741	2643.44	24.8945	2590.53	24.1751	2569.69	19.975	2590.35	18.4872
2374.72	73.2452	2385.11	68.345	2006.07	42.7105	2000.2	31.2829	1985.82	23.3171	2442.43	26.8133	2438.77	24.7534	2386.92	24.0279	2367.39	19.855	2386.72	18.3714
2174.63	72.8109	2185.28	67.8389	1906.89	42.4994	1906.64	31.1234	1886.78	23.1915	2242.5	26.6315	2239.72	24.5853	2186.32	23.8524	2167.47	19.7104	2186.28	18.237
2014.55	72.3673	2014.08	67.2689	1806.74	42.2786	1806.09	30.9446	1786.78	23.0522	2098.44	26.4543	2075.76	24.4041	2023.64	23.6654	2007.11	19.5568	2014.77	18.0863
1918.2	72.0758	1917.62	66.8941	1706.56	42.0309	1706.21	30.7421	1686.63	22.8939	2003.68	26.3339	1981.42	24.2919	1929.59	23.5468	1913.28	19.4581	1918.07	17.9879
1818.01	71.7517	1817.29	66.4781	1606.7	41.7419	1606.34	30.5133	1586.69	22.7156	1903.83	26.1955	1881.06	24.161	1829.81	23.4106	1812.74	19.3422	1817.99	17.8807
1718.24	71.3953	1717.28	66.0013	1506.74	41.404	1505.9	30.2412	1486.58	22.5017	1803.58	26.0389	1781.17	24.0145	1729.48	23.2554	1712.63	19.2086	1717.76	17.7554
1618.19	70.9948	1617.35	65.4547	1406.66	40.9969	1406.51	29.9327	1386.97	22.2509	1703.77	25.8624	1681.25	23.8479	1629.51	23.0768	1612.85	19.0546	1618.19	17.6168
1518.23	70.5413	1517.46	64.8117	1306.45	40.5388	1306.14	29.5558	1286.93	21.9394	1603.71	25.6573	1581.31	23.655	1529.58	22.8653	1513.05	18.8747	1517.79	17.4519
1418.06	70.0301	1417.55	64.0507	1206.84	39.9721	1206.27	29.1005	1186.56	21.5594	1503.81	25.4158	1481.13	23.4284	1429.89	22.6211	1412.87	18.6576	1417.77	17.2572
1320.23	69.4504	1322.14	63.1861	1111.44	39.3017	1111.37	28.5611	1091.82	21.1006	1406.65	25.1429	1382.4	23.1645	1330.68	22.3291	1314.13	18.395	1318.98	17.0256
1221.35	68.7678	1218.45	62.0524	1034.98	38.583	1036.55	28.0002	1013.44	20.5932	1306.99	24.803	1285.07	22.8504	1233.78	21.9826	1216.42	18.0793	1223.13	16.7519
1118.08	67.9299	1117.59	60.7036	988.144	38.1137	989.468	27.6095	966.047	20.2582	1203.81	24.3782	1181.5	22.4435	1129.86	21.5261	1112.99	17.6589	1118	16.3817
1029.39	67.013	1038.79	59.326	937.95	37.5306	939.472	27.1495	916.053	19.853	1117.09	23.912	1111.59	22.0745	1060.25	21.1099	1020.11	17.1669	1048.39	16.0495
981.136	66.4421	991.858	58.4351	888.198	36.8697	889.358	26.6209	865.935	19.3945	1069.52	23.6154	1064.3	21.816	1012.67	20.8208	969.99	16.8419	1000.52	15.8128
930.753	65.8119	941.767	57.3959	837.96	36.136	839.074	26.021	816.097	18.8896	1019.38	23.2833	1014.07	21.5061	962.81	20.4754	919.691	16.4987	950.394	15.5329
880.65	65.1169	891.85	56.247	788.006	35.2588	789.258	25.3401	766.015	18.3063	969.229	22.9086	964.241	21.1641	912.685	20.0873	869.726	16.1167	900.503	15.2223
830.937	64.3481	841.832	54.9655	738.176	34.2939	739.177	24.5817	716.038	17.6666	919.441	22.4896	914.2	20.777	862.657	19.6511	819.919	15.6904	850.302	14.8694
780.898	63.4374	791.843	53.5393	687.987	33.1796	689.236	23.7163	666.055	16.9522	869.241	22.02	864.149	20.3395	812.749	19.165	769.564	15.2135	800.536	14.4821
730.714	62.4062	741.782	51.9532	637.892	31.9188	639.314	22.7454	615.946	16.1658	819.442	21.497	814.134	19.8516	762.805	18.6256	719.897	14.6906	750.486	14.0472
680.815	61.2156	691.898	50.1941	588.129	30.5047	588.879	21.6303	565.976	15.2821	769.266	20.9084	764.306	19.3074	712.759	18.0162	669.862	14.111	700.472	13.5639
632.764	59.9003	644.901	48.3655	539.487	28.9608	539.846	20.4482	517.172	14.3548	721.907	20.2824	715.868	18.7147	663.764	17.3585	621.207	13.4931	651.964	13.0476
581.281	58.2255	591.697	46.0912	489.666	27.1409	490.821	19.1262	468.017	13.3369	669.286	19.5201	665.236	18.0291	614.183	16.62	570.939	12.7954	601.558	12.4488
530.755	56.2795	541.745	43.7215	438.009	25.0647	438.811	17.6421	416.041	12.1929	619.224	18.7025	614.135	17.2582	562.807	15.7759	519.696	12.0267	550.581	11.7902
480.707	53.9865	491.832	41.1276	387.939	22.9468	389.577	16.093	365.94	11.0342	569.287	17.8111	564.158	16.4262	512.626	14.8786	469.732	11.2084	500.544	11.0863
430.912	51.2709	441.956	38.2865	338.098	20.6659	339.046	14.4403	316.142	9.82124	519.464	16.8282	514.103	15.5113	462.709	13.9014	419.787	10.3361	450.423	10.3205
380.767	48.0438	391.89	35.1915	296.248	18.447	295.356	12.8433	287.331	8.92275	469.416	15.7521	464.29	14.5107	412.85	12.8391	369.748	9.40722	400.646	9.49866
330.637	44.2592	341.821	31.8838	285.744	17.7856	284.573	12.2983	278.884	8.68566	419.231	14.5849	414.25	13.419	362.848	11.7074	319.892	8.42992	350.467	8.61261
291.448	40.5204	305.903	28.9924	275.768	17.2907	274.626	11.95	268.951	8.42972	383.876	13.5755	370.278	12.3202	331.841	10.8205	277.306	7.47947	306.801	7.73924
282.347	39.4746	297.326	28.249	265.783	16.7531	264.653	11.5853	258.992	8.17382	375.312	13.3117	358.804	11.9492	323.674	10.5909	266.681	7.1825	296.08	7.45677
272.376	38.527	287.504	27.5186	255.845	16.229	254.469	11.2308	248.955	7.91567	365.23	13.0494	348.83	11.7042	313.666	10.3387	256.668	6.96945	286.072	7.26337
262.317	37.5364	277.472	26.7642	245.821	15.7267	244.462	10.8751	238.98	7.6563	355.305	12.7819	338.812	11.4535	303.721	10.0874	246.642	6.7548	276.142	7.06755
252.479	36.5638	267.745	26.0282	236.456	15.252	234.694	10.5119	229.352	7.40128	345.643	12.5186	329.28	11.2081	294.184	9.84408	237.33	6.55232	266.636	6.87822
242.848	35.5676	257.862	25.28	225.957	14.7001	224.499	10.1256	219.239	7.13546	335.53	12.2478	318.959	10.9441	283.905	9.57529	226.632	6.3206	256.186	6.67014
232.415	34.4869	247.465	24.479	215.699	14.1854	214.259	9.75397	208.981	6.86837	325.481	11.967	308.807	10.6794	273.823	9.31308	216.918	6.09919	246.129	6.46848
222.443	33.4097	237.57	23.6984	205.748	13.6624	204.74	9.39888	199.031	6.60133	315.302	11.6867	298.802	10.4172	263.788	9.04492	206.975	5.87874	236.133	6.26259
212.321	32.3103	227.513	22.8994	195.828	13.134	194.192	9.0366	188.977	6.33465	305.363	11.4037	288.892	10.1495	253.796	8.77962	196.776	5.65379	226.164	6.05663
202.418	31.2002	217.512	22.107	185.697	12.6004	184.113	8.66272	178.944	6.07348	295.237	11.1197	278.77	9.87504	243.889	8.50859	186.736	5.43023	216.158	5.8488
192.41	30.0512	207.581	21.3041	175.76	12.0684	174.617	8.29072	169.059	5.80256	285.178	10.8272	268.792	9.60347	233.844	8.23324	176.853	5.20263	206.162	5.6376
182.358	28.8896	197.493	20.4736	165.853	11.5402	164.424	7.91849	158.961	5.53274	275.369	10.5373	258.755	9.32987	223.806	7.95633	166.685	4.97262	196.143	5.42656
172.469	27.6938	187.526	19.6587	155.859	10.9967	154.682	7.54746	148.926	5.2651	265.405	10.2413	248.745	9.04684	213.724	7.67915	157.036	4.74435	186.105	5.21335
162.484	26.4715	177.504	18.8218	145.898	10.458	144.327	7.16918	138.992	4.99908	255.264	9.94014	238.894	8.76403	203.919	7.39597	146.944	4.51272	176.102	4.99813
152.507	25.2284	167.522	17.9821	135.832	9.91545	134.618	6.7891	129.058	4.72436	245.384	9.63871	228.877	8.48007	193.798	7.11192	136.728	4.2774	166.049	4.78113
142.775	24.0246	157.738	17.1561	126.236	9.39047	124.687	6.41936	119.501	4.46405	235.754	9.34172	219.099	8.19514	183.79	6.82626	127.472	4.05076	156.352	4.56794
132.42	22.6855	147.75	16.2908	116.122	8.84255	114.691	6.04539	108.933	4.18023	225.205	9.02574	209.24	7.90821	174.213	6.54624	116.806	3.81783	146.47	4.35159
122.436	21.3752	137.369	15.4022	105.814	8.2772	104.242	5.64974	99.0355	3.91034	215.452	8.71006	198.836	7.60393	163.845	6.24	106.769	3.57268	136.07	4.12199
112.306	20.0227	127.558	14.5341	95.8863	7.73774	94.6122	5.27767	88.8275	3.63523	205.393	8.39106	188.764	7.30337	153.701	5.94195	96.7723	3.333	126.171	3.89933
102.5	18.6491	117.429	13.6501	85.8986	7.18662	84.3773	4.89155	79.0684	3.36832	195.31	8.07493	178.846	7.00579	143.91	5.64682	86.6636	3.09601	116.168	3.67674
92.2844	17.2533	107.466	12.7644	75.8096	6.63877	74.2609	4.50811	68.8993	3.09581	185.264	7.75094	168.781	6.69899	133.711	5.34195	76.6451	2.85606	106.139	3.44954
82.4435	15.8346	97.5403	11.869	65.9311	6.08781	64.3742	4.12712	59.0854	2.82243	175.114	7.41998	158.935	6.39079	123.771	5.04009	66.6969	2.61215	96.1404	3.22462
72.4623	14.3816	87.4422	10.9608	55.8778	5.54364	54.5084	3.75125	48.9258	2.54007	165.423	7.09747	148.801	6.08299	113.833	4.73679	56.5562	2.36661	86.0997	2.99753
62.455	12.8881	77.5453	10.0494	45.9732	4.98766	44.4427	3.36337	38.8129	2.27424	155.478	6.76534	138.745	5.76894	103.748	4.42421	46.7067	2.12469	76.0984	2.76649
52.2645	11.3749	67.5264	9.14071	35.8602	4.42983	34.2749	2.9788	29.0196	2.00053	145.549	6.43067	128.945	5.45398	93.7681	4.11726	36.5278	1.87876	66.065	2.5355
42.5218	9.83532	57.5993	8.20146	25.9581	3.87873	24.3723	2.59213	18.9315	1.72596	135.176	6.08973	118.859	5.13607	83.8404	3.80291	26.8729	1.63523	56.2118	2.3079
32.5194	8.28634	48.0427	7.31275	16.4073	3.35041	14.8455	2.22822	9.19944	1.45261	125.56	5.75487	109.25	4.82321	74.2681	3.50168	17.3337	1.39855	46.5636	2.08498
22.8349	6.74701	37.6007	6.34483	5.87187	2.77762	4.4519	1.82624	-0.67477	1.18179	115.783	5.4127	98.9953	4.4956	63.9417	3.17398	7.07975	1.14127	36.215	1.83777
12.5103	5.05366	27.5349	5.38644	-4.08374	2.22036	-5.51186	1.44198	-10.9604	0.89719	105.125	5.05817	88.9764	4.16494	53.8045	2.84614	-3.22392	0.89066	26.0712	1.60121
2.307	3.45082	17.5248	4.4388	-14.09	1.66106	-15.5719	1.05638	-21.029	0.62478	95.571	4.70952	78.801	3.83598	43.695	2.5258	-12.6997	0.64264	16.1326	1.3664
-7.50505	1.84567	7.55751	3.47883	-24.1757	1.10469	-25.5524	0.6653	-30.9745	0.34994	85.3403	4.35434	68.7226	3.5045	33.756	2.20258	-23.0812	0.39213	6.16324	1.1303
-17.6668	0.17724	-2.54925	2.50696	-34.1135	0.54476	-35.5928	0.2792	-40.9952	0.07176	75.4785	3.99983	58.886	3.16955	23.799	1.8787	-33.0857	0.14075	-3.91535	0.89359
-27.5276	-1.4454	-12.4611	1.53472	-44.0957	-0.01463	-45.5707	-0.10893	-50.9928	-0.20392	65.4643	3.64103	48.7729	2.82821	13.8814	1.54659	-43.2184	-0.11171	-13.9207	0.65266
-37.6381	-3.0935	-22.4955	0.55644	-54.1036	-0.57173	-55.5704	-0.4966	-61.0068	-0.48091	55.5669	3.27707	38.9397	2.49101	3.77255	1.21566	-53.1066	-0.36648	-23.8422	0.41217
-47.6939	-4.6999	-32.5128	-0.4265	-64.1187	-1.13051	-65.6086	-0.88493	-70.9497	-0.75752	45.333	2.91808	28.8315	2.14929	-6.29255	0.88332	-63.2505	-0.61915	-33.8245	0.17385
-57.6473	-6.33044	-42.4642	-1.41186	-74.1982	-1.68491	-75.5202	-1.27025	-81.0274	-1.03178	35.3075	2.55112	18.8706	1.80491	-16.2346	0.54712	-73.2991	-0.87376	-43.8443	-0.06874
-67.6036	-7.96156	-52.4695	-2.40233	-83.9959	-2.24286	-85.6656	-1.65671	-90.9656	-1.3089	25.3925	2.1773	8.80266	1.45806	-26.2322	0.21549	-83.0652	-1.12482	-53.8582	-0.31201
-77.3431	-9.52597	-62.0493	-3.35782	-94.1516	-2.80016	-95.3786	-2.03939	-100.593	-1.57378	15.5769	1.82145	-0.93553	1.1162	-35.9912	-0.11694	-93.2158	-1.37259	-63.4877	-0.54649
-87.3284	-11.0924	-72.4532	-4.3975	-103.661	-3.34405	-105.199	-2.42075	-110.919	-1.85886	5.40269	1.4417	-10.8989	0.77139	-45.9983	-0.45006	-103.001	-1.62119	-73.5269	-0.7892
-97.7306	-12.6932	-82.4804	-5.37478	-114.135	-3.91648	-115.591	-2.82013	-120.955	-2.13793	-4.80125	1.05757	-21.2086	0.40763	-56.2572	-0.79952	-113.418	-1.88359	-83.8983	-1.04142
-107.666	-14.227	-92.4803	-6.35498	-124.082	-4.47561	-125.555	-3.20796	-131.039	-2.41425	-14.8246	0.68029	-31.0805	0.05215	-66.1865	-1.13695	-123.093	-2.13462	-93.8716	-1.28216
-117.551	-15.7389	-102.53	-7.32834	-134.151	-5.03131	-135.537	-3.592	-140.98	-2.68989	-24.3998	0.30314	-41.2338	-0.30217	-76.1949	-1.47269	-133.137	-2.3845	-103.883	-1.5246
-127.524	-17.1949	-112.482	-8.29271	-144.063	-5.59098	-145.561	-3.98377	-150.993	-2.96529	-34.3161	-0.08462	-51.1861	-0.65888	-86.2136	-1.81273	-143.43	-2.6332	-113.86	-1.76494
-137.707	-18.6594	-122.511	-9.23906	-154.141	-6.14725	-155.542	-4.36523	-161.021	-3.24057	-44.3719	-0.46472	-61.2157	-1.01482	-96.085	-2.14529	-153.053	-2.88086	-123.869	-2.00881
-147.712	-20.0809	-132.403	-10.1865	-164.158	-6.69642	-165.615	-4.75019	-170.999	-3.51201	-54.2703	-0.84348	-71.2125	-1.36938	-106.147	-2.48194	-163.524	-3.12922	-133.832	-2.24756
-157.614	-21.4492	-142.491	-11.1321	-174.227	-7.25142	-175.485	-5.13097	-181.058	-3.79008	-64.6042	-1.22945	-81.1653	-1.72421	-116.201	-2.81605	-173.176	-3.37195	-143.87	-2.48589
-167.682	-22.8123	-152.528	-12.0554	-184.134	-7.79764	-185.568	-5.51721	-190.987	-4.06038	-74.6811	-1.61131	-91.1891	-2.07881	-126.103	-3.14792	-183.184	-3.61849	-153.833	-2.72099
-177.498	-24.1421	-162.401	-12.9687	-194.135	-8.35296	-195.51	-5.90015	-200.999	-4.33266	-84.3633	-1.99	-101.06	-2.4316	-136.175	-3.47523	-193.281	-3.86146	-163.831	-2.95691
-187.025	-25.3987	-172.401	-13.8753	-203.748	-8.87127	-205.175	-6.27192	-210.836	-4.60104	-94.1156	-2.36214	-110.85	-2.77283	-145.736	-3.78195	-202.655	-4.09773	-173.43	-3.18157
-197.602	-26.7457	-182.112	-14.7558	-214.04	-9.44348	-215.417	-6.6565	-220.755	-4.87497	-104.518	-2.74326	-121.109	-3.12491	-156.141	-4.12242	-212.892	-4.3407	-183.692	-3.42106
-207.463	-28.0155	-192.592	-15.686	-224.155	-9.99382	-225.579	-7.04853	-231.047	-5.15453	-114.805	-3.12505	-131.143	-3.47403	-166.196	-4.44532	-223.794	-4.58611	-193.803	-3.65658
-217.623	-29.2541	-202.469	-16.5685	-234.101	-10.541	-235.496	-7.43933	-241.056	-5.4322	-124.82	-3.49913	-141.184	-3.81843	-176.269	-4.76274	-233.6	-4.82629	-203.926	-3.88931
-227.495	-30.4641	-212.413	-17.445	-244.054	-11.0783	-245.569	-7.81302	-251.027	-5.7034	-134.387	-3.86704	-151.066	-4.15646	-186.102	-5.07906	-243.105	-5.06348	-213.789	-4.11577
-237.587	-31.6674	-222.491	-18.3202	-254.12	-11.6199	-255.525	-8.18862	-261.007	-5.95682	-144.856	-4.2346	-161.114	-4.49463	-196.172	-5.39338	-253.598	-5.2972	-223.957	-4.34376
-247.523	-32.8261	-232.539	-19.1859	-264.116	-12.154	-265.609	-8.56123	-271.001	-6.22647	-154.764	-4.59875	-171.18	-4.83102	-206.193	-5.70236	-262.932	-5.53142	-233.851	-4.57148
-257.435	-33.9572	-242.561	-20.0429	-274.201	-12.6904	-275.565	-8.93488	-280.976	-6.49269	-164.933	-4.96534	-181.187	-5.16276	-216.232	-6.01502	-273.238	-5.76483	-243.856	-4.79596
-267.721	-35.0844	-252.483	-20.902	-284.218	-13.2282	-285.589	-9.30898	-291.028	-6.76663	-174.492	-5.31975	-191.13	-5.4921	-226.18	-6.32294	-283.232	-5.99728	-253.836	-5.01958
-277.554	-36.1819	-262.456	-21.7359	-294.131	-13.7647	-295.541	-9.68114	-301.017	-7.02792	-184.574	-5.67786	-201.178	-5.8175	-236.25	-6.62492	-293.245	-6.22583	-263.907	-5.24162
-287.621	-37.2618	-272.471	-22.567	-304.165	-14.3026	-305.544	-10.0534	-311.072	-7.31811	-194.61	-6.03162	-211.12	-6.14438	-246.229	-6.92677	-303.3	-6.45609	-273.867	-5.46402
-297.481	-38.2936	-282.342	-23.3828	-313.938	-14.8264	-315.483	-10.4207	-320.527	-7.55636	-204.376	-6.36473	-220.686	-6.45098	-255.767	-7.21565	-312.702	-6.67291	-283.839	-5.68296
-307.212	-39.287	-292.045	-24.1918	-323.847	-15.3439	-325.172	-10.7734	-330.98	-7.81155	-214.713	-6.7309	-231.177	-6.78598	-265.932	-7.51345	-323.014	-6.9072	-293.396	-5.8933
-317.557	-40.3342	-302.442	-25.0368	-334.168	-15.8846	-335.52	-11.1673	-340.93	-8.07644	-224.299	-7.0739	-241.141	-7.0982	-276.208	-7.8182	-333.527	-7.13624	-303.858	-6.12155
-327.597	-41.3112	-312.456	-25.8382	-344.09	-16.4005	-345.602	-11.5439	-351.067	-8.35189	-234.532	-7.4168	-251.196	-7.41608	-286.205	-8.10735	-343.117	-7.358	-313.847	-6.33552
-337.589	-42.253	-322.492	-26.634	-357.859	-17.0117	-369.593	-12.2481	-375.219	-8.86262	-244.633	-7.7541	-261.216	-7.7264	-296.175	-8.39706	-353.474	-7.58204	-323.812	-6.55079
-347.558	-43.1696	-332.543	-27.4244	-401.92	-19.0372	-419.249	-13.9635	-425.215	-10.1348	-254.929	-8.09187	-271.195	-8.03479	-306.206	-8.68536	-363.187	-7.80219	-333.781	-6.76249
-373.259	-45.0067	-356.493	-28.9254	-451.887	-21.5341	-469.263	-15.7037	-475.193	-11.3649	-273.096	-8.5976	-292.875	-8.57106	-319.068	-9.00395	-381.219	-8.12452	-359.708	-7.20282
-423.154	-48.8083	-406.353	-32.5137	-501.975	-23.9183	-519.654	-17.3963	-525.254	-12.582	-321.39	-10.0581	-342.073	-9.96154	-362.335	-10.0745	-428.991	-9.0651	-409.699	-8.19044
-473.357	-52.1034	-456.553	-36.0237	-552.089	-26.1409	-569.415	-18.9507	-575.145	-13.7305	-371.261	-11.6207	-392.377	-11.3779	-412.495	-11.4029	-478.925	-10.0927	-459.989	-9.1737
-523.287	-54.8057	-506.498	-39.2193	-601.936	-28.1474	-619.496	-20.4388	-625.152	-14.827	-421.457	-13.0796	-442.169	-12.6993	-462.636	-12.6552	-528.918	-11.0624	-509.706	-10.0866
-573.4	-57.0333	-556.45	-42.145	-652.024	-29.9429	-669.429	-21.7795	-675.223	-15.7944	-471.377	-14.4487	-492.351	-13.927	-512.437	-13.8004	-578.98	-11.9589	-559.839	-10.9399
-621.928	-58.8426	-605.547	-44.7471	-700.162	-31.484	-718.471	-22.9148	-723.852	-16.6541	-520.521	-15.6881	-541.317	-15.035	-560.52	-14.8238	-628.784	-12.7789	-607.799	-11.6888
-672.348	-60.4166	-655.025	-47.114	-751.576	-32.8933	-767.913	-23.9237	-774.218	-17.4557	-569.851	-16.8307	-590.906	-16.0426	-612.115	-15.8133	-676.984	-13.5082	-659.384	-12.4207
-723.291	-61.7683	-706.526	-49.332	-802.089	-34.1042	-819.535	-24.8465	-825.171	-18.1714	-621.676	-17.9045	-642.295	-16.9952	-662.603	-16.6854	-729.053	-14.2161	-709.945	-13.0689
-773.37	-62.9086	-756.491	-51.2505	-852.039	-35.1326	-869.561	-25.6246	-875.131	-18.778	-671.563	-18.8432	-692.377	-17.8175	-712.674	-17.4568	-778.956	-14.8211	-760.013	-13.6384
-823.309	-63.8717	-806.535	-52.9631	-902.099	-36.0119	-919.508	-26.2643	-925.41	-19.3196	-721.475	-19.6821	-742.303	-18.5483	-762.617	-18.1504	-828.952	-15.3657	-809.869	-14.1442
-873.327	-64.7257	-856.473	-54.4933	-952.043	-36.7848	-969.545	-26.8529	-975.199	-19.8105	-771.536	-20.4295	-792.249	-19.2013	-812.576	-18.7668	-879.334	-15.8497	-859.906	-14.5944
-923.35	-65.4696	-906.548	-55.8614	-1002.21	-37.4557	-1019.54	-27.3707	-1025.2	-20.2045	-821.44	-21.0903	-842.364	-19.784	-862.598	-19.3129	-928.771	-16.278	-910.053	-14.9915
-973.321	-66.1392	-956.458	-57.0816	-1052.08	-38.0258	-1069.5	-27.8167	-1075.2	-20.567	-871.351	-21.6797	-892.359	-20.2917	-912.589	-19.7991	-979.116	-16.6586	-959.891	-15.3448
-1023.13	-66.7361	-1006.56	-58.1728	-1102	-38.5337	-1119.59	-28.1977	-1125.27	-20.8802	-921.562	-22.2023	-942.468	-20.7469	-962.715	-20.2262	-1029.05	-16.9937	-1010.02	-15.6579
-1073.58	-67.2769	-1056.39	-59.1505	-1152.09	-38.9658	-1169.46	-28.5724	-1175.19	-21.1718	-971.557	-22.6616	-992.34	-21.1446	-1012.56	-20.6062	-1079.08	-17.2932	-1059.98	-15.9322
-1123.39	-67.7626	-1106.59	-60.0256	-1202.07	-39.3388	-1219.49	-28.8784	-1225.28	-21.3892	-1021.45	-23.0699	-1042.24	-21.4987	-1062.77	-20.9452	-1128.85	-17.5566	-1110.01	-16.1755
-1172.18	-68.1953	-1155	-60.7864	-1251.65	-39.698	-1268.04	-29.0853	-1272.79	-21.595	-1069.46	-23.4214	-1090.39	-21.8012	-1111.63	-21.2365	-1177.49	-17.7816	-1158.31	-16.3847
-1221.83	-68.5943	-1205.49	-61.4968	-1300.07	-40.0654	-1318.49	-29.369	-1325.12	-21.7914	-1121.03	-23.7509	-1141.74	-22.0893	-1161.04	-21.4991	-1228.02	-17.9894	-1208.43	-16.5749
-1273.02	-68.9771	-1256.51	-62.1469	-1352.05	-40.3087	-1369.52	-29.5584	-1375.35	-21.9594	-1171.71	-24.0415	-1192.23	-22.3393	-1212.68	-21.7464	-1279.09	-18.1776	-1259.82	-16.7515
-1323.43	-69.3184	-1306.66	-62.7218	-1402.02	-40.5404	-1419.47	-29.7568	-1425.19	-22.1181	-1221.46	-24.2953	-1242.53	-22.5608	-1262.77	-21.9561	-1328.84	-18.3406	-1309.93	-16.904
-1373.22	-69.6369	-1356.55	-63.2403	-1468.25	-40.7499	-1475.32	-29.8895	-1485.88	-22.2821	-1271.59	-24.5232	-1292.22	-22.7597	-1312.47	-22.1464	-1378.99	-18.4891	-1359.97	-17.0426
-1423.31	-69.9293	-1406.51	-63.7102	-1567.36	-41.1531	-1569.42	-30.1906	-1583.24	-22.5014	-1321.29	-24.7289	-1342.44	-22.9377	-1362.66	-22.3183	-1428.97	-18.6195	-1409.96	-17.1654
-1475.64	-70.2114	-1459.55	-64.156	-1667.62	-41.6128	-1669.56	-30.4751	-1683.59	-22.6869	-1378.24	-24.9309	-1397.72	-23.1103	-1425.01	-22.5009	-1486.11	-18.7495	-1475.89	-17.3021
-1563.61	-70.6374	-1549.47	-64.8066	-1767.36	-41.8532	-1769.71	-30.8184	-1783.49	-22.8585	-1473.03	-25.225	-1490.92	-23.363	-1523.21	-22.7558	-1580.84	-18.9376	-1575.38	-17.4919
-1663.82	-71.0816	-1649.54	-65.4572	-1867.71	-42.0701	-1869.69	-30.9813	-1883.66	-23.0086	-1572.87	-25.4944	-1591.05	-23.6008	-1623.42	-22.9829	-1680.7	-19.1127	-1675.24	-17.6538
-1763.96	-71.4712	-1749.58	-66.0108	-1991.9	-42.257	-1973.64	-31.1468	-1991.99	-23.1485	-1673.21	-25.7259	-1691.1	-23.8036	-1723.48	-23.1742	-1781.06	-19.2619	-1775.1	-17.7919
-1863.88	-71.8182	-1849.65	-66.4883	-2188.18	-42.6483	-2149.73	-31.396	-2177.91	-23.3528	-1773.12	-25.9218	-1791.33	-23.9787	-1823.29	-23.3392	-1880.88	-19.3899	-1875.34	-17.9134
-1981.09	-72.1771	-1966.35	-66.9543	-2382.11	-42.998	-2340.66	-31.6198	-2375.69	-23.5398	-1893.49	-26.1167	-1894.84	-24.1332	-1935.49	-23.4962	-1985.34	-19.5041	-1990.95	-18.03
-2184.38	-72.7148	-2163.26	-67.6157	-2586.76	-43.246	-2550.94	-31.7891	-2570.36	-23.6865	-2097.26	-26.3984	-2066.86	-24.345	-2130.69	-23.725	-2157.18	-19.6608	-2187.53	-18.2014
-2386.36	-73.1709	-2367.44	-68.1775	-2788.65	-43.4726	-2750.41	-31.885	-2778.6	-23.8147	-2299.81	-26.626	-2277.14	-24.5666	-2334.45	-23.9253	-2367.01	-19.8217	-2391.78	-18.3472
-2585.99	-73.5548	-2567.39	-68.6278	-2988.35	-43.7475	-2950.79	-32.0949	-2978.25	-23.9257	-2499.66	-26.8098	-2477.38	-24.7403	-2535.08	-24.088	-2567.46	-19.9475	-2591.8	-18.4682
-2786.42	-73.8893	-2767.33	-69.0006	-3187.99	-43.9004	-3150.74	-32.2607	-3178.18	-24.0243	-2699.39	-26.966	-2677.26	-24.8843	-2735.18	-24.2229	-2767.04	-20.056	-2792.36	-18.5701
-2986.21	-74.1771	-2967.22	-69.3177	-3389.05	-44.0211	-3350.59	-32.4587	-3378.54	-24.111	-2899.3	-27.098	-2877.05	-25.0081	-2934.8	-24.3395	-2967.31	-20.1455	-2992.37	-18.6578
-3186.44	-74.4312	-3167.59	-69.5878	-3588.14	-44.1032	-3550.13	-32.5752	-3578.2	-24.1959	-3100.22	-27.2137	-3077.65	-25.1137	-3134.42	-24.4397	-3167.59	-20.2235	-3191.92	-18.7303
-3386.02	-74.6587	-3367.73	-69.8243	-3788.57	-44.1715	-3750.41	-32.6168	-3779	-24.2761	-3299.2	-27.3148	-3277.42	-25.2079	-3335.36	-24.5292	-3367.51	-20.2925	-3392.31	-18.8004
-3586.34	-74.866	-3567.32	-70.0336	-3988.44	-44.3172	-3950.7	-32.7144	-3977.76	-24.3252	-3500.24	-27.4041	-3477.1	-25.2898	-3534.46	-24.6074	-3567.07	-20.3533	-3592.26	-18.8578
-3786.05	-75.0478	-3767.39	-70.2188	-4188.31	-44.4534	-4150.62	-32.785	-4178.12	-24.3835	-3699.3	-27.4819	-3677.49	-25.3617	-3735.1	-24.6782	-3767.22	-20.4079	-3791.64	-18.911
-3986.1	-75.2156	-3967.26	-70.3817	-4388.69	-44.5541	-4350.31	-32.8697	-4378.45	-24.4359	-3899.88	-27.554	-3876.73	-25.4294	-3934.72	-24.7397	-3967.13	-20.4561	-3992.33	-18.9599
-4184.02	-75.3636	-4159.33	-70.5238	-4586.34	-44.6471	-4547.07	-32.9487	-4569.93	-24.4882	-4089.09	-27.6148	-4073.39	-25.4853	-4132.8	-24.7946	-4163.25	-20.4985	-4182.07	-19.0076
-4378.41	-75.5013	-4365.33	-70.6652	-4778.08	-44.6994	-4744.68	-32.9588	-4773.84	-24.5529	-4299.7	-27.6744	-4271.16	-25.5395	-4327.13	-24.8454	-4361.42	-20.5383	-4392.2	-19.0445
-4586.15	-75.6343	-4567.16	-70.7907	-5097.09	-44.8197	-4980.08	-33.0878	-5041.61	-24.6138	-4499.82	-27.7253	-4477.22	-25.5896	-4534.39	-24.8947	-4567.55	-20.5763	-4591.96	-19.0821
-4786.22	-75.7527	-4767.64	-70.903	-5603.24	-44.9978	-5441.97	-33.1311	-5529.17	-24.7099	-4699.75	-27.7728	-4677.11	-25.634	-4734.73	-24.9373	-4766.41	-20.6099	-4791.76	-19.1161
-5094.8	-75.9382	-5011.61	-71.0406	-6108.79	-45.1281	-5950.13	-33.2701	-6036.57	-24.7819	-4992.63	-27.8384	-4915.1	-25.6822	-5028.27	-24.9956	-4989.09	-20.6475	-5073.67	-19.1625
-5590.59	-76.1818	-5479.48	-71.2613	-6614.85	-45.2448	-6456.08	-33.3892	-6544.9	-24.8492	-5485.54	-27.9315	-5375.73	-25.7696	-5520.45	-25.0833	-5437.74	-20.7131	-5560.95	-19.2294
-6086.54	-76.3938	-5975.29	-71.4534	-7123.54	-45.3526	-6963.82	-33.5097	-7049.63	-24.9106	-5982.22	-28.0109	-5874.48	-25.8451	-6016.21	-25.1515	-5935.2	-20.7695	-6058.25	-19.2818
-6582.75	-76.5766	-6472.19	-71.6176	-7628.47	-45.4679	-7470	-33.4871	-7558.66	-24.968	-6478.26	-28.0771	-6369.03	-25.9114	-6513.35	-25.2139	-6431.53	-20.8212	-6554.57	-19.3373
-7080.39	-76.7397	-6968.13	-71.7635	-8136.12	-45.5547	-7975.32	-33.5888	-8064.13	-25.0199	-6976.31	-28.139	-6866.98	-25.9669	-7010.04	-25.272	-6926.92	-20.8637	-7052.62	-19.3792
-7575.39	-76.8909	-7465.09	-71.8941	-8643.43	-45.6346	-8484.49	-33.6952	-8569.91	-25.07	-7472.67	-28.1906	-7364.15	-26.0172	-7507.13	-25.3203	-7423.52	-20.9043	-7547.31	-19.4188
-8072.02	-77.0286	-7961.58	-72.0095	-9147.44	-45.7021	-8988.48	-33.7279	-9076.86	-25.1128	-7967.51	-28.2402	-7859.62	-26.0636	-8003.14	-25.3639	-7921.32	-20.9409	-8044.55	-19.4554
-8554.66	-77.1517	-8438.21	-72.1148	-9646.6	-45.7707	-9472.23	-33.795	-9573.67	-25.151	-8450.45	-28.2836	-8331.2	-26.103	-8484.89	-25.4017	-8392.98	-20.9743	-8530.85	-19.4853
-9055.67	-77.2722	-8949.95	-72.2194	-10147.4	-45.8349	-10001.9	-33.8871	-10074.7	-25.1904	-8950.74	-28.3234	-8851.75	-26.143	-8985.54	-25.4388	-8913.09	-21.0023	-9022.88	-19.5128
-9562.42	-77.3886	-9451.91	-72.3145	-10669.5	-45.9129	-10510.2	-33.979	-10597.2	-25.228	-9457.62	-28.3611	-9348.68	-26.1795	-9493.2	-25.4782	-9410.14	-21.0343	-9532.87	-19.5434
-10057.8	-77.4961	-9947.73	-72.402	-11175.7	-45.9652	-11014.9	-34.0606	-11102.9	-25.2642	-9954.29	-28.3963	-9846.13	-26.2145	-9988.25	-25.508	-9906.42	-21.0614	-10030.2	-19.5686
-10555.2	-77.5958	-10443.7	-72.4838	-11681.1	-46.0106	-11522.6	-34.0706	-11608.8	-25.2972	-10449.5	-28.4332	-10341.7	-26.2458	-10484.5	-25.5397	-10403.1	-21.0854	-10526.1	-19.5937
-11050.6	-77.6946	-10939.9	-72.5618	-12188.2	-46.0641	-12029.5	-34.0889	-12117.1	-25.3284	-10946.9	-28.4635	-10837.6	-26.2775	-10981.5	-25.5694	-10899.8	-21.1103	-11022.3	-19.6166
-11547.6	-77.7901	-11435.8	-72.6405	-12693.5	-46.1179	-12533.9	-34.1034	-12622	-25.3566	-11443.3	-28.4953	-11334.2	-26.3084	-11477.9	-25.6021	-11396.1	-21.1354	-11519.6	-19.6346
-12044.1	-77.8831	-11932.5	-72.7178	-13200.9	-46.1755	-13041.3	-34.0524	-13128.4	-25.3868	-11938.5	-28.5257	-11830.8	-26.3347	-11973.4	-25.6297	-11890.2	-21.1569	-12013.9	-19.6608
-12539.6	-77.973	-12429	-72.7926	-13704.2	-46.2316	-13546.5	-34.0495	-13633.9	-25.4165	-12435.1	-28.5533	-12326.3	-26.3653	-12471	-25.6564	-12387.6	-21.1828	-12512.2	-19.6808
-13035.4	-78.0608	-12925	-72.8643	-14211.4	-46.2624	-14052.2	-34.1299	-14138	-25.4355	-12931	-28.5822	-12823	-26.3894	-12966.3	-25.6808	-12882.5	-21.202	-13007	-19.7002
-13530.1	-78.147	-13419.9	-72.9353	-14713.6	-46.2795	-14555	-34.1874	-14642.3	-25.4429	-13427.2	-28.6106	-13317.8	-26.4131	-13460.3	-25.7079	-13379.3	-21.2258	-13501.9	-19.7208
-13996.7	-78.2234	-13890.1	-72.9968	-15197.3	-46.3122	-15043.7	-34.2174	-15126.7	-25.4474	-13896.8	-28.632	-13807.8	-26.4426	-13926.5	-25.73	-13863.2	-21.2467	-13973.4	-19.7419
-14520.2	-78.2883	-14409.4	-73.0501	-15714.9	-46.3184	-15552.3	-34.3015	-15644.2	-25.4546	-14415.8	-28.6537	-14288.6	-26.4593	-14450.9	-25.753	-14354.4	-21.2586	-14492	-19.7524
-15014.1	-78.3382	-14903.2	-73.0919	-16223.4	-46.3404	-16064.2	-34.2454	-16151	-25.4641	-14911.1	-28.6669	-14801.4	-26.4749	-14945.1	-25.7659	-14864.3	-21.2752	-14986	-19.7606
-15506.6	-78.3881	-15396.8	-73.1281	-16722.1	-46.3271	-16564.6	-34.2191	-16653	-25.4801	-15404.2	-28.6811	-15295.5	-26.4898	-15439.4	-25.7806	-15355.7	-21.2846	-15479	-19.7684
-16000.8	-78.4312	-15890.6	-73.1623	-17221.3	-46.3383	-17064.1	-34.2317	-17150.8	-25.4815	-15897	-28.6913	-15787.9	-26.5023	-15930.6	-25.7923	-15849.8	-21.2955	-15971.8	-19.7758
-16491.4	-78.4717	-16381.3	-73.1852	-17719.2	-46.3392	-17561.9	-34.3263	-17648.4	-25.4799	-16388.3	-28.7023	-16280.4	-26.5096	-16421.9	-25.8011	-16341.2	-21.3003	-16464.6	-19.7805
-16982.4	-78.508	-16871.5	-73.2067	-18214.7	-46.379	-18058.9	-34.2475	-18144.1	-25.4718	-16878.4	-28.7075	-16772.2	-26.5162	-16912.8	-25.8064	-16831.3	-21.3099	-16953.3	-19.7832
-17470.2	-78.5434	-17361.8	-73.2276	-18706.4	-46.3614	-18550.7	-34.1944	-18636.8	-25.4568	-17368.6	-28.7128	-17259.8	-26.5205	-17402.1	-25.8162	-17320.8	-21.3144	-17442.3	-19.7845
-17957.9	-78.5694	-17849	-73.2435	-19190.1	-46.3057	-19039.8	-34.2016	-19121.8	-25.44	-17856	-28.7126	-17748.2	-26.5256	-17889.7	-25.8197	-17808.6	-21.3172	-17930.4	-19.7886
-18445.6	-78.5875	-18336.3	-73.2562	-19486.8	-46.2466	-19139.5	-34.189	-19512.3	-25.4093	-18341.9	-28.7091	-18235.4	-26.5322	-18376.4	-25.8239	-18294.7	-21.3219	-18417.2	-19.7892
-18925.4	-78.5886	-18817.7	-73.2536	-19071.7	-46.2741	-18627.4	-34.2344	-19204.2	-25.4233	-18824.3	-28.7075	-18718.2	-26.5251	-18856.3	-25.8156	-18778.8	-21.3219	-18896.7	-19.7824
-19384	-78.5652	-19287.2	-73.2314	-18540.9	-46.3231	-18116.9	-34.2751	-18695.4	-25.4554	-19287.4	-28.6906	-19181	-26.5154	-19317.6	-25.8053	-19228.6	-21.3141	-19360.3	-19.7654
-19742.7	-78.493	-19678.2	-73.1687	-18025.3	-46.3791	-17577.9	-34.3445	-18141	-25.4666	-19671.7	-28.6577	-19517.5	-26.4952	-19666.1	-25.7811	-19523.2	-21.2952	-19731.2	-19.7305
-19790.3	-78.466	-19751.3	-73.1243	-17481.7	-46.3378	-17053.8	-34.2374	-17614.1	-25.4818	-19736.4	-28.6392	-19553.3	-26.4861	-19703.5	-25.7726	-19540.8	-21.2929	-19784.4	-19.7294
-19836.1	-78.4665	-19793.9	-73.1287	-16964.7	-46.2877	-16537.7	-34.2671	-17093.9	-25.4622	-19780.5	-28.6459	-19601.1	-26.4906	-19750.4	-25.777	-19590	-21.2955	-19829.8	-19.7346
-19877.5	-78.4525	-19825.2	-73.1135	-16448.1	-46.296	-16021.6	-34.2311	-16577.8	-25.4677	-19811.1	-28.6351	-19642.7	-26.4818	-19791.8	-25.7708	-19625.5	-21.2883	-19873.9	-19.7293
-19890.8	-78.4467	-19836.7	-73.1103	-15932.7	-46.3153	-15509	-34.2251	-16064.5	-25.4834	-19824.2	-28.6351	-19655.4	-26.4792	-19804	-25.7677	-19637.6	-21.2889	-19888.8	-19.7237
-19906.5	-78.4416	-19852.9	-73.111	-15419	-46.3434	-14997.9	-34.2593	-15548.7	-25.4729	-19840.8	-28.634	-19671.4	-26.4798	-19819.7	-25.7673	-19654	-21.2884	-19904.6	-19.7254
-19897.5	-78.4436	-19797	-73.1287	-14908.5	-46.3119	-14486.5	-34.2338	-15038.7	-25.4613	-19784.9	-28.6387	-19667.2	-26.4788	-19809.7	-25.7682	-19594.1	-21.2932	-19808.1	-19.7386
-19567.1	-78.5335	-19379.6	-73.2245	-14399.3	-46.284	-13977.8	-34.1913	-14526.6	-25.4436	-19366.3	-28.6839	-19342.7	-26.5073	-19474.9	-25.7942	-19165.1	-21.3129	-19353.8	-19.7724
-19037.6	-78.6099	-18841.4	-73.2758	-13888.1	-46.2657	-13468.9	-34.1651	-14018.9	-25.4299	-18828.7	-28.7201	-18816.8	-26.5347	-18946.1	-25.8214	-18633.6	-21.329	-18814.5	-19.7767
-18506.9	-78.627	-18317	-73.2866	-13380.5	-46.2352	-12960.4	-34.1561	-13508.9	-25.4116	-18305.8	-28.7223	-18290.7	-26.5355	-18417.3	-25.8367	-18113.9	-21.3325	-18291.1	-19.7895
-18009.3	-78.6161	-17807.2	-73.2809	-12892	-46.1765	-12458.2	-34.1227	-13006.3	-25.3826	-17800.5	-28.7256	-17797.3	-26.5431	-17927.2	-25.8326	-17609.4	-21.3276	-17791.5	-19.8017
-17481.1	-78.5927	-17310.9	-73.2689	-12369.5	-46.129	-11965.1	-34.0565	-12512.7	-25.3581	-17293.8	-28.7218	-17268.1	-26.5382	-17387.8	-25.8285	-17104.6	-21.3253	-17275.4	-19.7931
-16966.6	-78.5647	-16781.2	-73.2486	-11858.2	-46.0755	-11437.3	-34.0008	-11985.8	-25.3236	-16769.1	-28.7179	-16755.7	-26.5355	-16879.5	-25.8239	-16581	-21.3219	-16755	-19.7969
-16460.5	-78.533	-16273.4	-73.2238	-11349.2	-46.0178	-10932	-33.9725	-11477.7	-25.2959	-16261.6	-28.7111	-16246.9	-26.5254	-16370.6	-25.8162	-16072.2	-21.3144	-16247.1	-19.7848
-15951.8	-78.4946	-15767.5	-73.1966	-10841.6	-45.9687	-10422.6	-33.9563	-10971.3	-25.2668	-15755.2	-28.7044	-15740.9	-26.5145	-15864.4	-25.8032	-15567.4	-21.3043	-15742.1	-19.7804
-15447.1	-78.4504	-15263	-73.1636	-10334.9	-45.9173	-9915.78	-33.8941	-10463.3	-25.2472	-15250.3	-28.6925	-15236.1	-26.5038	-15361.2	-25.7923	-15063.8	-21.2952	-15237.7	-19.7759
-14942.6	-78.4	-14759.8	-73.1236	-9827.56	-45.8558	-9409.26	-33.837	-9955.43	-25.2158	-14747.8	-28.6788	-14733.8	-26.4907	-14855.3	-25.7782	-14560.4	-21.2811	-14735.4	-19.7648
-14440.8	-78.3449	-14256.9	-73.0837	-9321.14	-45.8016	-8900.57	-33.8103	-9448.49	-25.1755	-14245.4	-28.6618	-14230.3	-26.4747	-14353	-25.7618	-14057.5	-21.2661	-14230.8	-19.7543
-13938.7	-78.2836	-13755.2	-73.0361	-8812.93	-45.8047	-8394.81	-33.7549	-8940.95	-25.1315	-13741.9	-28.6443	-13728.9	-26.4579	-13851.2	-25.7442	-13555.8	-21.2505	-13729.9	-19.7404
-13437.2	-78.2047	-13253.1	-72.9702	-8307.51	-45.7068	-7887.15	-33.705	-8434.77	-25.0838	-13242.2	-28.6159	-13226.8	-26.4304	-13348.6	-25.7204	-13054	-21.227	-13228.6	-19.7233
-12934.7	-78.1101	-12750.6	-72.889	-7797.56	-45.5941	-7379.98	-33.624	-7926.69	-25.0364	-12740.2	-28.5869	-12726.9	-26.3992	-12848.7	-25.6948	-12553.9	-21.2018	-12725.5	-19.7037
-12445	-78.0171	-12267.1	-72.8148	-7297.3	-45.4896	-6887.7	-33.5549	-7435.99	-24.9986	-12260.7	-28.5543	-12250.4	-26.3745	-12358.7	-25.6645	-12077.9	-21.182	-12257	-19.6803
-11948.3	-77.9226	-11766.1	-72.7394	-6804.49	-45.3643	-6376.02	-33.471	-6923.92	-24.9571	-11743	-28.5264	-11724	-26.3454	-11861.6	-25.6324	-11553.2	-21.1594	-11726.5	-19.6597
-11434.5	-77.8286	-11250.2	-72.6626	-6277.08	-45.2539	-5857.49	-33.372	-6406.41	-24.8954	-11238.4	-28.4974	-11223.5	-26.3157	-11346.6	-25.6051	-11051.2	-21.1334	-11225.5	-19.6392
-10933.5	-77.7309	-10750	-72.5859	-5770.16	-45.1461	-5351.1	-33.2554	-5897.77	-24.8422	-10738.7	-28.468	-10723.8	-26.2888	-10844.9	-25.5753	-10553.6	-21.1081	-10724	-19.6156
-10432.5	-77.6338	-10249.6	-72.5079	-5263.66	-45.0756	-5002.76	-33.14	-5392.1	-24.7824	-10237.3	-28.4346	-10223.8	-26.2595	-10346.1	-25.5465	-10051.5	-21.0834	-10224	-19.5919
-9932.31	-77.5319	-9749.27	-72.4236	-4933.78	-44.8765	-4975.77	-33.1106	-4981.02	-24.6869	-9736.65	-28.4017	-9723.89	-26.2243	-9845.54	-25.5148	-9552.08	-21.0571	-9724	-19.5676
-9432.19	-77.428	-9249.03	-72.3348	-4752.42	-44.8249	-4806.46	-33.0893	-4792.23	-24.6308	-9236.77	-28.3635	-9222.27	-26.1914	-9345.42	-25.483	-9050.03	-21.0306	-9223.66	-19.5411
-8932.1	-77.3148	-8748.8	-72.2353	-4564.94	-44.7111	-4618.43	-33.0193	-4604.54	-24.5858	-8737.17	-28.3256	-8722.47	-26.1547	-8845.4	-25.4479	-8551.4	-21.0015	-8724.1	-19.5121
-8432.14	-77.1922	-8248.13	-72.1325	-4377.34	-44.591	-4430.63	-32.9683	-4417.13	-24.5366	-8236.66	-28.2835	-8222.92	-26.1192	-8345.39	-25.4067	-8049.63	-20.9675	-8223.67	-19.4826
-7930.93	-77.0623	-7747.46	-72.0228	-4189.9	-44.5297	-4243.08	-32.9684	-4229.36	-24.4864	-7737.58	-28.2381	-7721.88	-26.0754	-7844.76	-25.3682	-7550.22	-20.9338	-7721.9	-19.4483
-7431.98	-76.9236	-7246.72	-71.9004	-4002.75	-44.4439	-4055.64	-32.8958	-4041.77	-24.4219	-7236.17	-28.19	-7221.79	-26.0296	-7344.74	-25.3227	-7049.39	-20.8939	-7222.89	-19.4121
-6949.03	-76.7725	-6767.87	-71.7749	-3820.07	-44.3713	-3877.89	-32.8059	-3861.94	-24.3735	-6740.63	-28.137	-6732.14	-25.9788	-6868.16	-25.2752	-6569.87	-20.8541	-6737.08	-19.3694
-6436.03	-76.5974	-6253.41	-71.6221	-3631.04	-44.2918	-3680.43	-32.715	-3669	-24.307	-6255.77	-28.0763	-6235.59	-25.9193	-6342.89	-25.2183	-6053.75	-20.804	-6231.72	-19.3248
-5929.62	-76.401	-5747.12	-71.4496	-3440	-44.1474	-3493.35	-32.6005	-3479.05	-24.235	-5735.38	-28.0025	-5721.26	-25.8501	-5843.91	-25.1533	-5549.9	-20.7487	-5723.46	-19.2686
-5430.33	-76.1891	-5247.15	-71.2498	-3252.42	-44.0076	-3305.69	-32.4945	-3292.07	-24.1707	-5235.75	-27.9173	-5221.26	-25.7739	-5342.23	-25.0776	-5084.52	-20.6861	-5222.13	-19.2079
-5050.34	-75.9605	-4946.24	-71.0602	-3064.92	-43.8775	-3118.3	-32.3776	-3103.93	-24.0839	-4976.09	-27.8493	-4961.74	-25.7068	-4978.61	-25.0009	-4948.25	-20.6503	-4952.06	-19.1566
-4874.87	-75.8494	-4764.49	-70.9632	-2877.18	-43.7093	-2930.32	-32.2733	-2917.14	-24.0024	-4818.33	-27.8172	-4785.89	-25.6757	-4799.39	-24.9659	-4762.11	-20.6262	-4771.08	-19.1254
-4683.87	-75.7371	-4574.08	-70.8542	-2689.98	-43.5208	-2743.3	-32.1259	-2729.35	-23.9117	-4626.73	-27.7749	-4595.43	-25.6359	-4608.55	-24.9248	-4570.56	-20.5934	-4580.83	-19.0967
-4493.31	-75.6213	-4383.54	-70.7343	-2502.56	-43.3143	-2555.38	-31.9562	-2541.91	-23.7684	-4436.66	-27.7296	-4404.97	-25.5934	-4418.89	-24.8824	-4380.77	-20.5598	-4390.45	-19.0608
-4302.59	-75.4956	-4192.95	-70.6081	-2314.77	-43.0728	-2367.98	-31.7503	-2354.41	-23.6319	-4246.01	-27.6807	-4214.41	-25.5456	-4227.55	-24.8382	-4189.81	-20.5227	-4200.21	-19.0219
-4111.96	-75.3631	-4002.78	-70.4756	-2127.77	-42.7991	-2180.43	-31.4668	-2166.84	-23.47	-4055.31	-27.6254	-4024.19	-25.4967	-4037.24	-24.7885	-3999.61	-20.4811	-4009.53	-18.9819
-3921.49	-75.2135	-3812.38	-70.3272	-1995.65	-42.5399	-2026.13	-31.3137	-2002.12	-23.2923	-3865.08	-27.568	-3833.24	-25.4403	-3846.8	-24.7332	-3809.25	-20.4376	-3818.58	-18.9396
-3735.55	-75.0618	-3631.28	-70.1737	-1905.55	-42.3481	-1934.08	-31.1719	-1904.05	-23.1993	-3681.87	-27.5039	-3652.91	-25.3817	-3660.17	-24.6739	-3619.91	-20.3891	-3638.38	-18.8925
-3546.64	-74.8904	-3433.18	-69.9835	-1800.29	-42.1098	-1835.05	-30.9933	-1808.33	-23.0728	-3486.62	-27.429	-3452.35	-25.3106	-3471.41	-24.6089	-3437.91	-20.3382	-3437.81	-18.8358
-3350.3	-74.6899	-3240.79	-69.7774	-1700.35	-41.8491	-1731.84	-30.7947	-1703.14	-22.8781	-3293.48	-27.3465	-3262.06	-25.2347	-3275.2	-24.5327	-3237.54	-20.2747	-3247.8	-18.7779
-3160.14	-74.4769	-3050.42	-69.5441	-1600.26	-41.6012	-1632.02	-30.5725	-1602.86	-22.7091	-3103.76	-27.2549	-3071.31	-25.1493	-3085.25	-24.4489	-3047.09	-20.2094	-3057.14	-18.7097
-2969.13	-74.2374	-2859.74	-69.2771	-1500.5	-41.2595	-1531.95	-30.3171	-1503.11	-22.4934	-2912.84	-27.1507	-2881.24	-25.0519	-2894.64	-24.3539	-2856.36	-20.1301	-2866.54	-18.6339
-2778.93	-73.9714	-2669.44	-68.9658	-1400.49	-40.8193	-1432.12	-30.0016	-1403.11	-22.2661	-2722.04	-27.0325	-2690.78	-24.9403	-2704.02	-24.2462	-2666.45	-20.0425	-2675.73	-18.5488
-2589.1	-73.6706	-2479.03	-68.5992	-1300.56	-40.3614	-1331.93	-29.6525	-1303.02	-21.9701	-2531.83	-26.8967	-2500.7	-24.8114	-2513.34	-24.1203	-2475.8	-19.9372	-2485.95	-18.4478
-2397.79	-73.3169	-2288.69	-68.1649	-1200.27	-39.8205	-1232.15	-29.2335	-1203.25	-21.5832	-2341.49	-26.734	-2309.71	-24.6608	-2323.05	-23.9726	-2284.91	-19.8131	-2295.28	-18.3312
-2207.39	-72.9158	-2097.53	-67.6341	-1100.55	-39.0404	-1132.12	-28.7022	-1103.13	-21.1505	-2150.98	-26.5428	-2119.44	-24.4807	-2132.87	-23.7976	-2094.75	-19.6666	-2104.48	-18.1897
-2017.2	-72.4353	-1907.47	-66.974	-1015.86	-38.2797	-1057.54	-28.1678	-1023.56	-20.6474	-1960.86	-26.3104	-1928.56	-24.2595	-1942.37	-23.5829	-1904.65	-19.4823	-1914.36	-18.018
-1826.57	-71.8691	-1716.96	-66.1344	-968.986	-37.8051	-1011.07	-27.8133	-976.778	-20.3118	-1770.02	-26.0187	-1738.02	-23.9843	-1751.79	-23.3123	-1713.89	-19.2483	-1723.21	-17.8039
-1644.04	-71.201	-1536.36	-65.0939	-919.458	-37.1562	-962.381	-27.4045	-927.901	-19.9552	-1581.26	-25.6476	-1551.93	-23.6392	-1571.2	-22.9853	-1530.7	-18.9512	-1537.26	-17.5288
-1447.55	-70.2847	-1335.97	-63.5022	-870.729	-36.4975	-912.086	-26.901	-878.332	-19.5215	-1396.43	-25.1554	-1363.31	-23.1577	-1370.7	-22.4908	-1335.29	-18.5068	-1348.82	-17.146
-1255.24	-69.1361	-1145.7	-61.3303	-818.611	-35.7427	-860.938	-26.335	-826.808	-19.0077	-1198.64	-24.4165	-1166.46	-22.4433	-1180.46	-21.8115	-1142.27	-17.8515	-1152.11	-16.5722
-1102.43	-67.8426	-1001.94	-58.8383	-768.932	-34.7948	-810.926	-25.6827	-776.866	-18.454	-1025.95	-23.4172	-1002.93	-21.5159	-1041.81	-21.0492	-986.913	-17.0334	-993.008	-15.8511
-1008.22	-66.881	-907.524	-56.8583	-718.676	-33.7755	-760.987	-24.9647	-726.715	-17.8197	-928.822	-22.6438	-907.007	-20.7919	-947.072	-20.415	-890.676	-16.3646	-894.366	-15.2504
-925.506	-65.8151	-827.486	-54.6768	-668.905	-32.6718	-711.105	-24.1462	-676.908	-17.1207	-859.773	-21.9323	-816.288	-19.9266	-869.669	-19.7309	-806.068	-15.6104	-803.514	-14.5608
-879.146	-65.1413	-781.145	-53.2945	-618.909	-31.3001	-660.967	-23.2146	-626.899	-16.3567	-812.529	-21.43	-767.536	-19.3626	-822.875	-19.2756	-758.688	-15.1361	-752.074	-14.0863
-829.055	-64.3501	-731.162	-51.6729	-568.779	-29.8114	-610.994	-22.1861	-577.012	-15.5057	-762.64	-20.8325	-717.549	-18.7564	-773.042	-18.7479	-708.835	-14.6011	-702.046	-13.6055
-779.054	-63.4535	-681.294	-49.8799	-518.894	-28.1446	-560.961	-21.0278	-526.898	-14.5677	-712.682	-20.1711	-667.465	-18.0797	-723.033	-18.1532	-658.903	-14.0097	-652.124	-13.073
-729.161	-62.4234	-631.108	-47.8862	-468.953	-26.3002	-511.027	-19.7514	-476.727	-13.5679	-662.64	-19.4184	-617.553	-17.3334	-673.091	-17.4946	-608.981	-13.3634	-602.045	-12.4829
-678.949	-61.2317	-581.279	-45.6952	-418.749	-24.2983	-460.933	-18.3544	-426.937	-12.485	-612.973	-18.5942	-567.428	-16.5024	-622.971	-16.7682	-558.697	-12.655	-552.035	-11.8384
-629.593	-59.8769	-533.587	-43.3978	-370.412	-22.1347	-413.889	-16.9305	-378.89	-11.3785	-563.476	-17.7092	-519.757	-15.6335	-573.957	-15.98	-511.664	-11.9344	-503.941	-11.1654
-581.517	-58.3169	-481.191	-40.6238	-319.845	-19.7534	-361.08	-15.2392	-327.47	-10.1257	-514.202	-16.7267	-468.134	-14.6098	-524.587	-15.1044	-458.728	-11.0617	-452.607	-10.3826
-529.13	-56.3226	-431.293	-37.7383	-280.882	-17.6126	-330.847	-14.0192	-293.158	-9.12664	-462.742	-15.6056	-417.505	-13.5127	-473.229	-14.1191	-408.816	-10.176	-402.128	-9.55196
-479.069	-54.0395	-381.196	-34.6104	-271.992	-17.0494	-322.277	-13.7001	-284.621	-8.86274	-412.752	-14.421	-367.537	-12.3445	-422.948	-13.0749	-358.768	-9.23619	-352.058	-8.6739
-429.036	-51.3173	-331.281	-31.2305	-262.066	-16.5539	-312.288	-13.3571	-274.514	-8.61109	-362.453	-13.1374	-317.514	-11.0894	-373.225	-11.9557	-309.053	-8.24392	-302.044	-7.73961
-396.459	-48.9671	-296.905	-28.4053	-252.032	-16.0415	-302.511	-13.0142	-264.686	-8.3585	-318.895	-11.888	-279.515	-9.96894	-329.35	-10.8346	-275.856	-7.44015	-263.728	-6.90268
-388.135	-48.3357	-288.742	-27.6853	-242.092	-15.528	-292.426	-12.6576	-254.685	-8.09797	-308.053	-11.4775	-270.56	-9.65613	-318.348	-10.4641	-267.372	-7.23402	-254.289	-6.66129
-378.074	-47.6325	-278.696	-26.9448	-232.078	-15.0188	-282.381	-12.3059	-244.698	-7.83645	-297.966	-11.1806	-260.605	-9.38112	-308.442	-10.2164	-257.499	-7.02485	-244.45	-6.46141
-368.2	-46.9201	-268.721	-26.1929	-222.158	-14.4988	-272.353	-11.9522	-234.581	-7.5762	-288.169	-10.9006	-250.587	-9.10489	-298.614	-9.96729	-247.537	-6.80967	-234.476	-6.25575
-358.147	-46.1702	-258.82	-25.4338	-212.069	-13.9877	-262.513	-11.5942	-224.685	-7.31434	-278.017	-10.6075	-240.607	-8.82372	-288.45	-9.70791	-237.472	-6.59389	-224.416	-6.04908
-348.11	-45.4029	-248.763	-24.6617	-202.132	-13.4653	-252.346	-11.2328	-214.74	-7.05618	-267.923	-10.3056	-230.63	-8.53845	-278.444	-9.4472	-227.6	-6.37705	-214.47	-5.84224
-338.261	-44.6231	-238.941	-23.8948	-192.726	-12.9636	-242.488	-10.8822	-204.91	-6.79803	-258.585	-10.0264	-220.826	-8.25107	-269.098	-9.19944	-217.956	-6.16257	-204.783	-5.6388
-328.65	-43.8111	-229.305	-23.1283	-182.282	-12.4226	-232.821	-10.5174	-194.953	-6.53651	-248.195	-9.71203	-211.09	-7.9735	-258.644	-8.91885	-207.993	-5.93854	-194.923	-5.4297
-318.076	-42.9452	-218.797	-22.29	-172.02	-11.8743	-222.414	-10.1445	-184.711	-6.26384	-237.991	-9.3951	-200.619	-7.66359	-248.633	-8.64991	-197.618	-5.7093	-184.497	-5.20945
-308.269	-42.0928	-208.727	-21.4833	-162.207	-11.3387	-212.453	-9.77867	-174.673	-5.99954	-228.043	-9.10036	-190.633	-7.36537	-238.598	-8.37568	-187.45	-5.48477	-174.543	-4.99393
-298.108	-41.1966	-198.819	-20.6758	-152.127	-10.8105	-202.339	-9.41549	-164.753	-5.731	-218.04	-8.79694	-180.74	-7.06415	-228.442	-8.09891	-177.675	-5.26015	-164.532	-4.77818
-288.161	-40.2834	-188.793	-19.8393	-142.187	-10.2539	-192.415	-9.04124	-154.703	-5.46145	-208.061	-8.46602	-170.578	-6.76208	-218.533	-7.82641	-167.689	-5.0323	-154.523	-4.55813
-278.152	-39.3571	-178.847	-19.015	-132.152	-9.73673	-182.454	-8.66984	-144.63	-5.19082	-198.115	-8.15387	-160.699	-6.45964	-208.59	-7.54553	-157.503	-4.80103	-144.506	-4.33952
-268.134	-38.4046	-168.786	-18.1785	-122.09	-9.17034	-172.356	-8.2982	-134.651	-4.92377	-188.272	-7.83055	-150.659	-6.14732	-198.562	-7.26003	-147.507	-4.57174	-134.543	-4.11744
-258.267	-37.4379	-158.846	-17.3255	-112.169	-8.64291	-162.402	-7.92829	-124.75	-4.65297	-177.993	-7.50502	-140.613	-5.83554	-188.478	-6.97127	-137.624	-4.33864	-124.487	-3.89446
-248.197	-36.4382	-148.768	-16.4745	-102.193	-8.08381	-152.404	-7.55075	-114.645	-4.38439	-168.139	-7.18679	-130.656	-5.52268	-178.707	-6.68517	-127.493	-4.1026	-114.507	-3.67166
-238.145	-35.4034	-138.852	-15.6049	-92.184	-7.537	-142.477	-7.17198	-104.662	-4.11565	-158.07	-6.84577	-120.594	-5.20198	-168.572	-6.39356	-117.537	-3.86848	-104.546	-3.44658
-228.42	-34.38	-129.022	-14.7431	-82.2578	-7.01219	-132.776	-6.81138	-94.9813	-3.85021	-148.486	-6.52565	-110.929	-4.89281	-158.69	-6.09961	-107.939	-3.64139	-94.9102	-3.2291
-218.372	-33.2866	-119.124	-13.8834	-72.4472	-6.47238	-122.47	-6.41354	-84.722	-3.57139	-138.268	-6.18827	-100.775	-4.56193	-149.125	-5.81202	-97.5919	-3.39588	-84.6758	-2.99388
-208.242	-32.1623	-108.836	-12.9722	-62.1393	-5.89127	-112.405	-6.03624	-74.6468	-3.29609	-127.913	-5.8312	-90.6642	-4.23038	-138.579	-5.50444	-87.5287	-3.15276	-74.5304	-2.76099
-198.204	-31.0547	-98.7709	-12.071	-52.2027	-5.34794	-102.45	-5.65902	-64.7566	-3.02587	-118.178	-5.49947	-80.5779	-3.90296	-128.558	-5.20105	-77.5143	-2.9132	-64.5306	-2.52956
-188.126	-29.906	-88.8918	-11.1738	-42.1521	-4.80111	-92.3313	-5.27999	-54.7356	-2.75156	-108.153	-5.14732	-70.6911	-3.57114	-118.599	-4.89574	-67.607	-2.67015	-54.5038	-2.29964
-178.081	-28.7427	-78.9322	-10.2588	-32.1254	-4.23643	-82.3511	-4.89594	-44.7422	-2.47595	-98.2692	-4.799	-60.5567	-3.23648	-108.577	-4.58915	-57.5267	-2.42738	-44.6515	-2.06524
-168.294	-27.5544	-68.7012	-9.34382	-22.0611	-3.68382	-72.3547	-4.51325	-34.6462	-2.20521	-88.1032	-4.43541	-50.7158	-2.90051	-98.5372	-4.28233	-47.5383	-2.18358	-34.5975	-1.83149
-158.202	-26.3268	-58.858	-8.41655	-12.2413	-3.12925	-62.4774	-4.12732	-24.8453	-1.92799	-78.1	-4.09034	-40.5112	-2.55855	-88.5151	-3.96879	-37.5184	-1.93843	-24.4246	-1.59423
-148.196	-25.0933	-48.8491	-7.48567	-2.07349	-2.56633	-52.6508	-3.74561	-14.6279	-1.65008	-68.0959	-3.7371	-30.6419	-2.21539	-78.5658	-3.65418	-27.632	-1.69172	-14.5005	-1.35719
-138.146	-23.8249	-38.7446	-6.53678	7.7936	-2.01986	-42.3753	-3.36049	-4.83463	-1.37752	-58.011	-3.37108	-20.6639	-1.87764	-68.5052	-3.3377	-17.4898	-1.44156	-4.44212	-1.11879
-128.138	-22.5235	-28.7701	-5.58751	17.946	-1.45611	-32.4444	-2.97659	5.29685	-1.09782	-48.2523	-3.00476	-10.6252	-1.5234	-58.5927	-3.01838	-7.54182	-1.19361	5.39026	-0.88009
-118.622	-21.2594	-19.0931	-4.66341	27.4766	-0.91904	-22.5032	-2.59957	15.2727	-0.82511	-38.3812	-2.65187	-0.63846	-1.18048	-49.0424	-2.7078	2.29046	-0.95174	15.4424	-0.64585
-108.194	-19.851	-8.97152	-3.69543	37.7798	-0.35881	-12.857	-2.22487	25.0069	-0.55794	-28.5666	-2.28371	8.92949	-0.8409	-38.63	-2.37386	12.0552	-0.70497	25.0339	-0.41023
-98.2178	-18.491	1.10375	-2.70883	47.8105	0.20419	-2.41907	-1.8199	35.3276	-0.27267	-17.9687	-1.8903	19.3025	-0.47311	-28.4982	-2.04136	22.4411	-0.44701	35.3465	-0.16343
-88.1178	-17.0785	11.191	-1.72914	57.7509	0.77067	7.58536	-1.43665	45.3056	0.00694	-8.14807	-1.52475	29.4215	-0.1175	-18.4937	-1.71486	32.4731	-0.19424	45.5756	0.07966
-78.2276	-15.636	21.2594	-0.75067	67.867	1.32795	17.5325	-1.04536	55.2992	0.27699	1.77498	-1.15237	39.3133	0.23273	-8.6654	-1.38477	42.4815	0.0581	55.5348	0.32361
-68.1464	-14.1814	31.2147	0.2343	77.8918	1.88576	27.576	-0.66233	65.3672	0.55801	12.0792	-0.76973	49.2768	0.58728	1.52935	-1.05122	52.4599	0.30981	65.5426	0.56654
-58.2034	-12.6997	41.1935	1.21661	87.8247	2.43672	37.5879	-0.27281	75.4079	0.83498	22.1086	-0.39212	59.3351	0.94596	11.5239	-0.71748	62.4887	0.56536	75.3997	0.80641
-48.1103	-11.1793	51.0742	2.206	97.8949	3.00529	47.3816	0.11087	85.366	1.11659	31.7833	-0.01725	69.4114	1.30843	21.4484	-0.385	72.393	0.81348	85.5684	1.04981
-38.1691	-9.62795	61.2298	3.20972	107.819	3.55991	57.5814	0.50773	95.3639	1.38778	42.0663	0.36892	79.2562	1.65944	31.4842	-0.05018	82.426	1.07029	95.3832	1.2929
-28.1236	-8.04405	71.2066	4.18739	117.813	4.11738	67.7198	0.89204	105.36	1.66651	51.7225	0.75243	89.406	2.01835	41.3238	0.28521	92.4102	1.32285	105.544	1.53454
-18.144	-6.43756	81.1681	5.18344	127.847	4.67159	77.7284	1.2779	115.362	1.94342	61.8949	1.1402	99.3718	2.36686	51.5276	0.62629	102.522	1.57542	115.494	1.77945
-8.40973	-4.85056	90.7198	6.1256	137.409	5.19832	87.3143	1.65079	125.011	2.21033	71.8094	1.50408	108.927	2.70537	61.1695	0.95595	112.095	1.81775	125.184	2.00855
1.42948	-3.25001	101.119	7.1324	147.947	5.78636	97.503	2.04763	135.066	2.49123	81.7466	1.90612	119.344	3.0646	71.1476	1.28933	122.384	2.08065	135.506	2.25605
11.8102	-1.5632	111.191	8.10171	157.837	6.34479	107.563	2.44174	145.359	2.77122	91.8489	2.27644	129.305	3.41083	81.4535	1.63921	132.417	2.3319	145.473	2.49811
21.7324	0.05916	121.136	9.06043	167.9	6.90616	117.384	2.82697	155.413	3.04607	101.752	2.66298	139.441	3.75959	91.4073	1.97602	142.486	2.58093	155.466	2.73328
31.8085	1.70466	131.165	10.0103	177.851	7.44373	127.543	3.21501	165.347	3.32476	111.957	3.04502	149.251	4.09954	101.357	2.31164	152.404	2.83026	165.433	2.97035
41.9266	3.34267	141.159	10.9494	187.873	7.99578	137.685	3.60662	175.316	3.59784	121.883	3.41633	159.377	4.44284	111.408	2.64686	162.515	3.08146	175.631	3.20411
51.7924	4.9634	151.159	11.8844	197.843	8.54146	147.583	3.99025	185.319	3.86954	131.933	3.78588	169.424	4.77309	121.353	2.98152	172.462	3.32288	185.477	3.43769
61.9222	6.61143	161.206	12.7996	207.914	9.09265	157.644	4.37675	195.336	4.1463	141.785	4.15317	179.343	5.10511	131.439	3.30945	182.524	3.56876	195.471	3.66801
71.7375	8.23179	171.16	13.7148	217.804	9.63582	167.611	4.7604	205.222	4.41889	152.003	4.52275	189.344	5.43742	141.451	3.63658	192.463	3.81273	205.402	3.90067
81.7744	9.83127	181.165	14.6179	227.832	10.1874	177.431	5.14778	215.325	4.69385	161.913	4.88382	199.327	5.76469	151.444	3.96123	202.473	4.05444	215.642	4.13171
91.8698	11.4221	191.171	15.519	237.847	10.7268	187.644	5.53038	225.398	4.96586	171.942	5.24454	209.45	6.09269	161.417	4.28094	212.459	4.29868	225.483	4.35864
101.649	12.9299	201.068	16.3976	247.808	11.2588	197.439	5.90694	235.271	5.2323	182.071	5.59289	219.162	6.4065	171.161	4.59226	222.323	4.53767	235.32	4.58273
111.601	14.4594	210.795	17.2537	257.53	11.7921	207.296	6.2849	244.805	5.49825	191.413	5.94201	229.006	6.72084	181.398	4.91955	231.925	4.7656	245.043	4.80212
121.777	15.9636	221.171	18.1736	267.838	12.3485	217.625	6.69113	255.352	5.77948	201.899	6.31031	239.373	7.04876	191.41	5.2352	242.477	5.01422	255.495	5.0345
131.812	17.4447	231.095	19.0314	277.766	12.8831	227.651	7.07766	265.366	6.05194	212.017	6.66131	249.385	7.36552	201.519	5.55312	252.431	5.25202	265.61	5.25905
141.877	18.9088	241.258	19.909	287.947	13.4122	237.569	7.45552	275.266	6.31788	221.931	7.00062	259.33	7.67331	211.453	5.86173	262.477	5.48687	275.574	5.48018
151.827	20.3136	251.28	20.7502	297.785	13.9638	247.546	7.83069	285.303	6.58938	231.861	7.34133	269.483	7.98726	221.459	6.17017	272.425	5.72078	285.56	5.69857
161.893	21.6886	261.207	21.5944	307.797	14.4868	257.59	8.2015	295.264	6.85392	241.786	7.68287	279.389	8.2903	231.445	6.47512	282.447	5.95482	295.518	5.91873
171.749	23.0497	271.205	22.4297	317.926	15.005	267.557	8.575	305.35	7.12554	251.955	8.02098	289.326	8.59734	241.396	6.77867	292.539	6.18611	305.454	6.13432
181.842	24.3994	281.244	23.2589	327.806	15.5611	277.638	8.93249	315.33	7.38752	261.904	8.35649	299.312	8.89739	251.514	7.07803	302.403	6.41144	315.445	6.35192
191.826	25.6885	291.103	24.08	337.895	16.0764	287.588	9.31145	325.283	7.652	271.901	8.68713	309.316	9.19683	261.495	7.37639	312.396	6.64182	325.494	6.56561
201.716	26.9625	301.158	24.906	347.848	16.5823	297.638	9.69147	335.359	7.92339	282.031	9.01373	319.37	9.49025	271.435	7.67115	322.591	6.86877	335.566	6.77917
211.244	28.1786	311.045	25.6935	357.57	17.1188	307.196	10.0564	345.116	8.18241	291.457	9.32805	328.955	9.77099	281.315	7.96448	332.034	7.08462	345.027	6.98129
221.852	29.4607	320.866	26.486	375.614	17.8562	328.282	10.6919	360.818	8.52623	301.629	9.66195	339.228	10.073	290.976	8.24252	342.208	7.31179	355.378	7.19827
231.947	30.6856	331.226	27.2971	423.614	20.1449	377.535	12.3942	407.011	9.62461	311.912	9.98498	349.435	10.3599	301.399	8.54364	352.493	7.53988	365.494	7.40827
241.937	31.8715	341.15	28.0874	473.57	22.5499	427.764	14.2078	457.334	10.9053	321.903	10.3008	359.414	10.6422	311.435	8.83014	362.432	7.75434	375.621	7.6136
266.205	34.1516	354.927	28.9933	523.727	24.9393	477.468	15.9479	507.238	12.1398	338.891	10.7415	378.923	11.0872	335.348	9.371	378.442	8.05238	396.514	7.96192
316.32	39.3394	398.992	31.9545	573.651	27.0521	527.493	17.61	557.378	13.3242	385.801	12.0693	427.405	12.3171	385.157	10.6831	424.607	8.95725	445.768	8.88192
366.413	44.1047	449.161	35.4965	623.723	28.9741	577.921	19.1627	607.573	14.4298	436.087	13.5146	477.555	13.581	435.461	11.9863	474.596	9.98311	495.837	9.82323
416.422	48.1354	499.092	38.748	673.787	30.6918	627.486	20.601	657.354	15.448	485.916	14.847	527.724	14.7442	485.357	13.1823	524.661	10.9628	545.827	10.6959
466.387	51.5369	549.153	41.7303	723.748	32.1267	677.533	21.9064	707.364	16.3676	536.137	16.083	577.693	15.7984	535.431	14.2981	574.727	11.8741	595.911	11.5013
516.583	54.3434	599.145	44.4193	773.77	33.4425	727.624	23.0579	757.412	17.1981	586.112	17.2016	627.695	16.7433	585.317	15.3074	624.775	12.704	645.849	12.2277
566.257	56.6338	649.128	46.85	823.701	34.6086	777.723	24.0757	807.413	17.9366	636.138	18.2122	677.631	17.5912	635.338	16.2212	674.898	13.4671	695.931	12.8887
615.445	58.5205	697.816	48.9707	873.227	35.5539	827.2	24.9459	855.035	18.5571	683.061	19.0649	727.081	18.3443	683.933	17.0242	722.198	14.1175	745.329	13.4746
664.946	60.1205	748.225	50.9367	921.955	36.4044	874.975	25.6865	907.469	19.1552	735.971	19.9242	775.552	19.0038	734.482	17.7688	774.73	14.7641	793.975	13.9843
716.559	61.5247	799.378	52.7281	973.742	37.1294	927.655	26.3966	957.388	19.6509	786.204	20.649	827.674	19.6293	785.546	18.4403	824.89	15.3179	846.053	14.4727
766.382	62.6909	849.218	54.2783	1023.65	37.7692	977.744	26.9745	1007.38	20.0815	835.999	21.2894	877.82	20.1597	835.239	19.023	874.803	15.8078	895.971	14.8865
816.476	63.6961	899.234	55.676	1073.92	38.3163	1027.57	27.4665	1057.37	20.4615	886.147	21.8584	927.645	20.6284	885.271	19.5395	924.806	16.2427	945.852	15.2524
866.401	64.572	949.244	56.9203	1123.76	38.8168	1077.58	27.9081	1107.3	20.7921	936.239	22.3607	977.673	21.0436	935.527	19.9991	974.904	16.6303	995.98	15.5749
916.441	65.3429	999.192	58.0252	1173.69	39.296	1127.35	28.2912	1157.5	21.0893	986.019	22.8041	1027.56	21.4097	985.373	20.4059	1024.72	16.9692	1045.92	15.8598
966.528	66.0239	1049.25	59.0167	1223.75	39.6184	1177.39	28.6304	1207.44	21.336	1036.2	23.1984	1077.72	21.7365	1035.47	20.7659	1074.74	17.2714	1095.84	16.1134
1016.41	66.6343	1099.32	59.9082	1273.78	39.9175	1227.68	28.9266	1257.47	21.5579	1086.23	23.5482	1127.7	22.0231	1085.45	21.0846	1124.58	17.5377	1145.94	16.3352
1066.48	67.1829	1149.26	60.7065	1323.78	40.1998	1277.36	29.1852	1307.41	21.7786	1136.15	23.8593	1177.65	22.2777	1135.29	21.3662	1174.9	17.7735	1196.03	16.5346
1116.57	67.6774	1199.31	61.4244	1373.67	40.4563	1327.67	29.4275	1357.38	21.9659	1186.1	24.1349	1227.57	22.5079	1185.45	21.6203	1224.69	17.9816	1245.95	16.7112
1163.87	68.1065	1247.26	62.0459	1422.29	40.7037	1375.91	29.6273	1406.38	22.1139	1234.79	24.3744	1275.65	22.706	1235.09	21.8436	1273.42	18.1639	1294.42	16.8654
1216.38	68.5413	1298.7	62.6493	1477.1	40.923	1432.67	29.8358	1460.91	22.2614	1285.07	24.5983	1326.65	22.8937	1283.38	22.0377	1323.77	18.3303	1344.9	17.009
1266.47	68.9138	1349.32	63.1853	1571.12	41.197	1528.24	30.1437	1555.01	22.4803	1336.09	24.8019	1377.65	23.0631	1335.51	22.2279	1374.82	18.4815	1395.97	17.1377
1316.29	69.2571	1399.25	63.6645	1671.69	41.5207	1628.4	30.4264	1655.35	22.6871	1386.22	24.9816	1427.65	23.2126	1385.47	22.3929	1424.62	18.6154	1445.98	17.2531
1375.6	69.6229	1456.45	64.1389	1771.59	41.8423	1728.41	30.6724	1755.13	22.863	1440.29	25.1537	1484.22	23.3636	1437.67	22.5441	1481.15	18.7454	1502.17	17.3661
1472.05	70.16	1551.78	64.8396	1871.39	42.1168	1828.86	30.8822	1854.72	23.0213	1532.25	25.408	1578.3	23.5818	1526.07	22.7661	1575.17	18.9334	1596.29	17.5348
1572.09	70.6608	1651.65	65.4819	1981.26	42.3673	1934.82	31.0823	1961.09	23.1706	1632.24	25.6519	1678.34	23.7899	1626.06	22.9889	1675.31	19.1103	1696.45	17.689
1672.08	71.1013	1751.78	66.0317	2166.6	42.7267	2114.01	31.368	2140.5	23.362	1732.36	25.8611	1778.75	23.9693	1726.15	23.1798	1775.36	19.2609	1796.45	17.8246
1772.26	71.4935	1851.83	66.5054	2366.6	43.05	2314.43	31.6236	2340.64	23.5512	1832.36	26.0418	1878.5	24.123	1826.51	23.3471	1875.47	19.3892	1896.35	17.9427
1882.25	71.8675	1956.1	66.9321	2567.45	43.4214	2514.07	31.8434	2540.48	23.7063	1964.15	26.2385	1980.89	24.2613	1947.87	23.5139	1981.41	19.5081	2000.46	18.0493
2068.83	72.4135	2132.68	67.5307	2767.13	43.5932	2714.47	32.0294	2740.26	23.8386	2163.32	26.4903	2154.22	24.4554	2142.66	23.7392	2160.83	19.672	2177.41	18.1998
2266.32	72.9107	2325.55	68.0805	2956.71	43.7379	2904.78	32.1652	2932.69	23.9437	2353.41	26.6934	2345.45	24.6415	2337.94	23.9306	2350.97	19.8174	2367.1	18.3388
2460.75	73.3231	2531.82	68.5606	3167.01	43.9056	3114.36	32.3154	3138.73	24.0596	2563.53	26.8757	2553.17	24.8076	2536.74	24.09	2561.31	19.9526	2575.47	18.4648
2668.92	73.7029	2733.18	68.9499	3366.92	44.0352	3314.64	32.4382	3340.87	24.171	2762.82	27.0237	2755.24	24.9438	2743.05	24.2314	2761.1	20.0601	2777.93	18.5698
2868.84	74.0171	2933.24	69.2733	3567.01	44.1808	3514.31	32.5514	3541.08	24.2443	2963.56	27.1498	2955.17	25.0598	2942.89	24.3473	2961.47	20.1512	2977.76	18.6571
3068.92	74.2919	3133.12	69.5549	3767.26	44.3068	3713.99	32.6475	3741.06	24.3088	3162.96	27.2599	3155.43	25.1622	3143.11	24.4459	3161.79	20.2295	3177.44	18.7327
3269.02	74.5351	3333.1	69.7977	3966.94	44.4708	3914.47	32.7414	3940.37	24.3676	3363.25	27.3555	3355.26	25.2507	3343.04	24.5324	3361.42	20.298	3377.93	18.8011
3468.65	74.7501	3533.1	70.0121	4167.02	44.5536	4114.23	32.8186	4140.68	24.4189	3563.73	27.4429	3555.06	25.3274	3543.01	24.6118	3561.38	20.3593	3577.06	18.8599
3668.88	74.946	3733.77	70.2054	4367.19	44.5919	4314.1	32.8921	4340.32	24.4718	3763.2	27.5181	3755.27	25.3975	3742.77	24.6814	3761.31	20.4147	3777.95	18.9145
3868.39	75.1231	3932.82	70.3741	4566.95	44.6754	4514.88	32.9718	4540.39	24.5103	3963.21	27.585	3955.21	25.4622	3942.74	24.7438	3961.15	20.4644	3977.42	18.9625
4068.92	75.2862	4133.22	70.5257	4766.89	44.7794	4714.02	33.0332	4740.08	24.5612	4162.77	27.6474	4155.19	25.519	4143.01	24.7998	4161.26	20.5074	4177.69	19.0092
4268.86	75.4338	4333.2	70.6614	4997.72	44.8642	4958.32	33.1005	4987.03	24.6192	4363.24	27.7028	4355.04	25.5689	4343.14	24.8512	4361.63	20.549	4377.37	19.0481
4460.75	75.5631	4530.94	70.785	5427.8	45.049	5423.5	33.2337	5450.85	24.7388	4559.05	27.7512	4552.98	25.6174	4540.93	24.8967	4556.94	20.5833	4576.04	19.0844
4667.11	75.694	4725.31	70.8966	5966.19	45.174	5925.87	33.3447	5954.52	24.8258	4757.16	27.7983	4746.96	25.6575	4734.56	24.938	4755.37	20.6182	4769.58	19.1195
4931.89	75.8629	5040.64	71.0729	6471.21	45.3266	6448.38	33.4414	6476.37	24.893	4991.92	27.849	5063.44	25.724	5050.2	25.0071	4997.31	20.6566	5006.98	19.1588
5415.73	76.1169	5540.53	71.2987	6979.82	45.3966	6954.97	33.5231	6983.41	24.9481	5448.1	27.9393	5561.77	25.8089	5550.31	25.0877	5463.25	20.7232	5463.35	19.2263
5919.41	76.3403	6041.82	71.4857	7485.22	45.4871	7461	33.6076	7488.82	24.9997	5950.39	28.0203	6064.11	25.8793	6052.19	25.1611	5965.08	20.7819	5966.39	19.2832
6420.42	76.5377	6543.62	71.65	7993.21	45.5899	7969.29	33.676	7995.92	25.0404	6452.68	28.0897	6565.86	25.9418	6553	25.2224	6465.63	20.8341	6467.69	19.3324
6921.79	76.7107	7044.8	71.7946	8499.7	45.6754	8475.96	33.7256	8503.3	25.0562	6955.54	28.151	7067.24	25.9974	7054.98	25.2777	6968.29	20.8793	6969.38	19.3807
7422.66	76.8712	7546.52	71.9214	9005.71	45.7241	8981.51	33.7951	9009.89	25.1378	7454.81	28.2044	7568.66	26.0458	7555.49	25.3232	7469.05	20.917	7470.44	19.4209
7924.83	77.0145	8047.36	72.0387	9512.44	45.8275	9488.75	33.8388	9516.16	25.1848	7956.46	28.2546	8070.92	26.0912	8058.32	25.3706	7972.8	20.9535	7973.52	19.4573
8426.01	77.1496	8549.45	72.1471	10019.6	45.8815	9995.91	33.8987	10022.3	25.2409	8457.87	28.2967	8572.12	26.1322	8560.47	25.4094	8472.7	20.9854	8472.68	19.4903
8926.91	77.2701	9051.75	72.246	10525.9	45.9244	10502	33.9468	10530.6	25.2428	8959.35	28.3367	9072.76	26.1702	9061.31	25.447	8973.84	21.0169	8974.8	19.5222
9422.72	77.387	9546.22	72.3374	11028.5	46.0417	10992.2	33.9967	11016.7	25.2597	9446.42	28.375	9569.95	26.2066	9552.06	25.4845	9450.38	21.0431	9461.26	19.5473
9905.92	77.4935	10034.8	72.4217	11517.9	46.052	11503.6	34.0564	11537.6	25.3425	9952.66	28.4126	10056.6	26.2369	10048.6	25.5188	9977.77	21.0735	9968.02	19.5765
10431.3	77.6036	10555.6	72.5073	12045.9	46.0816	12020.7	34.1236	12048.9	25.3782	10464.6	28.4438	10577	26.2669	10564.9	25.5488	10477.6	21.0995	10479.8	19.603
10932.2	77.7029	11056.3	72.5866	12551.7	46.1532	12527.9	34.126	12555.3	25.3944	10965.4	28.4761	11077.1	26.2969	11066.8	25.5794	10980	21.1248	10981.1	19.6238
11433.3	77.8021	11557.2	72.6652	13056.8	46.2123	13032.7	34.0567	13060.3	25.4193	11465.7	28.5101	11580.7	26.3322	11566.7	25.6092	11480.9	21.1497	11482	19.6468
11936	77.9013	12059	72.7432	13563.3	46.264	13538.9	34.1397	13566.9	25.4409	11968.3	28.5404	12081.6	26.3572	12069.2	25.637	11981.4	21.172	11982.5	19.6679
12436	77.9933	12558.8	72.8174	14067.4	46.2965	14043.1	34.2629	14072.1	25.4553	12468.6	28.5688	12581.4	26.3853	12569.2	25.6673	12482.8	21.1942	12483.8	19.6868
12938.1	78.0857	13062.1	72.8909	14571.9	46.3316	14548.2	34.2688	14576.8	25.4661	12969.4	28.5955	13082.7	26.4121	13070.4	25.6935	12984	21.2174	12985.1	19.708
13437.5	78.1756	13561.1	72.962	15076.1	46.3798	15051.1	34.2809	15078	25.4965	13468.8	28.6236	13582.9	26.4385	13570.6	25.7171	13483.8	21.2377	13485.3	19.7269
13937.2	78.2577	14061	73.0254	15578.5	46.3917	15556.6	34.3109	15583.5	25.512	13971.1	28.6465	14084.2	26.4602	14072.1	25.7414	13984.2	21.2591	13986.3	19.7455
14437.5	78.3257	14560.6	73.0729	16079.9	46.3547	16056	34.3246	16083.2	25.4993	14469	28.6666	14582.4	26.4772	14570.6	25.7599	14483.5	21.2742	14485.4	19.7615
14921.8	78.3818	15049.2	73.1116	16571.4	46.3524	16552.1	34.3209	16578.7	25.4875	14943.9	28.68	15065.4	26.4934	15049.4	25.7723	14963	21.2864	14980.3	19.7706
15424.9	78.428	15543.6	73.1471	17065	46.3907	17036.3	34.3174	17065.2	25.4853	15466.1	28.6947	15571	26.5035	15560.9	25.7868	15472	21.2974	15456.8	19.7774
15932.2	78.4696	16054.7	73.1757	17578.6	46.3655	17554.5	34.3099	17581.7	25.5084	15966.2	28.7062	16076.2	26.5157	16065.5	25.7985	15978.6	21.3056	15980.7	19.781
16429.5	78.506	16550.5	73.1972	18073	46.3745	18051.4	34.302	18079.4	25.4898	16460.2	28.7137	16573.7	26.5215	16559.8	25.8056	16475.1	21.3109	16475.5	19.7881
16924.2	78.5413	17046.7	73.2181	18567.3	46.357	18543.5	34.2871	18571.4	25.5053	16955.7	28.7198	17067.4	26.5274	17056.5	25.8133	16969	21.3224	16971.7	19.7915
17417.8	78.5725	17538.9	73.2334	19054.7	46.3631	19030.2	34.2517	19057.7	25.4774	17450.2	28.7232	17560.6	26.5347	17548.4	25.8226	17463.9	21.3293	17464.9	19.7898
17910.1	78.6005	18030.7	73.2435							17940.9	28.7228	18053.7	26.539	18040	25.8236	17955.7	21.3311	17958.4	19.7925
18401.4	78.6208	18521.4	73.2505							18433.4	28.7254	18541.6	26.5369	18530.8	25.8292	18445.8	21.3313	18447.3	19.7896
18887.6	78.6265	19004.2	73.246							18917.8	28.7181	19027.7	26.5345	19014.6	25.8252	18931.4	21.3301	18932.4	19.7862
19365.9	78.6088	19479	73.2042							19393.5	28.7045	19498.7	26.4937	19488.4	25.8118	19407	21.322	19407.8	19.7711
