# Supplementary material for: Reactive wetting enabled anchoring of non-wettable iron oxide in liquid metal for miniature soft robot
Source: Nat Commun. 2023 Oct 7;14:6276. doi: 10.1038/s41467-023-41920-4 (PMC10560245; doi:10.1038/s41467-023-41920-4)
Supplement: Supplementary file 15 — Source Data [file 41467_2023_41920_MOESM15_ESM.zip › [Fig. S8] All Contact angles.xlsx]

## Sheet: Sheet1
paper		Fe3O4		FPA (5mM)		FPA (10mM)		FPA (15mM)		FPA (20mM)		FPA (40mM)		FPA (60mM)		FPA (80mM)		FPA (100mM)
Time (s)	Contact angle (°)	Time (s)	Contact angle (°)	Time (s)	Contact angle (°)	Time (s)	Contact angle (°)	Time (s)	Contact angle (°)	Time (s)	Contact angle (°)	Time (s)	Contact angle (°)	Time (s)	Contact angle (°)	Time (s)	Contact angle (°)	Time (s)	Contact angle (°)
0	154.058	0	157.249	0	157.011	0	144.09	0	154.134	0	148.627	0	137.936	0	153.435	0	140.194	0	138.991
1	155.659	1	154.983	0.4	157.011	0.4	144.09	0.4	154.134	0.4	148.627	0.8	137.936	0.4	154.869	0.4	140.194	0.4	138.991
1.2	132.58	1.2	152.65	1	157.011	1	143.531	0.8	154.134	1	148.627	1	139.289	1	154.869	1	140.194	0.8	138.991
1.4	133.409	1.6	151.113	1.04	106.628	1.4	143.531	0.94	154.134	1.2	63.435	1.2	63.435	1.2	60.827	1.04	70.974	1	138.991
1.8	137.507	2	151.26	1.4	106.628	1.6	141.34	1	76.551	1.4	62.447	1.6	62.103	1.4	60.642	1.2	64.687	1.2	136.027
2.2	138.715	2.4	152.176	1.8	108.74	1.8	112.834	1.2	61.477	1.6	61.477	2	56.768	1.8	56.187	1.4	63.812	1.4	70.018
2.6	139.399	2.8	153.869	2.2	110.325	2.2	114.677	1.4	59.381	2	56.611	2.4	53.471	2.2	53.238	1.8	60.489	1.6	68.749
3	139.399	3.2	134.091	2.6	110.325	2.6	118.61	1.6	59.036	2.4	57.2	3.2	65.473	2.4	54.275	2.2	57.319	1.8	67.62
3.8	137	3.6	135	3	112.52	3	119.745	1.8	58.201	2.6	64.44	4	114.305	2.6	54.382	2.6	57.095	2	67.479
4.6	140.134	4	138.918	3.2	113.198	3.4	121.608	2	57.894	2.8	113.839	5.2	114.305	3	59.826	2.8	56.31	2.2	67.62
5.4	140.157	4.4	127.776	3.4	114.785	3.8	122.005	2.2	55.539	3	126.469	6.4	111.161	3.4	73.887	3	60.832	2.4	66.448
6.2	138.576	5.2	135	3.8	129.987	4.2	123.111	2.4	54.782	3.2	127.875	7.6	111.801	3.44	77.471	3.2	58.841	2.6	61.699
7	139.399	5.6	133.409	4.6	131.058	5	124.992	2.6	53.31	3.6	125.655	8	110.136	3.48	90	3.4	57.875	2.8	56.31
8	137.49	6.4	136.975	5.4	131.396	5.8	123.69	2.8	52.883	4	127.694			3.52	90	3.8	59.237	3	54.891
		7.2	138.504	6.2	138.991	6.8	128.66	3	50.528	4.8	125.166			3.56	112.714	4.2	61.294	3.2	53.746
		8	135	7.4	137.793	8	132.683	3.2	50.194	5.6	124.563			3.6	114.944	4.6	70.346	3.24	58.231
				8	137.793			3.4	49.686	6.4	124.824			3.8	112.62	4.8	72.801	3.28	64.231
								3.6	51.766	7.2	124.824			4	120.379	5	74.982	3.32	73.73
								3.8	52.595	8	123.408			4.4	121.827	5.2	81.87	3.36	77.276
								3.84	67.38					4.8	122.735	5.24	86.186	3.4	79.046
								3.88	73.009					5.6	121.264	5.28	86.186	3.44	80.838
								3.92	73.009					6.4	123.69	5.32	95.691	3.48	84.644
								3.96	77.471					7.2	122.735	5.36	99.402	3.52	88.568
								4	80.789					8	121.827	5.4	114.775	3.56	93.082
								4.04	80.789							5.6	120.343	3.6	93.082
								4.08	85.486							6	124.019	3.64	94.378
								4.12	96.009							6.4	119.604	3.68	99.158
								4.16	104.421							7.2	116.053	3.72	103.325
								4.2	108.97							8	117.072	3.76	103.241
								4.24	119.358									3.8	103.627
								4.28	119.358									3.84	103.627
								4.32	120.069									3.88	103.57
								4.36	120.069									3.92	102.724
								4.4	121.185									3.96	100.427
								4.6	127.117									4	102.529
								4.8	126.87									4.2	99.782
								5	131.496									4.4	99.782
								5	131.496									4.6	94.899
								5.4	128.157									5	88.568
								5.8	128.66									5.4	87.879
								6.2	130.914									5.8	92.121
								6.6	129.094									6.2	94.236
								7	131.186									6.6	95.906
								7.4	129.472									7	97.352
								7.8	131.424									7.4	95.356
								8	131.424									7.8	93.691
																		8	91.848
