# Supplementary material for: Reactive wetting enabled anchoring of non-wettable iron oxide in liquid metal for miniature soft robot
Source: Nat Commun. 2023 Oct 7;14:6276. doi: 10.1038/s41467-023-41920-4 (PMC10560245; doi:10.1038/s41467-023-41920-4)
Supplement: Supplementary file 15 — Source Data [file 41467_2023_41920_MOESM15_ESM.zip › [Fig. S9] Contact angles in the first stage.xlsx]

## Sheet: Sheet1
Fe3O4			FPA (5 mM)			FPA (10 mM)			FPA (15 mM)			FPA (20 mM)			FPA (40 mM)			FPA (60 mM)			FPA (80 mM)			FPA (100 mM)
Time point (s)	Contact angle (°）		Time point (s)	Contact angle (°）		Time point (s)	Contact angle (°）		Time point (s)	Contact angle (°）		Time point (s)	Contact angle (°）		Time point (s)	Contact angle (°）		Time point (s)	Contact angle (°）		Time point (s)	Contact angle (°）		Time point (s)	Contact angle (°）
0	157.249		0	157.011		0	144.09		0	154.134		0	148.627		0	137.936		0	153.435		0	140.194		0	138.991
1	154.983		0.4	157.011		0.4	144.09		0.4	154.134		0.4	148.627		0.8	137.936		0.92	154.869		0.92	140.194		0.4	138.991
			1	157.011		1	143.531		0.8	154.134		1	148.627		1	139.289								0.8	138.991
									0.94	154.134														1.2	136.027
